# Supplementary material for: Crystal structure of (2E)-1-(5-bromo­thio­phen-2-yl)-3-(2-chloro­phen­yl)prop-2-en-1-one
Source: Acta Crystallogr E Crystallogr Commun. 2015 Nov 14;71(Pt 12):o930. doi: 10.1107/S2056989015021155 (PMC4719886; doi:10.1107/S2056989015021155)
Supplement: Supplementary file 1 [file e-71-0o930-sup1.cif]

##############################################################################
#                                                                            #
# This CIF contains the data in a paper accepted for publication in          #
# Acta Crystallographica Section E. It conforms to the requirements of       #
# Notes for Authors for Acta Crystallographica Section E, and has been       #
# peer reviewed under the auspices of the IUCr Commission on Journals.       #
#                                                                            #
# Full details of the Crystallographic Information File format               #
# are given in the paper "The Crystallographic Information File (CIF):       #
# a New Standard Archive File for Crystallography" by S. R. Hall, F. H.      #
# Allen and I. D. Brown [Acta Cryst. (1991), A47, 655-685].                  #
#                                                                            #
# The current version of the core CIF dictionary is obtainable from          #
# ftp://ftp.iucr.org/pub/cif_core.dic.                                       #
#                                                                            #
# Software is freely available for graphical display of the structure(s)     #
# in this CIF. For information consult the CIF software page                 #
# http://www.iucr.org/resources/cif/software.                                #
#                                                                            #
# This file may be used for bona fide research purposes within the           #
# scientific community so long as proper attribution is given to the journal # 
# article from which it was obtained.                                        #
#                                                                            #
##############################################################################
data_I
_database_code_depnum_ccdc_archive 'CCDC 1435865'
_audit_creation_method     'SHELXL-2014/7'
_chemical_name_systematic
;
(2<i>E</i>)-1-(5-Bromothiophen-2-yl)-3-(2-chlorophenyl)prop-2-en-1-one
;
_chemical_name_common     ?
_chemical_formula_moiety     'C13 H8 Br Cl O S'
_chemical_formula_sum     'C13 H8 Br Cl O S'
_chemical_formula_iupac     'C13 H8 Br Cl O S'
_chemical_formula_weight     327.61
_chemical_melting_point     342
_shelx_space_group_comment
;
The symmetry employed for this shelxl refinement is uniquely defined
by the following loop, which should always be used as a source of
symmetry information in preference to the above space-group names.
They are only intended as comments.
;
_space_group_crystal_system     orthorhombic
_space_group_name_H-M_alt     'P c 21 b'
_space_group_name_Hall     'P -2bc -2c'
loop_
    _space_group_symop_operation_xyz
    'x, y, z'
    '-x, y+1/2, -z'
    '-x, y, z+1/2'
    'x, y+1/2, -z+1/2'
_cell_length_a     3.9247(19)
_cell_length_b     11.549(6)
_cell_length_c     28.111(14)
_cell_angle_alpha     90
_cell_angle_beta     90
_cell_angle_gamma     90
_cell_volume     1274.1(11)
_cell_formula_units_Z     4
_cell_measurement_reflns_used     3007
_cell_measurement_theta_min     2.282
_cell_measurement_theta_max     27.980
_cell_measurement_temperature     293(2)
_exptl_crystal_description     prism
_exptl_crystal_colour     colourless
_exptl_crystal_size_max     0.24
_exptl_crystal_size_mid     0.20
_exptl_crystal_size_min     0.12
_exptl_crystal_density_diffrn     1.708
_exptl_crystal_F_000     648
_exptl_absorpt_coefficient_mu     3.578
_exptl_absorpt_correction_type     psi-scan
_exptl_absorpt_process_details
;
(SADABS; Sheldrick, 2007)
;
_exptl_absorpt_correction_T_min     0.7700
_exptl_absorpt_correction_T_max     1.0000
_diffrn_ambient_temperature     293(2)
_diffrn_radiation_type     MoK\a
_diffrn_radiation_wavelength     0.71073
_diffrn_radiation_source     'fine-focus sealed tube'
_diffrn_radiation_monochromator     graphite
_diffrn_measurement_device_type     'Bruker SMART CCD area-detector'
_diffrn_measurement_method     '\w and \f scans'
_diffrn_detector_area_resol_mean     ?
_diffrn_reflns_number     12995
_diffrn_reflns_av_R_equivalents     0.0645
_diffrn_reflns_theta_min     2.282
_diffrn_reflns_theta_max     27.980
_diffrn_reflns_theta_full     25.242
_diffrn_measured_fraction_theta_max     0.989
_diffrn_measured_fraction_theta_full     0.999
_diffrn_reflns_limit_h_min     -5
_diffrn_reflns_limit_h_max     5
_diffrn_reflns_limit_k_min     -15
_diffrn_reflns_limit_k_max     14
_diffrn_reflns_limit_l_min     -37
_diffrn_reflns_limit_l_max     36
_refine_special_details
;
Refined as a 2-component inversion twin.
;
_reflns_number_total     3007
_reflns_number_gt     2096
_reflns_threshold_expression     'I > 2\s(I)'
_refine_ls_structure_factor_coef     Fsqd
_refine_ls_matrix_type     full
_refine_ls_R_factor_all     0.0980
_refine_ls_R_factor_gt     0.0624
_refine_ls_wR_factor_gt     0.1237
_refine_ls_wR_factor_ref     0.1365
_refine_ls_goodness_of_fit_ref     1.100
_refine_ls_restrained_S_all     1.100
_refine_ls_number_reflns     3007
_refine_ls_number_parameters     155
_refine_ls_number_restraints     1
_refine_ls_hydrogen_treatment     constr
_refine_ls_weighting_scheme     calc
_refine_ls_weighting_details
              'w=1/[\s^2^(Fo^2^)+(0.0565P)^2^+0.5850P] where P=(Fo^2^+2Fc^2^)/3'
_atom_sites_solution_hydrogens     geom
_atom_sites_solution_primary     ?
_atom_sites_solution_secondary     ?
_refine_ls_shift/su_max     0.000
_refine_ls_shift/su_mean     0.000
_refine_diff_density_max     0.791
_refine_diff_density_min     -0.331
_refine_ls_extinction_method     none
_refine_ls_extinction_coef     .
_refine_ls_abs_structure_details
;
refined as an inversion twin
;
_refine_ls_abs_structure_Flack     0.15(3)
loop_
    _atom_type_symbol
    _atom_type_description
    _atom_type_scat_dispersion_real
    _atom_type_scat_dispersion_imag
    _atom_type_scat_source
    'C' 'C' 0.0033 0.0016
                         'International Tables Vol C Tables 4.2.6.8 and 6.1.1.4'
    'H' 'H' 0.0000 0.0000
                         'International Tables Vol C Tables 4.2.6.8 and 6.1.1.4'
    'O' 'O' 0.0106 0.0060
                         'International Tables Vol C Tables 4.2.6.8 and 6.1.1.4'
    'S' 'S' 0.1246 0.1234
                         'International Tables Vol C Tables 4.2.6.8 and 6.1.1.4'
    'Cl' 'Cl' 0.1484 0.1585
                         'International Tables Vol C Tables 4.2.6.8 and 6.1.1.4'
    'Br' 'Br' -0.2901 2.4595
                         'International Tables Vol C Tables 4.2.6.8 and 6.1.1.4'
_computing_data_collection
;
SMART (Bruker, 2001)
;
_computing_cell_refinement
;
SAINT (Bruker, 2001)
;
_computing_data_reduction
;
SAINT (Bruker, 2001)
;
_computing_structure_solution
;
SHELXS97 (Sheldrick, 2008)
;
_computing_structure_refinement
;
SHELXL2014 (Sheldrick, 2015)
;
_computing_molecular_graphics
;
ORTEP-3 for Windows (Farrugia, 2012)
;
_computing_publication_material
;
SHELXL2014 (Sheldrick, 2015)
;
loop_
    _atom_site_type_symbol
    _atom_site_label
    _atom_site_fract_x
    _atom_site_fract_y
    _atom_site_fract_z
    _atom_site_U_iso_or_equiv
    _atom_site_adp_type
    _atom_site_calc_flag
    _atom_site_occupancy
    _atom_site_disorder_assembly
    _atom_site_disorder_group
    Br Br1 0.8042(2) 0.11487(13) 0.17078(3) 0.0615(4) Uani d 1 . .
    S S2 0.5184(8) 0.2199(2) 0.07773(9) 0.0516(7) Uani d 1 . .
    Cl Cl2 -0.0696(11) 0.3138(3) -0.17931(10) 0.0789(10) Uani d 1 . .
    O O4 0.200(2) 0.2992(7) -0.0100(3) 0.072(2) Uani d 1 . .
    C C5 0.617(2) 0.1001(11) 0.1095(3) 0.045(2) Uani d 1 . .
    C C6 0.541(3) 0.0007(10) 0.0881(4) 0.056(3) Uani d 1 . .
    H H6 0.5781 -0.0720 0.1014 0.068 Uiso calc 1 . .
    C C7 0.399(3) 0.0198(10) 0.0433(4) 0.055(3) Uani d 1 . .
    H H7 0.3336 -0.0393 0.0228 0.066 Uiso calc 1 . .
    C C8 0.367(2) 0.1372(9) 0.0325(3) 0.040(2) Uani d 1 . .
    C C9 0.224(2) 0.1930(9) -0.0097(4) 0.047(2) Uani d 1 . .
    C C10 0.115(2) 0.1212(13) -0.0502(3) 0.056(2) Uani d 1 . .
    H H10 0.1262 0.0410 -0.0477 0.067 Uiso calc 1 . .
    C C11 0.004(3) 0.1676(9) -0.0897(3) 0.050(3) Uani d 1 . .
    H H11 -0.0011 0.2481 -0.0904 0.060 Uiso calc 1 . .
    C C12 -0.1123(19) 0.1090(13) -0.1328(3) 0.047(2) Uani d 1 . .
    C C13 -0.161(2) 0.1657(10) -0.1751(4) 0.056(3) Uani d 1 . .
    C C14 -0.284(2) 0.1127(16) -0.2156(3) 0.059(2) Uani d 1 . .
    H H14 -0.3209 0.1551 -0.2433 0.071 Uiso calc 1 . .
    C C15 -0.351(3) -0.0028(14) -0.2143(4) 0.071(3) Uani d 1 . .
    H H15 -0.4279 -0.0402 -0.2415 0.085 Uiso calc 1 . .
    C C16 -0.305(3) -0.0644(12) -0.1730(4) 0.070(3) Uani d 1 . .
    H H16 -0.3591 -0.1428 -0.1723 0.084 Uiso calc 1 . .
    C C17 -0.179(3) -0.0115(10) -0.1326(4) 0.065(3) Uani d 1 . .
    H H17 -0.1375 -0.0550 -0.1053 0.077 Uiso calc 1 . .
loop_
    _atom_site_aniso_label
    _atom_site_aniso_U_11
    _atom_site_aniso_U_22
    _atom_site_aniso_U_33
    _atom_site_aniso_U_12
    _atom_site_aniso_U_13
    _atom_site_aniso_U_23
    Br1 0.0533(5) 0.0886(8) 0.0426(5) 0.0105(8) -0.0063(4) -0.0005(9)
    S2 0.0619(19) 0.0474(14) 0.0454(14) 0.0001(14) -0.0050(14) -0.0022(12)
    Cl2 0.114(3) 0.0636(19) 0.0588(18) -0.0100(19) -0.0207(17) 0.0143(15)
    O4 0.105(6) 0.045(5) 0.067(5) -0.003(4) -0.014(4) 0.005(4)
    C5 0.043(4) 0.049(6) 0.043(4) 0.002(6) 0.003(3) 0.003(5)
    C6 0.060(7) 0.050(7) 0.060(7) 0.013(6) -0.009(6) 0.012(5)
    C7 0.063(7) 0.040(6) 0.063(7) 0.004(5) -0.004(5) -0.002(5)
    C8 0.038(5) 0.046(7) 0.036(4) 0.002(4) 0.001(3) 0.008(4)
    C9 0.039(6) 0.049(7) 0.054(6) -0.006(4) -0.002(4) 0.004(5)
    C10 0.056(5) 0.059(6) 0.053(5) 0.006(7) -0.005(4) -0.010(7)
    C11 0.059(7) 0.048(5) 0.043(5) -0.016(4) -0.012(5) 0.005(4)
    C12 0.037(4) 0.063(6) 0.041(4) 0.001(7) 0.004(3) -0.002(6)
    C13 0.042(5) 0.065(7) 0.062(7) 0.005(5) 0.012(5) 0.005(5)
    C14 0.063(6) 0.075(7) 0.039(4) 0.006(8) -0.009(4) -0.004(9)
    C15 0.069(8) 0.110(11) 0.034(6) 0.007(7) 0.002(5) -0.012(6)
    C16 0.074(8) 0.059(8) 0.077(9) -0.015(6) 0.002(7) -0.023(7)
    C17 0.073(7) 0.055(7) 0.066(7) -0.007(6) -0.004(6) 0.010(6)
_geom_special_details
;
All e.s.d.'s (except the e.s.d. in the dihedral angle between two l.s. planes)
are estimated using the full covariance matrix. The cell e.s.d.'s are taken
into account individually in the estimation of e.s.d.'s in distances, angles
and torsion angles; correlations between e.s.d.'s in cell parameters are only
used when they are defined by crystal symmetry. An approximate (isotropic)
treatment of cell e.s.d.'s is used for estimating e.s.d.'s involving l.s.
planes.
;
loop_
    _geom_bond_atom_site_label_1
    _geom_bond_atom_site_label_2
    _geom_bond_site_symmetry_2
    _geom_bond_distance
    _geom_bond_publ_flag
    Br1 C5 . 1.880(9) ?
    S2 C5 . 1.691(11) ?
    S2 C8 . 1.697(10) ?
    Cl2 C13 . 1.750(12) ?
    O4 C9 . 1.230(12) ?
    C5 C6 . 1.329(16) ?
    C6 C7 . 1.397(14) ?
    C6 H6 . 0.9300 ?
    C7 C8 . 1.395(16) ?
    C7 H7 . 0.9300 ?
    C8 C9 . 1.462(13) ?
    C9 C10 . 1.473(15) ?
    C10 C11 . 1.306(13) ?
    C10 H10 . 0.9300 ?
    C11 C12 . 1.462(13) ?
    C11 H11 . 0.9300 ?
    C12 C13 . 1.370(14) ?
    C12 C17 . 1.417(19) ?
    C13 C14 . 1.382(15) ?
    C14 C15 . 1.36(3) ?
    C14 H14 . 0.9300 ?
    C15 C16 . 1.374(17) ?
    C15 H15 . 0.9300 ?
    C16 C17 . 1.381(16) ?
    C16 H16 . 0.9300 ?
    C17 H17 . 0.9300 ?
loop_
    _geom_angle_atom_site_label_1
    _geom_angle_atom_site_label_2
    _geom_angle_atom_site_label_3
    _geom_angle_site_symmetry_1
    _geom_angle_site_symmetry_3
    _geom_angle
    _geom_angle_publ_flag
    C5 S2 C8 . . 90.9(5) ?
    C6 C5 S2 . . 114.6(7) ?
    C6 C5 Br1 . . 125.4(9) ?
    S2 C5 Br1 . . 120.0(7) ?
    C5 C6 C7 . . 111.2(10) ?
    C5 C6 H6 . . 124.4 ?
    C7 C6 H6 . . 124.4 ?
    C8 C7 C6 . . 112.7(10) ?
    C8 C7 H7 . . 123.7 ?
    C6 C7 H7 . . 123.7 ?
    C7 C8 C9 . . 129.7(9) ?
    C7 C8 S2 . . 110.7(7) ?
    C9 C8 S2 . . 119.6(8) ?
    O4 C9 C8 . . 118.4(10) ?
    O4 C9 C10 . . 122.2(10) ?
    C8 C9 C10 . . 119.5(10) ?
    C11 C10 C9 . . 121.5(13) ?
    C11 C10 H10 . . 119.2 ?
    C9 C10 H10 . . 119.2 ?
    C10 C11 C12 . . 128.2(12) ?
    C10 C11 H11 . . 115.9 ?
    C12 C11 H11 . . 115.9 ?
    C13 C12 C17 . . 116.6(10) ?
    C13 C12 C11 . . 122.8(12) ?
    C17 C12 C11 . . 120.6(10) ?
    C12 C13 C14 . . 123.5(13) ?
    C12 C13 Cl2 . . 119.8(10) ?
    C14 C13 Cl2 . . 116.7(10) ?
    C15 C14 C13 . . 118.7(11) ?
    C15 C14 H14 . . 120.7 ?
    C13 C14 H14 . . 120.7 ?
    C14 C15 C16 . . 120.4(10) ?
    C14 C15 H15 . . 119.8 ?
    C16 C15 H15 . . 119.8 ?
    C15 C16 C17 . . 120.8(12) ?
    C15 C16 H16 . . 119.6 ?
    C17 C16 H16 . . 119.6 ?
    C16 C17 C12 . . 119.8(11) ?
    C16 C17 H17 . . 120.1 ?
    C12 C17 H17 . . 120.1 ?
loop_
    _geom_torsion_atom_site_label_1
    _geom_torsion_atom_site_label_2
    _geom_torsion_atom_site_label_3
    _geom_torsion_atom_site_label_4
    _geom_torsion_site_symmetry_1
    _geom_torsion_site_symmetry_2
    _geom_torsion_site_symmetry_3
    _geom_torsion_site_symmetry_4
    _geom_torsion
    _geom_torsion_publ_flag
    C8 S2 C5 C6 . . . . -0.3(8) ?
    C8 S2 C5 Br1 . . . . -178.3(5) ?
    S2 C5 C6 C7 . . . . 0.8(12) ?
    Br1 C5 C6 C7 . . . . 178.7(7) ?
    C5 C6 C7 C8 . . . . -1.1(14) ?
    C6 C7 C8 C9 . . . . -178.2(10) ?
    C6 C7 C8 S2 . . . . 0.9(12) ?
    C5 S2 C8 C7 . . . . -0.4(8) ?
    C5 S2 C8 C9 . . . . 178.8(8) ?
    C7 C8 C9 O4 . . . . 175.0(10) ?
    S2 C8 C9 O4 . . . . -4.0(13) ?
    C7 C8 C9 C10 . . . . -5.4(16) ?
    S2 C8 C9 C10 . . . . 175.6(7) ?
    O4 C9 C10 C11 . . . . 3.5(16) ?
    C8 C9 C10 C11 . . . . -176.1(9) ?
    C9 C10 C11 C12 . . . . -179.9(9) ?
    C10 C11 C12 C13 . . . . -166.9(10) ?
    C10 C11 C12 C17 . . . . 12.5(16) ?
    C17 C12 C13 C14 . . . . 3.3(14) ?
    C11 C12 C13 C14 . . . . -177.3(9) ?
    C17 C12 C13 Cl2 . . . . -177.6(8) ?
    C11 C12 C13 Cl2 . . . . 1.9(13) ?
    C12 C13 C14 C15 . . . . -2.4(15) ?
    Cl2 C13 C14 C15 . . . . 178.5(8) ?
    C13 C14 C15 C16 . . . . 1.8(17) ?
    C14 C15 C16 C17 . . . . -2.3(19) ?
    C15 C16 C17 C12 . . . . 3.3(18) ?
    C13 C12 C17 C16 . . . . -3.7(15) ?
    C11 C12 C17 C16 . . . . 176.8(10) ?
_shelx_hkl_file
;
   0  -1   0   -5.84    0.95
   0  -1   0   -7.81    0.85
   0   2   0 8947.17  364.01
   0  -2   0 9998.36  322.10
   0  -2   0 9358.55  316.53
   0   2   0 8917.41  340.44
   0   3   0   -0.96    2.23
   0  -3   0    2.58    2.43
   0  -3   0    1.32    2.02
   0   3   0   -2.66    2.71
   0  -4   0 1149.83   41.40
   0  -4   0 1068.63   39.84
   0   4   0 1109.41   44.38
   0   4   0 1016.88   43.74
   0  -5   0    6.63    3.16
   0   5   0    4.79    4.02
   0   5   0   -2.11    2.56
   0  -5   0    3.77    3.70
   0   6   0 1829.26   72.93
   0   6   0 1790.29   72.32
   0  -6   0 1826.79   69.79
   0  -6   0 1802.81   66.06
   0   7   0    5.58    6.33
   0  -7   0   22.70    7.06
   0  -7   0    6.56    4.68
   0   7   0    6.12    3.49
   0  -8   0  319.39   17.28
   0   8   0  346.35   21.01
   0  -8   0  331.14   20.77
   0  -9   0   -1.70    6.56
   0   9   0    4.34    7.72
   0  -9   0    0.83    5.93
   0 -10   0  666.62   37.10
   0 -10   0  649.99   30.32
   0  10   0  628.15   34.17
   0 -11   0    0.12    6.62
   0  11   0    4.56   10.02
   0 -11   0   19.43   10.14
   0  12   0   35.94   11.70
   0 -12   0   21.55    9.08
   0 -12   0   14.57    8.83
   0 -13   0    6.91    8.06
   0  13   0   11.92   11.39
   0  14   0    1.07   11.11
  -1   0   0  129.36    6.92
   1   0   0  115.09    6.13
   1   0   0  129.31    6.66
  -1  -1   0   -0.18    2.29
   1  -1   0    0.45    2.65
   1   1   0    0.27    3.50
   1  -1   0   -1.17    2.09
  -1  -1   0   -1.65    1.60
   1   1   0   -0.64    2.41
   1   2   0  273.22   13.39
  -1   2   0  278.05   13.26
   1  -2   0  255.28   11.76
  -1  -2   0  260.18   11.22
   1  -2   0  229.79   12.11
   1  -2   0  243.09   12.10
   1   2   0  270.19   11.50
  -1  -2   0  253.08   13.41
   1  -3   0    6.45    2.29
  -1  -3   0    4.31    2.04
  -1   3   0    5.59    4.13
   1   3   0   15.08    4.00
   1   3   0   11.70    3.97
   1  -3   0    0.49    2.47
  -1  -3   0    2.41    2.52
   1  -3   0    2.84    2.65
  -1  -4   0 1470.88   52.08
  -1   4   0 1448.95   59.53
   1  -4   0 1535.17   54.10
   1   4   0 1349.73   56.52
   1   4   0 1518.44   61.40
   1  -4   0 1459.31   53.70
   1  -5   0    6.77    3.80
   1  -5   0   24.88    4.05
  -1  -5   0   11.44    3.36
   1   5   0    2.48    5.26
   1   5   0   12.95    4.64
  -1   5   0   15.40    6.01
  -1  -5   0   11.38    3.27
  -1  -6   0  745.76   29.55
  -1  -6   0  771.66   33.35
   1   6   0  768.53   33.63
  -1   6   0  792.94   36.12
   1   6   0  741.25   34.59
   1  -6   0  774.63   31.75
   1  -6   0  748.29   31.97
  -1  -7   0   11.13    4.88
   1  -7   0   32.67    6.15
  -1   7   0   28.85    7.87
  -1  -7   0    9.68    4.64
   1  -7   0   10.77    5.92
   1   7   0   26.13    6.57
   1   7   0    8.49    5.94
   1   8   0   77.32    8.89
  -1  -8   0   84.80    7.69
   1   8   0   78.34    9.13
  -1   8   0   92.95   11.46
   1  -8   0   78.46    9.49
  -1  -8   0   85.17    9.25
   1  -8   0  129.17   11.05
  -1  -9   0    6.40    5.54
   1   9   0   27.93    8.62
   1  -9   0    4.91    6.74
  -1   9   0   24.63    9.03
   1  -9   0   20.55    6.85
   1   9   0   14.18    7.33
  -1  -9   0    8.61    6.31
  -1 -10   0   12.41    5.91
   1  10   0    3.63    8.93
  -1  10   0   11.52    8.20
   1 -10   0   14.69    7.48
  -1 -10   0    5.30    6.72
   1 -10   0    9.19    7.59
   1 -11   0   13.87    8.93
  -1  11   0    8.07    9.29
   1 -11   0    6.97    7.70
  -1 -11   0   -5.94    7.01
   1  11   0   -0.86    8.70
   1  12   0    8.44    9.33
   1 -12   0    6.85    9.20
  -1 -12   0    8.29    9.06
  -1  12   0    4.09   10.47
   1 -13   0    2.33    8.57
  -1  13   0    5.12   10.29
   1  13   0   -1.46    9.14
  -1 -13   0    1.29    9.22
  -1  14   0   29.38   12.69
   1  14   0   19.01   11.09
   1 -14   0   17.83   10.46
   2   0   0  257.68   13.22
   2   0   0  292.06   16.08
   2   0   0  282.29   14.80
  -2   0   0  291.38   15.19
  -2  -1   0   -1.35    3.05
   2  -1   0    3.77    3.08
   2  -1   0    0.01    4.42
   2   1   0   -1.99    5.22
   2   1   0   -1.24    3.01
   2  -1   0   -3.14    0.99
   2   1   0    0.93    3.01
   2   2   0  645.98   28.18
   2  -2   0  651.92   30.21
  -2  -2   0  669.56   31.78
   2   2   0  593.14   31.26
   2  -2   0  712.83   28.22
   2  -2   0  667.11   28.29
  -2  -2   0  687.48   27.45
   2  -2   0  681.70   28.24
  -2   3   0    4.85    4.78
  -2  -3   0    1.53    4.01
   2  -3   0   -0.94    3.16
   2  -3   0    3.58    4.21
   2  -3   0    4.65    3.77
  -2  -3   0    1.90    2.52
   2   3   0    8.59    3.77
   2   3   0    4.56    6.17
   2   4   0  661.03   29.06
   2   4   0  695.01   33.01
   2  -4   0  658.60   28.76
   2  -4   0  663.84   29.66
   2  -4   0  657.86   28.52
  -2   4   0  680.00   32.36
  -2  -4   0  637.35   31.71
  -2  -4   0  675.69   26.81
   2   5   0   13.78    5.21
  -2  -5   0    3.95    3.49
   2   5   0    2.77    7.29
   2  -5   0    9.70    4.19
  -2   5   0   14.12    8.14
   2  -5   0    7.21    4.63
  -2  -5   0    0.92    4.06
  -2   6   0  374.30   22.86
   2  -6   0  364.73   19.96
  -2  -6   0  367.28   16.72
   2   6   0  387.02   22.76
  -2  -6   0  372.72   22.08
   2  -6   0  350.36   18.67
   2   6   0  370.39   19.36
   2  -7   0   10.18    6.87
   2  -7   0    2.81    3.92
   2   7   0    5.18    7.79
  -2  -7   0    6.53    4.64
   2   7   0    5.80    5.68
  -2   7   0   10.51    8.34
   2  -8   0   45.03    9.90
  -2   8   0   73.32   12.76
   2   8   0   61.72   10.62
   2   8   0   58.86    8.19
   2  -8   0   46.55    7.25
   2   9   0   -2.90    8.81
  -2  -9   0   -2.93    4.32
   2  -9   0    7.91    7.27
   2  -9   0   -1.93    4.94
   2   9   0   -2.56    7.79
  -2   9   0    5.26    8.22
   2  10   0    2.91    7.31
  -2 -10   0    7.80    6.92
   2 -10   0   11.40    8.76
   2 -10   0    6.38    5.95
   2  10   0    6.97    8.10
  -2  10   0   -1.97    8.79
  -2 -11   0    1.32    7.01
  -2  11   0    3.02    8.87
   2  11   0    2.21    8.26
   2 -11   0    3.70   10.64
  -2  12   0   29.56   10.80
  -2 -12   0   34.93   10.00
   2 -12   0   39.57   11.57
  -2 -13   0    9.57    9.30
  -2  13   0    0.78   10.85
   2 -13   0   -3.90    8.66
  -2 -14   0    7.43    9.08
   3   0   0  443.57   24.79
   3   0   0  452.32   23.77
  -3   0   0  431.34   23.84
   3  -1   0    0.31    7.04
  -3  -1   0    1.90    4.69
  -3   1   0   -6.10    5.20
   3   1   0   16.68    6.89
  -3  -1   0    1.99    5.88
   3  -1   0   -0.74    3.86
  -3  -2   0  255.21   19.66
   3   2   0  304.83   19.35
   3  -2   0  252.28   16.93
  -3   2   0  287.28   18.25
   3  -2   0  256.45   15.15
   3  -2   0  243.16   16.07
  -3  -2   0  225.21   14.72
   3   3   0    9.32    8.57
   3  -3   0    0.61    6.27
  -3  -3   0    4.99    5.71
  -3   3   0    9.15    6.75
  -3   3   0    0.96    7.67
   3  -3   0   -4.50    4.20
   3  -4   0   37.46    7.52
  -3  -4   0   43.81    9.08
   3  -4   0   28.57    6.55
  -3   4   0   62.66    9.76
   3   4   0   55.88   11.30
   3  -4   0   22.71    5.90
   3  -5   0   -5.18    4.22
   3   5   0   -0.57    8.79
  -3   5   0    3.64    6.64
  -3  -5   0    1.16    5.42
   3  -5   0    3.32    4.00
  -3   6   0   23.13    8.37
  -3  -6   0   24.49    7.41
   3  -6   0   23.36    6.12
   3   6   0   26.30   10.42
   3  -6   0   20.63    6.65
  -3  -7   0   -1.83    5.39
  -3   7   0   14.89    8.65
   3  -7   0    4.61    5.68
   3  -7   0   -1.36    6.47
   3   7   0   11.29   10.33
   3   8   0   88.27   13.87
   3  -8   0   78.73   10.91
   3  -8   0   83.45    9.93
  -3  -8   0   67.75   11.23
  -3   8   0   78.32   12.41
  -3   9   0   -1.34    8.53
   3   9   0   -2.48   11.14
  -3  -9   0    0.39    6.43
   3  -9   0    2.87    7.97
  -3  10   0   34.11   12.77
   3 -10   0   45.08   11.10
   3  10   0    8.67   10.84
  -3 -10   0   21.11    7.89
  -3 -11   0    3.76    3.54
   3  11   0   -1.43    8.99
  -3  11   0    0.67    8.59
   3 -11   0    9.10   10.11
  -3  12   0    6.32    9.21
  -3 -12   0    0.40    7.09
   4   0   0   20.74    9.74
  -4   0   0    2.93    7.36
  -4  -1   0   -3.31    7.08
   4   1   0    1.10    3.38
   4  -1   0    0.65    5.59
   4  -1   0    7.50    9.51
  -4   2   0   28.25    7.90
  -4  -2   0   15.33    8.30
   4   2   0   35.06   10.98
   4  -2   0   12.90    9.42
   4  -2   0    3.08    3.18
  -4  -3   0   -1.80    6.69
   4  -3   0    0.56    5.35
  -4   3   0    3.44    8.17
   4   3   0   14.68   10.04
  -4   4   0    8.39    8.20
   4   4   0   45.30   13.49
   4  -4   0    6.38    6.33
  -4  -4   0   15.15    7.98
   4  -5   0   -1.46    5.60
  -4   5   0    0.06    9.27
  -4  -5   0    7.13    8.03
   4   5   0    0.55   12.08
   4   6   0   26.19   12.42
  -4   6   0   20.11   11.96
   4  -6   0   17.72    6.37
  -4  -6   0    2.84    7.27
  -4   7   0    5.94   10.58
   4  -7   0   10.48    6.20
  -4  -7   0    1.09    6.86
   4   7   0   15.75   11.54
  -4  -8   0    6.39    7.32
   4   8   0   12.61   12.05
  -4  -9   0   -2.92    6.11
   4  -9   0    8.48    7.54
   4   9   0   -1.92   12.73
   5   0   0    7.83   11.00
  -5   0   0   18.36   10.66
  -5  -1   0    8.38    8.65
   5  -1   0   16.19    9.78
  -5   1   0   -2.04    7.90
   5   1   0   -1.86    9.79
   5   2   0   23.12   11.49
  -5  -2   0   12.03    9.72
  -5   2   0   20.45    9.86
  -5   3   0    3.85    9.36
   0  14  -1   10.44   10.95
   0 -13   1  -23.05    7.04
   0  13  -1   -7.38   11.78
   0  12  -1   -4.60    9.97
   0 -12   1   -2.52    7.55
   0 -11   1    7.44    6.70
   0 -11   1    4.02    9.05
   0  11  -1   11.51    9.90
   0  10  -1   48.46   10.42
   0 -10   1   80.45   13.46
   0   9  -1   26.68   10.05
   0  -9   1   16.77    7.60
   0  -9   1    6.43    5.68
   0  -8   1   37.35    7.73
   0   8  -1    5.88    7.04
   0  -8   1    5.64    5.44
   0  -7   1   14.00    5.09
   0   7  -1   19.25    5.95
   0   7  -1    1.66    4.25
   0  -7   1   24.77    6.14
   0   6  -1   13.36    4.26
   0  -6   1    2.22    3.94
   0   6  -1   19.88    5.95
   0   5  -1    1.97    3.91
   0   5  -1   -1.38    3.03
   0  -5   1    2.69    3.45
   0  -5   1   -2.83    2.55
   0   4  -1    8.47    3.74
   0   4  -1    1.00    2.96
   0  -4   1    2.20    2.75
   0   3  -1    6.74    3.22
   0  -3   1    4.37    2.24
   0   3  -1    6.12    2.79
   0  -2   1    8.04    1.88
   0   2  -1    5.72    1.93
   0   1  -1   -1.27    0.55
   0  -1   1   -1.84    0.64
   0   1   1   -0.85    1.14
   0  -1  -1   -0.69    0.46
   0  -1  -1    0.15    0.76
   0  -2  -1   -4.97    1.57
   0  -2  -1    3.13    1.39
   0   2   1   -7.48    2.89
   0   3   1   21.74    2.64
   0  -4  -1   -1.32    2.69
   0   4   1    7.20    4.39
   0   5   1   -0.98    2.44
   0   5   1   -5.05    4.18
   0  -5  -1   16.26    4.52
   0  -5  -1   -0.84    2.93
   0   6   1   21.57    4.58
   0  -6  -1   13.38    4.40
   0   6   1   50.66    7.99
   0  -7  -1    9.40    4.61
   0   7   1   21.76    7.45
   0  -8  -1    6.08    7.12
   0  -8  -1    4.10    4.97
   0   8   1    2.88    6.86
   0  -9  -1   33.87    9.41
   0  -9  -1    4.59    5.77
   0   9   1   17.96    8.54
   0 -10  -1   -0.04    7.21
   0 -10  -1   11.88   10.48
   0  10   1   27.75   11.45
   0 -11  -1   14.23   10.18
   0 -11  -1   -7.50    7.28
   0  11   1    4.34    9.20
   0  12   1    3.74   11.03
   0 -12  -1  -11.53    7.26
   0 -12  -1   -5.08    7.28
   0  13   1   -0.34   10.49
   0 -13  -1   -3.53    6.96
   0  14   1   12.03   11.66
  -1  14  -1   15.56   11.90
   1 -14   1    4.68    9.71
   1  14  -1    7.55    9.34
   1  13  -1   -7.37    9.21
  -1  13  -1    3.17   10.35
   1 -13   1   12.78    9.62
   1 -12   1   21.59    8.81
  -1  12  -1   13.09   11.56
  -1 -12   1   28.53    9.79
   1  12  -1   29.57   10.16
   1  11  -1    9.15    8.24
  -1  11  -1    6.13    8.14
   1 -11   1    0.43    6.56
  -1 -11   1    7.87    7.65
   1 -10   1   24.87    8.54
  -1 -10   1   21.89    7.17
  -1 -10   1   25.58    6.39
   1  10  -1   35.50    9.58
  -1  10  -1   28.38    9.06
   1 -10   1   50.21    9.48
   1   9  -1   70.21   10.88
  -1  -9   1   59.42    8.34
   1   9  -1   58.28    8.80
  -1   9  -1   64.34   10.87
   1   9  -1   57.81    8.80
  -1  -9   1   61.83    8.73
   1  -9   1   75.05    9.88
   1  -9   1   59.27    9.35
  -1   8  -1  164.38   14.25
   1   8  -1  157.48   12.82
  -1  -8   1  157.64   10.84
   1  -8   1  175.14   12.20
  -1  -8   1  159.70   12.28
   1  -8   1  147.54   11.58
   1   8  -1  145.54   12.59
   1  -7   1  154.83   11.07
  -1   7  -1  143.15   13.90
   1   7  -1  135.28   11.81
  -1  -7   1  161.16   11.51
   1  -7   1  164.64   10.44
  -1  -7   1  163.97   10.31
   1   7  -1  151.58   12.02
   1  -6   1  372.13   16.16
   1  -6   1  333.24   16.86
   1   6  -1  303.26   17.42
  -1   6  -1  290.06   19.50
  -1  -6   1  328.46   14.82
   1   6  -1  293.97   17.84
  -1  -6   1  333.49   17.49
  -1  -5   1  148.53    8.40
   1  -5   1  149.81    8.75
   1  -5   1  151.15    9.55
  -1   5  -1  154.98   11.96
  -1  -5   1  146.59   10.11
  -1   5  -1  148.35    8.28
   1   5  -1  142.56   10.61
   1   5  -1  145.43    9.77
   1   4  -1  696.48   32.13
   1  -4   1  769.48   28.26
  -1  -4   1  624.72   29.61
   1  -4   1  728.27   28.87
   1   4  -1  721.57   29.83
  -1   4  -1  729.25   32.58
  -1  -4   1  724.55   27.27
  -1   4  -1  737.23   31.22
   1  -3   1  286.40   12.45
  -1   3  -1  267.60   15.33
   1   3  -1  275.91   13.06
  -1   3  -1  279.12   14.09
   1  -3   1  268.50   12.54
   1   3  -1  288.67   14.79
  -1  -3   1  294.05   12.26
   1   2  -1 1405.41   52.11
   1  -2   1 1332.61   55.39
  -1  -2   1 1394.99   52.51
   1   2  -1 1348.16   56.52
   1  -2   1 1395.55   50.02
  -1  -2   1 1411.62   49.73
   1  -2   1 1358.56   53.16
   1  -1   1  491.27   18.80
  -1  -1   1  505.83   19.03
   1   1  -1  430.55   21.39
   1   1  -1  435.61   19.12
   1  -1   1  495.30   20.81
   1  -1   1  503.80   19.97
   1   1  -1  452.53   19.11
   1  -1   1  499.85   18.50
  -1   0   1   16.64    2.65
   1   0  -1   12.86    2.15
   1   0  -1   17.56    2.67
   1   0  -1   19.50    3.10
   1   0   1   14.81    2.67
   1   1   1  432.53   22.37
  -1  -1  -1  520.87   21.76
  -1  -1  -1  524.72   19.40
   1   1   1  481.68   21.08
   1  -1  -1  531.56   20.58
   1  -1  -1  538.09   22.11
   1  -2  -1 1375.10   51.04
   1   2   1 1355.64   57.44
  -1   2   1 1414.12   54.98
  -1  -2  -1 1428.05   53.15
   1   2   1 1402.08   53.60
   1  -2  -1 1403.21   56.28
   1  -2  -1 1398.05   50.79
  -1  -2  -1 1431.29   49.60
  -1   3   1  297.50   15.49
   1   3   1  295.70   15.51
  -1  -3  -1  291.09   14.95
  -1  -3  -1  296.16   11.92
   1  -3  -1  282.21   12.89
   1  -3  -1  304.26   13.22
   1   3   1  277.50   13.75
   1  -3  -1  301.98   13.59
   1   4   1  723.77   30.87
  -1  -4  -1  738.88   30.86
   1  -4  -1  724.39   29.29
   1   4   1  720.75   32.83
   1  -4  -1  762.19   29.32
  -1   4   1  727.86   32.78
  -1  -4  -1  745.71   27.26
   1  -5  -1  178.47   10.66
  -1   5   1  168.50   12.58
   1   5   1  188.35   12.13
   1   5   1  183.58   11.07
  -1  -5  -1  165.10    8.81
   1  -5  -1  155.20   10.98
   1  -6  -1  307.58   15.79
   1   6   1  275.53   17.10
   1   6   1  283.31   16.72
   1  -6  -1  323.11   15.88
  -1  -6  -1  325.15   13.92
  -1   6   1  283.84   18.79
  -1  -7  -1  169.94   12.21
  -1  -7  -1  160.02    9.84
  -1  -7  -1  159.50    9.84
   1  -7  -1  159.58   11.30
  -1   7   1  144.15   13.81
   1   7   1  154.74   12.14
   1   7   1  149.99   11.91
   1  -7  -1  184.83   12.56
   1   8   1  133.26   11.70
  -1   8   1  151.29   13.94
  -1  -8  -1  136.74    9.68
   1   8   1  148.90   12.58
  -1  -8  -1  155.71   12.17
   1  -8  -1  169.42   12.87
   1  -8  -1  151.96   11.90
   1  -9  -1   55.15    8.68
  -1  -9  -1   55.42    7.35
  -1   9   1   55.24   10.53
   1   9   1   53.90    9.70
  -1  -9  -1   55.14    8.14
   1   9   1   40.08    8.26
   1  -9  -1   73.80    9.89
   1  10   1   30.12    9.66
  -1  10   1   32.62   10.26
   1 -10  -1   30.15    8.53
  -1 -10  -1   30.65    7.78
   1 -10  -1   31.35    8.62
   1 -11  -1    5.26    8.23
   1 -11  -1    9.06    8.45
  -1  11   1    0.82    9.94
  -1 -11  -1   16.33    9.03
   1  11   1   -1.27    8.75
  -1  12   1   17.68   10.08
   1 -12  -1   16.24    8.70
   1  12   1   18.25    9.21
  -1 -12  -1   26.27    9.70
   1 -13  -1   22.21    9.76
  -1  13   1   -1.72   10.24
  -1 -13  -1   10.36   10.39
   1  13   1    1.71    9.47
  -1  14   1    2.65   10.88
   1 -14  -1    1.38    8.52
   1  14   1   -9.50    9.19
   2 -13   1   -6.64   11.02
  -2 -13   1    8.51    8.47
  -2  13  -1    2.06    9.05
   2 -12   1   -0.59    8.10
  -2 -12   1    4.54    7.75
  -2  12  -1   -2.40    9.75
  -2  11  -1    2.02    8.54
  -2 -11   1   -4.52    6.33
   2 -11   1   -9.85    8.09
  -2  10  -1    3.87   10.42
   2  10  -1    9.56    8.79
   2  10  -1   26.80    9.15
  -2 -10   1   13.60    6.31
   2 -10   1    5.04    8.59
  -2  -9   1   17.63    7.21
   2  -9   1   -3.37    6.88
  -2   9  -1    8.28    8.78
   2  -9   1   16.26    5.27
   2   9  -1    9.71    7.67
   2   9  -1   13.95    8.84
  -2   8  -1   91.04   13.45
  -2  -8   1   68.28    9.85
   2  -8   1   77.89    8.45
   2   8  -1   93.42   11.77
   2  -8   1   73.25    9.94
   2   8  -1   72.08    9.65
   2   7  -1   42.67   10.25
   2  -7   1   26.14    6.82
  -2   7  -1   41.01    9.03
   2  -7   1   31.01    5.63
   2   7  -1   33.01    7.09
   2   6  -1   77.70   10.86
   2  -6   1   78.42    7.88
   2  -6   1   90.30    9.66
  -2  -6   1   80.02    7.11
  -2   6  -1   74.45   10.18
   2   6  -1   69.19    7.95
  -2  -6   1   80.05    9.22
   2   5  -1   61.95    9.45
   2  -5   1   52.68    7.57
   2  -5   1   51.76    6.46
   2   5  -1   86.15    8.10
  -2  -5   1   65.48    8.57
  -2  -5   1   60.47    6.00
  -2   5  -1   63.07    9.78
   2  -4   1  113.99    9.13
   2   4  -1  120.02   11.90
   2  -4   1  111.99    8.67
   2   4  -1  127.95    8.52
  -2  -4   1  104.31    7.71
  -2   4  -1  132.35   11.93
  -2  -4   1   92.75   10.22
  -2  -3   1   86.25    6.76
  -2  -3   1   73.83    8.44
   2  -3   1   84.32    7.14
   2  -3   1   71.65    6.98
   2   3  -1   73.96    9.18
   2  -3   1   78.16    6.86
   2   3  -1   78.66    6.75
   2  -2   1  353.48   17.99
   2  -2   1  336.82   16.85
  -2  -2   1  337.46   19.70
   2  -2   1  341.27   16.15
  -2  -2   1  333.21   16.53
   2  -2   1  358.21   17.11
   2   2  -1  325.91   15.64
   2   2  -1  316.65   18.99
   2   1  -1   75.65    5.70
   2  -1   1   83.23    6.91
   2  -1   1   78.13    6.34
   2   1  -1   70.07    6.83
  -2  -1   1   83.32    7.04
   2  -1   1   93.95    8.22
   2   1  -1   71.19    8.55
  -2   0   1   71.54    6.92
   2   0  -1   62.32    6.40
   2   0   1   62.25    5.79
   2   0   1   46.24    5.70
   2   0  -1   59.25    4.97
   2   0  -1   62.15    7.38
  -2   0  -1   58.55    6.35
   2   0   1   59.94    5.78
   2  -1  -1   83.99    7.21
   2   1   1   85.10    8.48
  -2  -1  -1   84.73    6.94
   2  -1  -1   80.22    6.17
   2   1   1   78.03    7.05
   2  -1  -1   71.84    7.38
  -2  -1  -1   94.33    9.31
  -2   1   1   78.60    7.95
   2   2   1  292.26   17.89
  -2  -2  -1  334.60   18.73
   2   2   1  308.08   15.68
   2  -2  -1  308.21   16.27
  -2  -2  -1  307.65   14.75
   2  -2  -1  313.02   15.55
  -2  -3  -1   85.06    6.29
  -2  -3  -1   83.22    9.34
   2   3   1   92.20    7.56
   2  -3  -1   83.91    7.53
   2   3   1   80.20    9.63
   2  -3  -1   90.28    7.89
  -2   3   1   92.04    9.36
  -2  -4  -1   98.71   10.15
   2   4   1  117.66    8.96
  -2   4   1  116.72   10.15
   2  -4  -1   99.11    8.46
   2   4   1  109.06   10.80
   2  -4  -1   94.01    7.33
   2  -4  -1   95.82    9.32
  -2  -4  -1   96.15    6.68
   2  -5  -1   45.43    7.19
   2  -5  -1   57.04    7.01
   2   5   1   84.67    7.98
  -2  -5  -1   67.28    6.19
  -2  -5  -1   54.01    8.17
  -2   5   1   59.82    9.24
   2  -5  -1   73.97    6.37
   2   5   1   77.69    9.86
   2  -6  -1   79.50    7.88
  -2   6   1   70.45   10.30
   2   6   1   64.22   10.23
   2  -6  -1   66.83    8.21
  -2  -6  -1   81.00    9.39
   2   6   1   80.39    8.64
   2  -7  -1   17.58    5.56
  -2  -7  -1   25.82    6.91
   2  -7  -1   24.62    6.29
   2   7   1   31.17    6.85
  -2   7   1   44.79    9.78
   2   7   1   36.03    8.44
   2   8   1   59.59    9.07
  -2  -8  -1   62.94    9.34
   2   8   1   83.19   10.66
   2  -8  -1   66.90    8.20
   2  -8  -1   72.09    9.80
  -2   8   1   95.60   12.86
   2  -9  -1   18.90    7.76
  -2   9   1   17.44    9.87
   2   9   1   22.08    8.31
   2   9   1   16.75    8.63
   2  -9  -1   15.67    6.06
   2  10   1   28.05    9.24
  -2  10   1   14.87    9.65
  -2 -10  -1   17.03    7.93
   2  10   1   13.60    8.65
   2 -10  -1   13.87    6.02
   2 -10  -1   13.45    8.07
  -2 -11  -1   -1.72    6.53
  -2  11   1    6.57    8.33
   2  11   1    6.09    8.38
   2 -11  -1    6.72    8.44
  -2  12   1   17.51   10.17
   2 -12  -1   19.44    9.35
  -2 -12  -1   -1.74    8.06
   2  12   1   13.21    8.34
   2 -13  -1   17.29    9.16
  -2 -13  -1    2.80    8.35
  -2  13   1    4.98   10.73
  -2 -14  -1    6.05    9.76
  -3 -12   1   11.61    9.58
  -3  12  -1    5.32    9.49
  -3  11  -1   20.90   10.26
  -3 -11   1   -2.26    5.87
   3  11  -1   13.84    9.60
   3 -11   1    2.87    7.84
  -3 -10   1   -2.24    3.95
   3  10  -1   14.05   10.93
  -3  10  -1    5.97    9.12
   3 -10   1   16.63    8.47
   3  -9   1   17.92    8.16
   3   9  -1    8.88   10.75
  -3   9  -1   11.72   10.86
  -3  -9   1   13.10    7.59
  -3   8  -1   17.68    9.98
  -3  -8   1    7.68    6.82
   3  -8   1    0.19    7.34
   3   8  -1   14.61   10.96
   3  -8   1    2.45    5.63
   3  -7   1   16.07    7.34
  -3   7  -1   24.16    9.54
   3  -7   1   15.49    6.24
   3   7  -1   18.80   10.93
  -3  -7   1   16.81    7.41
   3   6  -1   22.69   10.14
   3  -6   1   21.58    5.90
  -3  -6   1   23.14    7.34
  -3   6  -1   41.46   10.43
   3  -6   1   23.50    6.01
  -3   5  -1   15.56    7.82
  -3  -5   1   13.17    5.87
   3  -5   1   11.83    5.60
   3   5  -1   22.77   10.67
   3  -5   1    9.26    6.15
   3  -4   1   57.51    8.17
  -3  -4   1   58.78    9.92
   3   4  -1   70.49   12.04
   3  -4   1   71.02    9.03
   3  -4   1   80.14    8.78
  -3   4  -1   70.06   10.79
  -3   3  -1   41.66    8.42
   3  -3   1   54.06    7.32
  -3  -3   1   39.36    8.52
   3   3  -1   41.68   10.10
   3  -3   1   45.69    8.34
   3   2  -1   38.95    9.97
  -3  -2   1   25.22    5.91
  -3   2  -1   33.52    8.69
  -3  -2   1   29.21    8.03
   3  -2   1   18.84    5.75
   3  -2   1   29.58    5.42
   3  -2   1   35.69    7.90
   3   1  -1   13.61    5.33
   3  -1   1   23.09    7.79
   3  -1   1   26.33    5.51
  -3   1  -1   14.65    6.51
  -3  -1   1   23.43    6.05
  -3  -1   1   29.38    8.16
  -3   0   1   86.58   10.46
   3   0   1   86.19    9.87
   3   0  -1   89.70   10.53
  -3   0  -1   83.16    9.46
   3   0  -1   81.61    9.41
   3   0   1   82.99   11.10
   3  -1  -1   21.51    5.91
   3  -1  -1   27.49    7.14
  -3  -1  -1   32.31    7.87
   3   1   1   17.92    8.34
  -3  -1  -1   22.26    5.84
  -3   1   1   17.26    7.03
  -3  -2  -1   20.34    7.40
   3  -2  -1   19.32    7.10
   3   2   1   35.76    9.18
  -3   2   1   19.47    7.60
  -3  -3  -1   51.41    9.52
   3  -3  -1   36.39    7.83
  -3   3   1   44.31    9.72
   3   3   1   53.96   11.10
   3  -3  -1   48.25    7.53
   3  -4  -1   63.09    8.38
  -3  -4  -1   75.89   10.69
   3  -4  -1   62.67    8.11
  -3   4   1   61.33    9.14
   3   4   1   65.95   11.35
  -3   5   1   15.56    7.55
   3  -5  -1   14.11    5.45
   3   5   1   24.70   10.69
   3  -5  -1    4.07    2.51
  -3  -5  -1    8.07    6.45
   3   6   1   35.70   11.29
   3  -6  -1   19.15    7.00
  -3   6   1   47.88    9.20
  -3  -6  -1   36.50    8.72
   3  -6  -1   17.38    6.53
  -3   7   1   19.99    9.78
   3  -7  -1   10.93    6.95
  -3  -7  -1   11.10    7.18
   3   7   1   18.15   11.06
   3  -7  -1   16.72    6.52
   3   8   1   12.73   11.22
   3  -8  -1   17.79    8.07
  -3   8   1   23.61    9.98
   3  -8  -1    9.34    5.66
  -3  -8  -1    0.09    5.96
   3  -9  -1    7.22    5.50
   3   9   1   11.95   10.70
   3  -9  -1   18.29    8.10
  -3   9   1   21.87    9.13
  -3  -9  -1   11.82    7.76
  -3  10   1   11.62    9.28
   3  10   1    6.28   11.50
  -3 -10  -1    2.09    7.14
   3 -10  -1   11.93    8.26
  -3  11   1   -9.02    9.08
  -3 -11  -1   -0.88    7.04
   3  11   1    7.41    9.44
   3 -11  -1   14.09    9.34
  -3  12   1   12.44    9.06
   4   9  -1    1.65   11.57
  -4  -9   1    9.76    7.23
   4  -9   1    5.14    8.19
   4  -8   1    5.52    4.47
  -4  -8   1   14.71    8.30
   4   8  -1   18.31   12.47
   4   7  -1   15.19   12.55
  -4  -7   1    0.66    7.34
  -4   6  -1   28.23   12.70
   4   6  -1   48.25   14.43
  -4  -6   1   44.88    9.94
   4  -6   1   37.65    8.06
   4  -5   1   -1.97    5.10
  -4  -5   1    6.20    6.93
  -4   5  -1    6.75   10.41
   4   5  -1   -0.41   11.12
   4  -4   1   47.14    8.23
  -4   4  -1   36.92   10.97
   4   4  -1   53.29   12.84
  -4  -4   1   50.88   11.33
   4  -3   1   12.50    6.52
  -4   3  -1   20.41    8.35
   4   3  -1   23.70   12.39
  -4  -3   1   15.55    7.99
   4   2  -1   68.79   12.97
   4  -2   1   49.97   10.34
   4  -2   1   44.57    8.79
  -4  -2   1   50.15   10.78
   4  -1   1   21.01    9.67
   4   1  -1    3.14    6.09
  -4  -1   1   31.93   10.11
  -4   1  -1   19.42    9.35
  -4   0   1  118.74   16.02
  -4   0  -1  122.51   15.82
   4   0  -1  114.28   12.95
   4   0   1  116.80   14.75
  -4  -1  -1   28.96    9.44
   4  -1  -1   25.77   10.01
   4  -1  -1   42.32    8.69
  -4  -2  -1   49.69   10.94
   4   2   1   64.90   12.26
   4  -2  -1   56.40   10.83
  -4   2   1   65.53   10.19
  -4   3   1   39.24    9.61
   4  -3  -1   14.20    6.33
   4   3   1   11.52   11.37
  -4  -3  -1   14.76    8.79
   4  -4  -1   35.17    7.77
  -4  -4  -1   38.73    9.75
  -4   4   1   49.27   11.27
   4   4   1   39.02   11.79
   4  -5  -1    5.24    6.41
  -4  -5  -1    1.29    6.13
   4   5   1   -8.98    9.56
  -4   5   1  -11.06    8.34
  -4   6   1   35.05   12.28
  -4  -6  -1   20.62    8.66
   4  -6  -1   35.04    7.70
   4   6   1   36.24   13.18
  -4   7   1   12.70   12.32
   4  -7  -1   22.81    6.89
   4   7   1   21.40   12.64
  -4  -7  -1   11.13    6.56
  -4   8   1   17.07   12.42
  -4  -8  -1   15.49    8.21
   4   8   1   19.54   12.41
   4   9   1   -8.80   10.97
  -4  -9  -1   13.13    7.77
  -5   3  -1    9.44    9.31
  -5  -2   1    8.70    8.55
   5   2  -1    1.52    9.87
  -5   2  -1    7.29    9.04
  -5  -1   1    7.65    8.33
   5   1  -1   13.45   10.67
  -5   1  -1    4.01    8.87
   5  -1   1   18.57    9.69
   5   0   1   13.63   10.62
   5   0  -1    1.25   10.19
  -5   0   1  -16.38    7.15
  -5   0  -1    5.94    9.05
   5   1   1    8.97    9.47
  -5  -1  -1    7.69    8.99
  -5   1   1   -1.07    8.65
   5   2   1   -4.51   10.28
  -5   2   1    2.08    8.29
  -5  -2  -1   -6.91    8.04
   5  -3  -1    3.73    5.87
   0  14  -2   16.93   13.48
   0 -14   2   -2.98    7.49
   0 -13   2   21.81    8.41
   0  13  -2   20.04   11.64
   0 -12   2    6.22    7.35
   0  12  -2   10.36    9.21
   0 -11   2   66.19   12.31
   0 -11   2   59.00    9.35
   0  11  -2   51.72   11.54
   0  10  -2   41.71   10.75
   0 -10   2   27.82    9.64
   0 -10   2   19.05    6.98
   0  -9   2  292.29   16.99
   0   9  -2  297.82   19.52
   0  -9   2  282.40   20.01
   0  -8   2   33.35    6.11
   0   8  -2   23.10    6.66
   0   8  -2   28.24    5.28
   0  -8   2   28.95    6.72
   0  -7   2  590.68   27.58
   0   7  -2  587.92   26.92
   0  -7   2  641.44   26.02
   0   7  -2  548.42   29.16
   0  -6   2  524.38   22.51
   0   6  -2  512.43   23.59
   0  -6   2  535.11   24.38
   0   6  -2  542.22   26.51
   0   5  -2  134.87    7.83
   0   5  -2  131.36   10.09
   0   4  -2 1182.79   47.15
   0  -4   2 1096.39   42.25
   0  -4   2 1195.89   43.41
   0   3  -2 2241.60   81.30
   0  -3   2 2172.32   72.98
   0  -3   2 1743.73   71.47
   0  -2   2  529.12   18.21
   0  -2   2  455.69   18.06
   0   2  -2  470.47   20.26
   0  -1   2  965.96   34.28
   0   1  -2  945.45   39.08
   0  -1   2 1022.21   36.94
   0   1   2  923.13   35.39
   0  -1  -2  938.55   34.37
   0  -1  -2  948.83   32.86
   0   2   2  355.12   16.51
   0  -2  -2  422.79   16.28
   0  -2  -2  406.44   14.95
   0  -3  -2 1954.98   70.60
   0   3   2 2018.08   79.82
   0   3   2 2091.32   76.59
   0  -4  -2 1164.64   43.85
   0  -4  -2 1174.69   41.13
   0   4   2 1081.21   45.26
   0   4   2 1084.57   45.06
   0   5   2  158.12    8.46
   0   5   2  158.35   10.65
   0  -6  -2  521.28   22.16
   0   6   2  505.20   22.59
   0   6   2  515.06   25.37
   0  -6  -2  527.05   25.24
   0   7   2  552.52   25.96
   0   7   2  549.12   28.53
   0  -7  -2  633.11   29.58
   0  -7  -2  651.75   25.70
   0  -8  -2   33.69    6.67
   0  -8  -2   33.85    8.76
   0   8   2   31.93    8.52
   0  -9  -2  308.36   17.57
   0  -9  -2  334.15   22.82
   0   9   2  311.66   21.58
   0 -10  -2   -4.09    6.71
   0  10   2   12.10    9.86
   0 -10  -2   17.03   11.30
   0  11   2   62.16   13.11
   0 -11  -2   52.46   12.61
   0 -11  -2   67.00   10.20
   0 -12  -2    8.47    7.53
   0  12   2    6.60   10.07
   0 -12  -2   -2.39    7.94
   0  13   2   20.94   11.74
   0 -13  -2   24.98   10.45
   0  14   2    9.50   11.32
   1  14  -2    4.64    9.89
  -1  14  -2    1.76   10.96
   1 -14   2   20.30   10.83
   1  13  -2    9.34    9.77
  -1  13  -2    8.56   12.22
   1 -13   2    6.32    8.70
  -1 -12   2   12.00    9.25
  -1  12  -2   18.69   10.89
   1  12  -2   10.72    7.95
   1 -12   2    9.61    8.32
   1 -11   2   12.63    8.19
  -1 -11   2   13.57    8.09
   1  11  -2   17.61    9.21
  -1  11  -2    9.14    9.19
  -1 -11   2   12.37    6.68
   1 -10   2   61.61    9.48
  -1 -10   2   56.05    8.79
  -1  10  -2   40.72   10.13
  -1 -10   2   60.03    8.05
   1  10  -2   59.63   10.92
   1 -10   2   65.00    8.99
   1  -9   2   66.72    8.85
   1  -9   2   60.31    9.66
   1   9  -2   76.15    9.82
  -1  -9   2   66.78    8.51
  -1  -9   2   65.47    8.79
   1   9  -2   69.61   10.62
  -1   9  -2   88.50   12.31
  -1  -8   2   19.77    5.67
   1   8  -2   19.57    6.30
   1  -8   2   26.44    6.72
  -1   8  -2   22.55    8.47
   1   8  -2   25.71    7.97
   1  -8   2   43.85    6.50
  -1  -8   2   10.77    4.63
   1   7  -2   61.54    8.12
   1  -7   2   61.61    7.81
   1   7  -2   53.43    7.93
  -1  -7   2   62.22    6.58
   1  -7   2   66.79    6.94
  -1   7  -2   67.46   10.25
  -1  -7   2   68.15    7.68
   1   6  -2   30.35    5.77
  -1  -6   2   11.89    4.43
   1  -6   2   10.67    4.87
  -1   6  -2   23.89    7.41
  -1  -6   2   14.69    4.68
   1  -6   2   35.14    5.11
   1   6  -2   31.82    6.12
  -1   5  -2   90.71    6.37
  -1  -5   2   86.28    7.84
   1   5  -2   76.19    7.62
  -1  -5   2   94.22    6.86
  -1   5  -2   79.56   10.02
   1  -5   2   92.97    6.85
   1  -5   2   77.77    7.62
   1  -4   2   38.04    4.62
  -1   4  -2   31.55    6.81
   1  -4   2   37.28    3.97
   1   4  -2   27.01    4.59
   1   4  -2   21.51    5.51
  -1   4  -2   53.94    5.85
  -1  -4   2   29.87    4.02
  -1  -4   2   30.36    4.88
   1   3  -2  237.35   12.95
  -1  -3   2  219.30   12.60
  -1   3  -2  223.12   13.59
   1  -3   2  226.25   11.26
  -1  -3   2  234.16   10.86
  -1   3  -2  239.11   12.70
   1   3  -2  234.81   11.21
   1  -3   2  234.76   10.56
   1   2  -2  162.98    7.37
   1   2  -2  144.31    8.96
   1  -2   2  127.80    8.11
   1  -2   2  150.01    9.00
   1  -2   2  150.82    7.58
  -1  -2   2  149.14    8.15
  -1  -1   2 1875.19   64.99
   1   1  -2 1787.24   73.61
   1  -1   2 1819.02   69.04
   1  -1   2 1888.66   65.06
   1  -1   2 1835.17   63.96
   1  -1   2 1857.00   73.05
   1   1  -2 1708.80   65.19
   1   0   2  825.09   30.93
  -1   0   2  814.43   31.28
   1   0   2  810.59   32.55
   1   0  -2  812.08   34.51
   1   0  -2  837.56   31.32
   1   0   2  850.54   29.88
  -1   1   2 2015.02   74.24
   1   1   2 1880.52   74.24
   1   1   2 1971.13   79.18
   1  -1  -2 1980.75   70.35
   1  -1  -2 1963.68   78.38
  -1  -1  -2 2005.00   71.98
  -1  -1  -2 1914.90   68.38
  -1  -2  -2  149.90    9.66
   1   2   2  158.56    8.41
   1   2   2  158.98    9.67
  -1   2   2  165.09    9.11
  -1  -2  -2  150.72    6.93
   1  -2  -2  147.71    7.98
   1  -2  -2  141.36    8.14
  -1  -3  -2  227.88   12.31
  -1   3   2  231.34   13.00
   1   3   2  219.64   11.74
   1   3   2  227.62   12.64
   1  -3  -2  245.42   11.49
   1  -3  -2  228.57   11.36
  -1  -3  -2  227.01    9.38
   1  -4  -2   24.31    4.63
   1   4   2   10.17    4.84
  -1  -4  -2   23.12    4.09
  -1  -4  -2   26.80    3.22
   1  -4  -2   39.14    4.52
   1   4   2   29.73    5.72
  -1   4   2   26.14    6.15
   1   5   2  113.21    8.37
  -1  -5  -2   96.98    6.37
   1   5   2   95.29    8.60
   1  -5  -2   72.67    7.73
  -1  -5  -2   84.76    8.28
  -1   5   2   99.26    9.89
   1   6   2   25.32    6.24
  -1   6   2   27.40    7.28
   1  -6  -2   15.10    4.87
  -1  -6  -2    8.96    3.86
  -1  -6  -2    2.62    1.80
   1  -6  -2   23.06    5.44
   1   6   2   10.69    5.92
  -1  -7  -2   51.59    5.66
   1   7   2   60.10    7.79
   1   7   2   44.02    6.98
   1  -7  -2   60.39    8.30
  -1   7   2   52.42    9.06
   1  -8  -2   23.46    7.03
   1   8   2   16.52    6.41
  -1  -8  -2   17.17    5.39
   1  -8  -2   27.99    7.54
  -1  -8  -2   17.94    5.18
  -1   8   2   30.36    8.44
   1   8   2   18.22    6.84
  -1   9   2   84.34   11.96
   1  -9  -2  127.89   13.46
  -1  -9  -2   75.10    9.75
   1   9   2   74.11   10.72
   1  -9  -2   71.00   10.16
  -1  -9  -2   64.16    7.91
   1  10   2   55.29   10.12
  -1  10   2   49.50   12.38
   1 -10  -2   64.62   11.54
   1 -10  -2   50.97    9.52
  -1 -10  -2   53.32    9.94
  -1 -11  -2   14.46    9.15
  -1  11   2    1.89    9.08
   1  11   2   11.11    8.40
   1 -11  -2    5.49    8.23
   1 -11  -2   24.08    9.16
   1 -12  -2    7.31    9.76
   1  12   2   12.11    9.79
  -1  12   2    8.42    9.84
   1 -12  -2    5.21    8.46
  -1 -12  -2    5.69    8.85
  -1 -13  -2   14.87   11.46
   1 -13  -2   10.84    9.22
   1  13   2   14.57    8.43
  -1  13   2   23.76   12.20
   1 -14  -2    3.14    8.74
  -1  14   2    0.07   12.35
   1  14   2   -0.78    6.63
  -1 -14  -2   -7.97   10.61
   2 -13   2   -1.16    8.61
  -2 -13   2   -1.37    7.83
  -2  13  -2   13.44    9.46
  -2  12  -2    2.54    9.39
   2 -12   2   -6.65    8.40
  -2 -12   2   -0.85    7.32
  -2 -11   2   13.89    7.82
   2 -11   2   -2.64    7.42
  -2  11  -2   -4.96    8.69
   2  10  -2   19.76    8.82
  -2  10  -2   15.53    9.79
  -2 -10   2   22.24    7.89
   2 -10   2   17.36    7.90
  -2  -9   2   -1.44    5.43
   2  -9   2    5.24    4.73
  -2   9  -2    2.97    8.55
   2   9  -2    4.72    9.23
   2   9  -2    5.59    7.98
   2  -9   2   -5.68    6.87
   2   8  -2  128.38   14.19
  -2   8  -2  109.30   13.90
   2   8  -2  105.27   10.00
  -2  -8   2   98.36   11.32
   2  -8   2  102.13   11.65
   2  -8   2   93.23    8.97
   2   7  -2   84.02    8.39
  -2   7  -2   80.49   11.18
   2  -7   2   60.25    7.11
   2   7  -2   86.17   10.70
  -2  -7   2   66.76    7.11
  -2  -7   2   61.62    8.83
   2  -7   2   66.46    8.80
  -2  -6   2   53.55    6.33
   2  -6   2   56.75    6.43
   2   6  -2   45.64    6.53
   2  -6   2   56.46    7.77
   2   6  -2   51.18    8.85
  -2   6  -2   38.74    9.13
   2  -5   2  541.45   25.20
  -2  -5   2  563.67   23.79
  -2   5  -2  581.14   28.01
  -2  -5   2  579.16   28.92
   2  -5   2  551.65   24.95
  -2   5  -2  571.06   29.90
   2   5  -2  554.00   25.36
   2   5  -2  536.38   28.57
   2   4  -2  108.72   10.30
  -2  -4   2   88.00   10.12
   2   4  -2  115.98    7.79
  -2  -4   2   95.66    8.19
   2  -4   2   95.47    8.28
   2  -4   2   95.12    8.25
  -2   4  -2  123.03   11.41
   2  -3   2  541.01   25.67
   2  -3   2  551.30   25.89
   2  -3   2  564.36   24.29
   2   3  -2  575.04   28.29
   2  -3   2  555.95   24.56
  -2  -3   2  554.44   28.00
  -2  -3   2  539.71   24.23
   2   3  -2  564.08   24.10
  -2  -2   2  496.14   25.62
   2   2  -2  496.88   25.17
   2  -2   2  520.39   22.34
  -2  -2   2  467.17   21.77
   2  -2   2  483.97   22.69
   2  -2   2  477.94   21.21
   2  -2   2  473.47   23.64
   2  -1   2  108.63    9.20
   2  -1   2  104.44    8.04
   2  -1   2  101.44    7.71
   2   1  -2  117.94    8.49
   2  -1   2   97.67    7.88
  -2  -1   2  102.45    8.32
   2   1  -2  109.33    8.91
   2   0  -2  379.02   19.57
  -2   0  -2  363.23   17.62
  -2   0   2  379.38   18.74
   2   0  -2  364.44   18.03
   2   0   2  352.37   17.36
  -2   1   2  130.80    9.86
   2  -1  -2  105.71    8.33
   2   1   2  116.09    7.72
   2  -1  -2  104.25    6.88
   2   1   2  121.92    9.73
  -2  -1  -2  106.21    9.92
   2  -1  -2   94.37    8.82
  -2  -1  -2   95.83    7.58
  -2   2   2  465.17   21.83
  -2  -2  -2  486.48   23.84
   2  -2  -2  458.92   21.87
   2  -2  -2  415.97   20.84
  -2  -2  -2  438.41   19.12
   2   2   2  442.79   23.23
  -2   2   2  444.93   22.46
   2   2   2  477.24   21.51
  -2  -3  -2  529.89   20.67
  -2  -3  -2  539.09   25.93
   2   3   2  505.24   25.79
  -2   3   2  502.85   24.22
   2   3   2  516.50   23.41
   2  -3  -2  434.69   22.26
   2  -3  -2  521.85   23.22
   2  -3  -2  402.52   21.58
  -2  -4  -2   79.25    9.02
  -2  -4  -2   89.91    5.93
   2   4   2  104.71   10.76
   2  -4  -2   81.91    6.75
   2   4   2  100.13    8.33
   2  -4  -2   77.94    7.52
   2  -4  -2   81.25    8.32
  -2   4   2   95.45    9.29
   2   5   2  614.07   30.83
  -2   5   2  597.66   30.13
  -2  -5  -2  610.00   30.32
   2  -5  -2  588.90   27.93
   2  -5  -2  567.13   26.74
   2   5   2  616.78   28.22
   2   6   2   37.52    9.17
   2  -6  -2   57.19    7.68
  -2  -6  -2   52.46    7.92
   2   6   2   50.63    7.77
   2  -6  -2   49.08    6.41
  -2   6   2   41.42    8.99
   2  -7  -2   59.06    7.76
  -2   7   2   87.07   11.35
   2   7   2   76.34    8.84
   2   7   2   68.28   10.35
  -2  -7  -2   64.56    9.16
   2  -7  -2   67.99    9.05
   2  -8  -2  114.73   10.46
   2   8   2  117.41   12.28
  -2  -8  -2  108.42   11.79
   2   8   2  119.04   13.04
  -2   8   2  132.15   15.39
   2  -8  -2   89.46   10.08
   2  -9  -2   10.16    5.18
   2   9   2    6.08    7.49
  -2  -9  -2   -2.28    5.04
   2  -9  -2    4.30    6.98
  -2   9   2   11.70    8.55
   2   9   2   -5.23    7.53
  -2  10   2   21.11    9.92
   2 -10  -2   20.34    7.29
   2  10   2   22.42    9.36
   2  10   2   15.49    8.53
   2 -10  -2   11.65    7.70
   2 -11  -2    6.35    8.03
  -2  11   2   -1.23    8.36
   2  11   2   10.52    8.59
   2 -11  -2   16.91    6.93
  -2 -11  -2    6.67    7.36
   2  12   2    9.20    9.10
  -2  12   2    0.18   10.72
   2 -12  -2    6.85    7.90
  -2 -12  -2   12.08    8.96
  -2 -13  -2   22.70    9.60
  -2  13   2   10.57    9.97
   2 -13  -2   11.81   10.40
  -2 -14  -2  -11.31    9.66
  -3 -12   2   -0.45    7.32
  -3  12  -2    4.08    9.96
   3  11  -2   10.75    9.91
   3 -11   2   27.21   10.00
  -3 -11   2    7.89    6.29
  -3  11  -2   28.75   11.14
   3  10  -2    6.81   11.18
  -3 -10   2    1.36    6.05
  -3  10  -2   16.19    9.76
   3 -10   2   22.59    8.31
   3   9  -2   30.08   10.89
  -3   9  -2   32.14   11.55
   3  -9   2   34.28    9.23
   3  -8   2   24.73    7.77
  -3  -8   2   13.15    6.89
  -3   8  -2   11.85    9.17
   3   8  -2   17.25   10.01
   3  -7   2   20.94    8.02
   3   7  -2   33.08   10.51
  -3   7  -2   23.83    8.88
  -3  -7   2   28.57    7.91
   3  -7   2   22.32    5.85
   3   6  -2   33.36    9.99
  -3   6  -2   25.01    8.78
  -3  -6   2   39.11    8.11
   3  -6   2   24.97    6.19
   3  -5   2   13.92    7.38
  -3  -5   2   10.76    6.32
   3   5  -2   24.61    9.45
   3  -5   2   14.07    5.59
  -3   5  -2   21.83    8.61
   3  -4   2  111.92   10.45
  -3  -4   2  107.40   13.05
   3   4  -2  123.67   14.22
  -3   4  -2  118.64   13.00
   3  -4   2  116.85   10.85
   3  -4   2  104.07   10.49
   3  -3   2   52.35    7.45
  -3  -3   2   42.28    6.40
   3  -3   2   40.57    7.05
   3  -3   2   49.19    7.77
   3  -3   2   41.83    7.48
   3   3  -2   71.44   10.99
  -3  -3   2   42.90    8.70
   3  -2   2  110.90   11.26
   3   2  -2  106.03   12.44
  -3  -2   2  105.86    9.96
   3  -2   2   91.46    9.29
  -3   2  -2   89.32   11.57
   3  -2   2  104.99   10.30
  -3  -2   2  100.55   12.20
   3  -1   2  205.52   15.58
   3  -1   2  211.31   14.63
  -3  -1   2  203.98   14.94
   3   1  -2  226.92   15.15
   3  -1   2  223.95   13.49
  -3   1  -2  227.58   15.86
   3   0  -2   12.98    7.51
  -3   0   2    9.68    6.06
   3   0  -2   12.87    5.93
   3   0   2    0.27    5.34
  -3   0  -2    1.63    4.64
  -3   0  -2    2.77    6.09
   3   0   2   -3.77    7.16
   3  -1  -2  214.95   14.45
  -3   1   2  207.06   15.02
  -3  -1  -2  200.13   13.78
   3   1   2  218.12   16.56
   3  -1  -2  218.98   15.43
  -3  -1  -2  203.73   17.19
   3  -2  -2  102.15    9.73
  -3   2   2  100.67   11.81
   3  -2  -2  106.72   10.72
  -3  -2  -2  110.85   12.51
   3   2   2   97.63   12.00
  -3   3   2   65.34   10.54
   3   3   2   69.36   11.18
   3  -3  -2   38.24    8.34
  -3  -3  -2   47.31    9.32
   3   4   2  119.83   13.06
   3  -4  -2  110.17   10.40
  -3  -4  -2  119.69   13.46
  -3   4   2  102.30   13.36
   3  -5  -2   24.35    6.26
   3  -5  -2   19.44    6.18
  -3  -5  -2   16.17    7.16
   3   5   2   32.70   10.63
  -3   5   2   24.60    7.65
   3  -6  -2   31.66    8.45
   3   6   2   40.51   11.82
  -3   6   2   54.76    9.67
   3  -6  -2   45.33    7.91
  -3  -6  -2   35.47    8.29
   3   7   2   30.16   11.76
   3  -7  -2   24.42    7.07
  -3  -7  -2   27.08    7.98
  -3   7   2   20.41    9.67
   3  -7  -2   28.80    7.94
  -3  -8  -2   20.38    7.41
   3  -8  -2   12.82    5.47
   3  -8  -2   12.39    7.38
  -3   8   2   31.20    9.46
   3   8   2   17.24   11.44
   3   9   2   18.84   10.92
  -3  -9  -2   19.72    8.99
  -3   9   2   29.90    9.76
   3  -9  -2   40.13    9.71
   3  -9  -2   13.48    6.43
  -3 -10  -2    3.49    7.04
   3  10   2    6.87    9.84
  -3  10   2   11.02    9.29
   3 -10  -2   -0.74    8.30
  -3 -11  -2    4.03    7.91
   3  11   2   13.42   10.52
  -3  11   2   17.18    9.12
   3 -11  -2   11.62    9.54
  -3 -12  -2   15.64    7.04
  -3  12   2   10.71    8.63
   4  -9   2   17.06    8.50
   4   9  -2   18.96   13.86
  -4  -9   2   -2.28    7.02
  -4  -8   2    9.12    7.24
   4   8  -2    8.05   11.66
   4  -8   2    4.99    4.52
   4  -7   2   17.92    7.89
   4   7  -2   22.96   12.33
  -4  -7   2   25.48    9.00
  -4  -6   2   20.01    8.74
   4   6  -2   34.29   12.98
  -4   6  -2   10.34   10.17
   4  -6   2   19.67    6.38
   4  -5   2    9.54    6.29
   4   5  -2   -6.73   10.90
  -4  -5   2   12.12    8.32
  -4   5  -2    8.15    9.61
  -4  -4   2   19.44    8.66
   4   4  -2   22.15   12.68
  -4   4  -2   26.20   10.26
   4  -4   2   15.95    6.83
  -4  -3   2    4.24    6.60
   4   3  -2   13.80   11.00
  -4   3  -2   -1.70    6.78
   4  -3   2    7.32    6.02
   4  -3   2    2.59    8.44
   4   2  -2   19.36   10.51
  -4  -2   2   14.48    7.90
   4  -2   2    7.62    6.54
   4  -2   2   11.68    9.60
  -4   1  -2    9.41    8.00
  -4  -1   2   14.04    8.71
   4   1  -2    9.86    8.00
   4  -1   2    9.04    9.72
   4   0   2   12.38    9.62
  -4   0   2    8.01    8.54
   4   0  -2    1.54    9.15
  -4   0  -2    0.47    7.38
   4   0  -2    7.45    5.85
  -4  -1  -2   12.57    8.32
   4  -1  -2   20.29    7.16
   4   1   2   11.47    8.37
   4  -1  -2   24.01    9.46
  -4   1   2    4.26    7.29
  -4  -2  -2   13.19    8.27
   4   2   2   17.83   10.40
  -4   2   2   14.02    7.70
   4  -2  -2   14.36    6.77
   4  -2  -2   13.01    9.01
   4  -3  -2   -4.36    2.24
  -4  -3  -2    2.98    7.77
   4   3   2   11.38    9.66
  -4   3   2    1.42    7.19
   4  -4  -2   20.04    6.96
  -4  -4  -2   11.73    8.03
   4   4   2   26.33   12.63
  -4   4   2   22.98    9.33
  -4  -5  -2   10.59    7.87
   4   5   2    8.94   11.42
   4  -5  -2   10.67    6.15
  -4   5   2  -10.04    8.41
   4   6   2   20.85   11.69
  -4  -6  -2   22.66    8.47
  -4   6   2   10.50   10.16
   4  -6  -2    7.77    6.41
  -4   7   2   26.09   12.65
  -4  -7  -2    4.92    7.70
   4   7   2   15.68   11.49
   4  -7  -2    9.64    6.71
   4   8   2    7.59   11.56
  -4   8   2   12.75   11.95
  -4  -8  -2   -1.66    7.24
   4  -8  -2   -0.95    5.91
  -4  -9  -2   14.80    8.55
   4   9   2    9.77   12.19
  -4   9   2    8.73   12.53
  -5   3  -2   38.84   12.13
  -5   2  -2   17.75    9.29
  -5  -2   2    5.75    8.41
   5   2  -2    0.78    7.41
  -5  -1   2    8.96    8.61
   5   1  -2   14.64   11.22
  -5   1  -2   18.21    9.09
   5  -1   2   18.92    9.59
   5   0  -2    4.24   10.22
   5   0   2    9.48    9.95
  -5   0  -2    7.55    9.15
  -5   0   2   13.05    9.60
   5   1   2    2.71    7.74
  -5  -1  -2   15.12   10.00
  -5   1   2   12.51    9.67
  -5  -2  -2   21.62   11.07
  -5   2   2   10.57    9.93
   5   2   2   11.78   10.73
   5  -3  -2    4.19    3.07
   0  14  -3    4.79   10.35
   0 -14   3   12.36    8.19
   0  13  -3    2.21   10.70
   0 -13   3    2.03    8.75
   0 -12   3   -6.62    6.61
   0  12  -3    5.99    9.82
   0  11  -3    0.85   10.34
   0 -11   3   -1.57    6.94
   0  10  -3   15.29    9.56
   0 -10   3    7.56    7.99
   0 -10   3    4.82    6.44
   0  -9   3   22.44    7.89
   0   9  -3    6.75    6.73
   0  -9   3    1.76    5.41
   0   8  -3    8.23    5.28
   0   8  -3   16.84    6.93
   0  -8   3    6.44    5.13
   0  -8   3   14.70    6.01
   0   7  -3    9.95    5.79
   0   7  -3    5.70    5.02
   0  -7   3    3.25    4.81
   0  -6   3   13.81    4.90
   0   6  -3   16.73    5.19
   0  -6   3   14.56    4.88
   0   6  -3   20.63    4.86
   0  -6   3   28.47    5.51
   0   5  -3    2.75    2.16
   0  -5   3    4.14    3.74
   0   5  -3    7.32    4.16
   0   4  -3   -2.52    1.08
   0  -3   3    8.14    2.89
   0   3  -3   -3.10    1.67
   0  -2   3   -2.63    0.95
   0   2  -3    5.95    2.24
   0   2  -3   -1.99    1.78
   0  -2   3   -3.59    1.53
   0  -1   3   -0.76    0.89
   0   1  -3   -0.15    1.74
   0  -1   3    2.21    1.41
   0   0   3   -2.67    1.16
   0   0   3   -2.27    1.36
   0  -1  -3    2.70    1.37
   0   1   3   -0.62    1.44
   0   1   3   -0.51    1.11
   0  -1  -3    0.62    1.82
   0  -2  -3    1.41    2.63
   0   2   3   -2.65    2.25
   0   2   3    2.54    1.89
   0  -2  -3   -4.00    1.53
   0  -3  -3   -0.38    2.00
   0  -4  -3    2.05    2.71
   0   4   3    9.55    4.49
   0  -4  -3   -1.18    1.63
   0  -5  -3    0.63    2.33
   0   5   3   -1.36    2.65
   0   5   3    3.37    5.07
   0  -5  -3    0.90    3.10
   0  -6  -3   34.54    7.33
   0  -6  -3    7.51    3.85
   0   6   3    3.96    6.03
   0   6   3    0.64    3.22
   0  -7  -3    2.22    5.01
   0  -7  -3   26.36    7.53
   0   7   3    0.27    3.21
   0   7   3    9.24    6.87
   0  -8  -3    3.23    5.84
   0  -8  -3   15.60    8.35
   0   8   3    8.76    7.32
   0  -9  -3    7.26    8.32
   0  -9  -3   -6.68    5.77
   0   9   3    8.93   10.27
   0  10   3   14.27   10.26
   0 -10  -3   -1.94    9.87
   0 -10  -3    3.38    6.67
   0 -11  -3    7.85    6.65
   0 -11  -3    5.28   10.15
   0  11   3    3.58   10.24
   0  12   3   -2.87    9.73
   0 -12  -3    5.78    7.11
   0 -12  -3  -11.52    7.05
   0  13   3    7.40   11.24
   0 -13  -3   23.31    9.73
   0  14   3    8.38   12.26
  -1  14  -3   -0.44   10.86
   1 -14   3    8.79    9.15
   1  14  -3    0.56    9.20
   1  13  -3    4.61    8.70
  -1  13  -3    8.78   11.80
   1 -13   3    6.52    8.05
   1 -12   3    3.96    8.24
   1  12  -3    9.63    8.90
  -1  12  -3    2.36    9.01
  -1  11  -3   73.94   13.12
   1  11  -3   77.43   11.88
   1 -11   3   66.78   10.97
  -1 -11   3   87.58   11.60
  -1 -11   3   86.26   11.12
  -1  10  -3    4.60    8.64
  -1 -10   3    5.57    5.77
   1  10  -3   15.76    8.40
   1 -10   3    4.20    7.11
  -1 -10   3    4.72    6.10
  -1  -9   3  138.22   11.80
   1  -9   3  150.90   12.97
   1  -9   3  141.53   10.65
  -1  -9   3  156.59   12.64
   1   9  -3  132.18   12.57
  -1   9  -3  142.29   15.46
   1   9  -3  139.21   13.58
   1   8  -3    5.19    6.78
   1  -8   3   12.84    5.01
  -1  -8   3    6.85    4.27
   1   8  -3    4.70    6.40
   1  -8   3   -0.30    5.81
  -1   8  -3   15.05    7.54
  -1  -8   3    8.52    5.35
   1   7  -3  310.10   17.11
   1  -7   3  271.81   14.32
  -1  -7   3  265.36   16.00
  -1   7  -3  301.44   19.50
   1  -7   3  258.69   15.45
  -1  -7   3  299.95   15.13
   1   7  -3  298.91   16.61
  -1  -6   3    5.49    4.45
   1  -6   3    7.89    4.55
  -1   6  -3   14.13    2.86
  -1  -6   3    1.26    3.11
   1  -6   3   10.49    3.56
   1   6  -3   20.75    7.69
   1   6  -3    7.15    4.61
  -1   6  -3    7.47    5.86
   1   5  -3 1539.64   61.11
  -1  -5   3 1550.95   60.01
  -1   5  -3 1510.46   63.81
   1   5  -3 1583.69   65.60
   1  -5   3 1597.66   57.28
   1  -5   3 1528.19   58.02
  -1   5  -3 1634.88   65.34
  -1  -5   3 1574.50   57.02
   1  -4   3    8.48    3.50
   1   4  -3    4.58    4.90
   1  -4   3    7.10    2.23
  -1  -4   3    5.72    2.87
  -1   4  -3    3.29    4.70
  -1   4  -3    5.48    4.17
  -1  -4   3   10.24    3.12
   1   4  -3    9.15    3.74
  -1  -3   3  855.94   31.81
  -1   3  -3  893.14   36.76
   1  -3   3  864.38   31.44
   1   3  -3  849.64   36.47
   1  -3   3  696.70   34.77
   1  -3   3  808.84   31.99
  -1  -3   3  875.29   34.20
   1   3  -3  853.05   33.09
  -1  -2   3   21.72    3.32
   1  -2   3   38.22    3.31
   1  -2   3   27.80    3.83
   1   2  -3   30.56    4.83
   1  -2   3   34.98    3.49
  -1  -2   3   34.91    3.92
   1   1  -3 8470.72  291.15
   1  -1   3 8356.44  290.69
   1  -1   3 8308.88  286.29
   1  -1   3 8370.70  307.69
  -1  -1   3 8610.82  287.89
   1   1  -3 8155.96  328.20
   1  -1   3 8571.60  328.09
   1   0  -3  183.78    9.12
  -1   0  -3  195.30   10.11
   1   0  -3  183.99    9.88
   1   0   3  183.22    9.99
   1   0   3  175.81    7.85
  -1   0   3  187.35    9.87
   1   0   3  172.88    9.44
   1  -1  -3 8773.21  301.38
  -1  -1  -3 8707.44  297.34
  -1  -1  -3 8871.13  302.86
  -1   1   3 8793.94  318.26
   1  -1  -3 8401.93  339.09
  -1   1   3 8786.12  298.42
   1   1   3 8877.02  339.96
   1   1   3 8368.38  318.58
   1   2   3   34.34    4.68
   1   2   3   26.29    3.97
  -1  -2  -3   35.98    4.30
  -1   2   3   34.59    4.11
   1  -2  -3   33.92    3.53
   1  -2  -3   30.36    3.45
   1  -2  -3   38.10    3.70
  -1   3   3  902.93   36.98
  -1  -3  -3  890.94   35.71
   1  -3  -3  926.72   34.26
   1   3   3  845.91   36.02
   1   3   3  881.24   38.48
  -1  -3  -3  906.31   31.52
  -1  -4  -3    5.22    2.34
   1  -4  -3   14.23    3.45
  -1   4   3   -0.41    4.41
  -1  -4  -3    5.41    2.80
   1   4   3   10.36    4.31
   1   4   3    3.12    4.62
   1  -4  -3    4.75    3.27
  -1  -5  -3 1681.26   58.27
   1   5   3 1613.88   68.31
   1   5   3 1647.92   65.02
  -1  -5  -3 1560.86   62.79
  -1  -5  -3 1679.51   58.27
   1  -5  -3 1639.56   62.16
  -1   5   3 1664.53   66.46
   1  -5  -3 1634.24   61.07
   1   6   3    5.75    5.12
   1  -6  -3   15.06    5.11
   1   6   3   -4.45    5.33
   1  -6  -3   -3.15    4.57
  -1  -6  -3    3.87    3.30
  -1  -6  -3    3.40    3.07
  -1   6   3    6.49    5.79
   1  -7  -3  300.30   18.25
   1  -7  -3  301.15   17.27
  -1   7   3  311.91   19.03
   1   7   3  323.17   17.79
  -1  -7  -3  287.86   14.24
   1   7   3  299.17   17.57
  -1  -8  -3    2.97    4.49
   1   8   3    5.98    5.86
  -1   8   3   11.23    8.39
   1  -8  -3   14.40    6.97
   1  -8  -3    2.53    6.50
   1   8   3    5.37    6.22
  -1  -8  -3   -1.42    2.24
   1  -9  -3  166.08   14.29
   1  -9  -3  177.19   16.09
  -1   9   3  150.19   15.67
  -1  -9  -3  152.25   13.02
   1   9   3  114.62   13.08
  -1  10   3   12.14    9.41
  -1 -10  -3    5.59    7.37
   1  10   3    5.32    6.52
   1 -10  -3    9.94    8.10
   1 -10  -3   13.56    9.23
  -1  11   3   86.92   13.63
   1 -11  -3   74.05   11.16
  -1 -11  -3   80.72   12.10
   1 -11  -3   60.62   11.73
  -1 -12  -3   -3.14    8.99
   1 -12  -3    1.04    8.49
   1  12   3    0.17    4.37
   1 -12  -3    0.79    8.44
  -1  12   3   11.98   11.22
  -1 -13  -3    0.68   10.69
   1  13   3    1.27    4.36
  -1  13   3   12.14   10.73
   1 -13  -3    3.82    8.29
  -1  14   3   -0.38   10.72
   1  14   3    3.57    4.58
  -1 -14  -3    8.04   11.37
   1 -14  -3   16.33    9.46
   2 -13   3    8.45    9.68
  -2  13  -3    3.18    9.79
  -2 -12   3    1.70    6.95
  -2  12  -3    8.77    9.41
   2 -12   3    4.66    9.19
   2 -11   3    8.62    8.56
  -2  11  -3    3.41    9.04
  -2 -11   3   17.43    7.04
  -2  10  -3   11.84    9.82
  -2 -10   3    7.53    6.92
   2 -10   3    7.36    6.83
   2  10  -3    9.24    9.65
   2   9  -3   42.24   10.07
  -2   9  -3   37.19   11.12
  -2  -9   3   45.18    9.15
   2  -9   3   43.95    8.44
   2  -8   3   28.66    5.44
   2   8  -3   36.84    9.38
  -2  -8   3   29.83    7.83
   2  -8   3   19.33    7.05
   2   8  -3   31.02    7.76
  -2   8  -3   31.22    9.98
  -2  -7   3   28.39    5.83
   2  -7   3   30.89    6.82
  -2   7  -3   41.55    9.65
   2   7  -3   39.14    6.56
  -2  -7   3   22.26    6.22
   2   7  -3   50.19    9.28
   2  -7   3   23.22    5.28
   2  -6   3   13.33    5.63
  -2  -6   3   13.81    5.29
  -2  -6   3   11.79    5.31
  -2   6  -3   11.90    7.82
   2   6  -3   11.30    5.00
   2   6  -3    8.85    7.25
   2  -6   3   18.79    4.73
   2   5  -3  325.00   16.54
  -2   5  -3  343.04   21.61
  -2   5  -3  340.81   19.42
   2   5  -3  345.81   20.90
  -2  -5   3  338.30   16.57
   2  -5   3  325.39   16.84
   2  -5   3  345.39   17.88
  -2  -4   3   18.29    4.49
   2  -4   3   14.80    4.02
   2   4  -3   21.01    4.04
   2   4  -3   19.23    7.01
  -2  -4   3   13.73    4.94
   2  -4   3   19.79    5.40
   2  -4   3   15.78    4.78
  -2   4  -3   23.08    6.70
   2   3  -3  145.33   11.36
   2  -3   3  144.51    9.96
   2  -3   3  137.97    9.50
   2  -3   3  140.12   10.19
  -2  -3   3  138.78    9.81
  -2  -3   3  142.95   12.01
   2  -3   3  151.35   10.91
  -2  -2   3   28.85    5.52
   2  -2   3   31.12    4.88
  -2  -2   3   31.15    6.07
   2  -2   3   26.20    5.81
   2  -2   3   26.28    4.23
   2   2  -3   21.00    5.67
   2  -2   3   28.77    5.81
   2  -1   3  599.88   27.32
   2  -1   3  619.39   29.00
   2   1  -3  673.87   27.05
   2  -1   3  612.42   26.15
   2  -1   3  602.17   25.11
  -2  -1   3  647.10   27.48
   2   0  -3   41.60    6.70
   2   0   3   37.13    5.23
   2   0  -3   42.93    5.40
  -2   0   3   41.80    6.15
  -2   0  -3   42.63    5.78
   2   0   3   38.33    5.03
   2   1   3  693.21   32.06
  -2  -1  -3  669.92   27.82
  -2   1   3  708.86   29.00
   2  -1  -3  665.84   31.46
  -2   1   3  700.68   30.10
   2  -1  -3  667.38   29.19
  -2  -1  -3  667.44   31.72
   2   1   3  695.96   29.51
   2   2   3   28.49    7.00
  -2   2   3   16.46    6.56
   2  -2  -3   28.58    5.02
  -2   2   3   22.41    5.30
  -2  -2  -3   33.32    6.45
   2   2   3   37.48    5.70
   2  -2  -3   22.62    5.57
  -2  -2  -3   25.32    4.23
   2   3   3  187.36   14.10
   2  -3  -3  187.66   11.80
   2  -3  -3  188.58   11.25
   2   3   3  201.19   12.57
  -2  -3  -3  187.80    9.30
  -2  -3  -3  186.81   13.64
  -2   3   3  189.50   12.35
   2  -4  -3    9.56    4.18
   2  -4  -3   11.66    3.71
  -2   4   3   13.85    5.96
   2   4   3   25.78    5.93
  -2  -4  -3   10.88    4.97
  -2  -4  -3   13.17    2.40
   2  -4  -3    5.09    4.43
   2   4   3   11.57    6.70
   2  -5  -3  315.52   17.88
   2  -5  -3  328.75   17.58
  -2  -5  -3  329.16   19.90
  -2   5   3  335.70   19.80
   2   5   3  331.99   20.30
   2   5   3  326.14   18.20
   2   6   3   19.49    6.70
   2  -6  -3   15.13    6.14
   2  -6  -3   10.26    5.03
  -2   6   3   14.66    7.35
  -2  -6  -3    6.90    5.34
   2   6   3   18.17    8.03
   2   7   3   36.46    6.92
  -2   7   3   47.89   10.97
   2  -7  -3   29.28    6.42
  -2  -7  -3   28.21    7.08
   2  -7  -3   23.13    7.27
   2   7   3   42.33    9.21
  -2  -8  -3   33.53    8.07
   2   8   3   42.69    9.57
   2  -8  -3   32.34    7.85
   2  -8  -3   30.96    6.99
   2   8   3   32.73    8.62
  -2   8   3   41.68    9.77
  -2  -9  -3   55.92    9.39
   2   9   3   41.85   10.02
   2   9   3   60.39   10.16
  -2   9   3   53.80   11.78
   2  -9  -3   55.54    8.96
   2  -9  -3   58.84   10.28
   2  10   3   11.87    9.10
   2 -10  -3   15.43    8.79
  -2 -10  -3    7.95    6.45
   2 -10  -3   10.86    6.58
   2  10   3   13.34    8.20
  -2  10   3    5.73    9.08
   2  11   3   14.22    9.71
   2 -11  -3   14.90    6.55
  -2  11   3   22.25   11.59
   2 -11  -3   11.27    8.99
  -2 -12  -3    8.53    8.59
   2  12   3   12.48   10.13
  -2  12   3    9.31   10.25
   2 -12  -3    7.52    9.77
   2  13   3   11.28    9.63
   2 -13  -3    0.15    9.33
  -2 -13  -3    4.72    9.35
  -2  13   3    3.58   10.17
  -3 -12   3   10.68    6.95
  -3  12  -3   13.38   10.46
   3 -11   3    9.36    8.26
  -3 -11   3   -5.40    7.03
  -3  11  -3    8.81   10.00
   3  11  -3    7.40   10.31
  -3  10  -3    7.63    9.83
   3 -10   3   10.22    7.95
  -3 -10   3    1.11    6.61
   3  10  -3   11.31    9.53
   3  -9   3   11.92    7.61
  -3  -9   3   -3.21    3.83
   3   9  -3    2.01   11.08
  -3   9  -3    6.22   10.13
  -3   8  -3   13.00    9.72
   3  -8   3   11.31    6.87
  -3  -8   3    3.87    4.72
   3   8  -3   22.34   10.91
  -3  -7   3   20.30    8.02
  -3   7  -3   31.48   11.21
   3  -7   3   28.44    7.68
   3   7  -3   31.48   10.83
   3  -7   3   30.21    6.35
   3  -6   3    0.56    4.87
   3   6  -3   20.23    9.58
  -3   6  -3   13.39    8.64
  -3  -6   3   -3.70    5.30
   3  -6   3    8.48    5.66
  -3  -5   3    7.11    6.50
   3  -5   3   11.98    5.61
   3  -5   3   13.73    7.01
   3   5  -3   41.65   10.65
  -3   5  -3    7.03    8.28
   3  -4   3    2.55    5.60
   3   4  -3   21.09    9.86
   3  -4   3    7.49    4.77
  -3   4  -3   12.28    7.95
   3  -4   3   25.40    7.26
  -3  -4   3    5.15    6.20
   3  -3   3   54.39    7.80
   3  -3   3   53.75    7.76
   3  -3   3   49.07    8.08
  -3  -3   3   47.98    7.15
   3   3  -3   88.44   12.45
  -3  -3   3   61.96   10.17
   3  -3   3   36.23    7.11
   3   2  -3   11.99    7.92
   3  -2   3   -1.28    4.03
  -3   2  -3   -2.52    5.95
   3  -2   3    3.20    5.52
  -3  -2   3    0.52    5.14
   3  -2   3   -4.45    7.10
  -3  -2   3    4.26    5.77
   3  -1   3   47.65    9.07
   3   1  -3   41.90    7.49
  -3  -1   3   46.10    8.35
   3  -1   3   44.22    7.63
   3  -1   3   48.75    7.55
  -3   1  -3   51.10    8.76
   3   0   3   19.38    6.23
  -3   0  -3   13.95    5.58
   3   0  -3   24.87    8.45
  -3   0  -3   17.33    6.76
  -3   0   3   17.48    7.18
   3   0  -3   12.04    5.43
   3  -1  -3   46.28    7.73
   3   1   3   47.87    7.22
   3   1   3   49.94    9.50
  -3   1   3   37.87    8.09
   3  -1  -3   60.53    9.28
  -3  -1  -3   52.42    8.92
  -3   2   3    0.91    6.62
  -3  -2  -3    9.20    6.70
   3  -2  -3   14.76    6.94
   3  -2  -3    0.21    4.69
   3   2   3   -1.16    8.44
  -3   3   3   77.38   11.37
   3   3   3   82.49   10.85
  -3  -3  -3   71.29   10.86
   3  -3  -3   61.29    8.50
   3  -3  -3   54.16    7.37
  -3  -4  -3    7.02    6.60
  -3   4   3    3.52    7.72
   3  -4  -3    2.86    3.52
   3   4   3    9.08    9.26
  -3  -5  -3   10.36    6.43
  -3   5   3    7.61    7.92
   3   5   3   16.82    9.59
   3  -5  -3   10.96    5.87
   3  -6  -3    1.24    6.65
   3   6   3    1.92    8.92
  -3   6   3   13.02    7.42
  -3  -6  -3    5.42    5.66
   3  -6  -3   -0.94    4.96
   3  -7  -3   18.68    7.70
   3   7   3   24.83    9.98
   3  -7  -3   29.49    7.16
  -3   7   3   30.84    9.24
  -3  -7  -3   32.64    8.26
   3  -8  -3    3.51    6.67
  -3  -8  -3    9.96    7.28
   3  -8  -3    4.60    5.48
  -3   8   3   -1.55    8.68
   3   8   3    2.12    9.57
   3  -9  -3    7.89    7.06
  -3   9   3   -3.36    7.91
   3  -9  -3   -4.76    4.85
  -3  -9  -3   -3.20    6.76
   3   9   3    7.33   10.48
  -3  10   3   13.15    9.04
   3 -10  -3   -2.66    5.65
   3 -10  -3    0.73    7.96
  -3 -10  -3   -3.02    5.52
   3  10   3   -2.51    9.99
  -3 -11  -3   -0.76    6.76
  -3  11   3   14.34    8.63
   3 -11  -3    1.18    7.29
  -3 -12  -3   -4.58    7.26
  -3  12   3    4.03    9.00
  -4  -9   3   10.71    7.19
   4  -9   3    0.39    6.12
   4   9  -3    4.70   12.51
  -4  -8   3    9.66    7.29
   4   8  -3   20.00   12.95
   4  -8   3    7.25    7.96
   4  -7   3   13.50    8.16
  -4  -7   3   13.64    7.66
   4   7  -3   30.90   13.02
   4   6  -3   10.00   12.06
  -4  -6   3   -7.65    6.28
  -4   5  -3   22.79   11.56
   4  -5   3   22.76    7.30
   4   5  -3   22.11   13.29
  -4  -5   3   24.37    7.68
  -4  -4   3    7.40    7.88
   4   4  -3    9.29   11.87
  -4   4  -3   12.11    9.54
   4  -4   3    5.37    5.93
   4   3  -3   84.02   14.23
   4  -3   3   72.83   10.27
  -4  -3   3   63.97   11.77
   4  -3   3   66.94   11.05
  -4  -2   3    7.80    7.72
   4  -2   3    2.51    5.44
   4   2  -3   -2.23   10.40
   4  -2   3    0.84    7.94
   4   1  -3   90.75   12.74
  -4  -1   3   86.71   13.38
  -4   1  -3   86.29   13.52
   4  -1   3   65.10   11.66
   4   0  -3   -3.41    8.31
  -4   0  -3    0.26    7.32
   4   0   3   -3.63    8.66
   4   0  -3   -5.40    5.57
  -4   1   3   82.60   12.19
  -4  -1  -3   70.22   12.60
   4  -1  -3   83.86   11.15
   4   1   3   85.71   13.00
   4  -1  -3   95.62   12.40
   4   2   3   -1.77    9.74
   4  -2  -3   11.48    8.41
   4  -2  -3   -1.06    6.54
  -4  -2  -3    2.83    7.82
  -4   2   3    9.81    7.20
   4   3   3   83.54   13.45
  -4  -3  -3   67.64   12.78
   4  -3  -3   68.77   10.03
  -4   3   3   78.56   11.42
   4   4   3    9.70    9.90
   4  -4  -3    4.78    3.82
  -4   4   3   19.96    9.39
  -4  -4  -3   12.02    7.95
  -4   5   3   22.52    9.60
   4   5   3   13.17   10.08
   4  -5  -3   11.10    6.26
  -4  -5  -3   14.67    8.35
  -4   6   3   -0.87    9.28
   4  -6  -3   12.73    6.46
   4   6   3    7.06   11.20
  -4  -6  -3    7.73    7.69
  -4  -7  -3   16.25    8.53
   4   7   3   17.61   13.12
   4  -7  -3   18.11    6.99
  -4   7   3   30.01   12.53
   4   8   3   -6.05   11.40
  -4  -8  -3    3.12    7.92
   4  -8  -3   -3.14    5.71
  -4   8   3   20.50   13.17
  -4   9   3   21.76   14.16
   4   9   3   -6.87   10.64
  -5   3  -3    5.65    8.51
  -5   2  -3    6.60    8.64
   5   2  -3   -3.20    4.88
  -5  -1   3   16.90    9.87
  -5   1  -3   10.76    9.02
   5   1  -3    1.09    9.74
   5  -1   3    2.12    9.23
   5   0   3    6.17    9.46
   5   0  -3    2.11   10.45
  -5   0  -3    6.69    8.66
  -5   0   3  -11.86    7.35
  -5  -1  -3   14.44   10.27
   5   1   3   -2.92    5.22
  -5   1   3   11.69   10.09
   5   2   3    9.38   11.13
   5  -2  -3   15.87    6.92
  -5  -2  -3   -3.70    9.44
   5  -3  -3   10.41    6.60
   0  14  -4   10.87   11.43
   0 -14   4   -6.18    8.53
   0 -13   4   45.45   10.09
   0  13  -4   73.65   12.89
   0  12  -4   -4.11    9.34
   0 -12   4   11.98    8.03
   0  11  -4   30.37   12.05
   0 -11   4   40.46    9.12
   0 -10   4   23.96    7.35
   0 -10   4   35.32    9.10
   0  10  -4   20.51    8.61
   0   9  -4   39.23    8.56
   0  -9   4   22.44    7.72
   0  -9   4   19.02    6.36
   0  -8   4  150.32   12.11
   0  -8   4  169.03   11.29
   0   8  -4  134.59   12.51
   0   8  -4  166.43   10.83
   0  -7   4  468.52   21.51
   0   7  -4  499.30   22.92
   0  -7   4  464.03   23.14
   0  -6   4  110.01    8.35
   0  -6   4  102.65    8.55
   0   6  -4  109.52    8.92
   0  -5   4  767.53   31.97
   0   5  -4  842.83   34.48
   0  -5   4  846.01   32.34
   0  -4   4  175.43    8.91
   0   4  -4  125.46    9.98
   0  -4   4  179.49    8.35
   0  -3   4 4961.11  163.57
   0  -3   4 4683.90  161.51
   0   3  -4 4452.40  175.14
   0   3  -4 4690.94  183.84
   0   2  -4  666.05   28.04
   0  -2   4  674.57   26.63
   0  -2   4  683.01   24.33
   0  -2   4  655.70   24.81
   0   0   4 1151.60   38.51
   0   0   4 1074.04   40.77
   0   0  -4  998.65   38.54
   0  -1  -4  187.54    9.36
   0  -1  -4  177.29    9.06
   0  -2  -4  659.74   24.03
   0   2   4  627.37   26.42
   0  -2  -4  697.44   26.92
   0  -3  -4 5015.30  170.11
   0   3   4 4745.58  193.90
   0  -3  -4 5156.81  175.42
   0   3   4 4940.42  183.42
   0   4   4  225.61   10.61
   0  -4  -4  231.54   11.07
   0   4   4  231.15   12.88
   0  -4  -4  235.65   13.24
   0  -5  -4  869.90   31.17
   0  -5  -4  706.46   35.12
   0   5   4  860.16   35.13
   0   6   4  102.72    9.75
   0   6   4   64.94    4.84
   0  -7  -4  562.79   29.59
   0  -7  -4  571.34   24.99
   0   7   4  560.68   28.49
   0  -8  -4  193.08   12.44
   0  -8  -4  195.10   16.56
   0   8   4  176.72   14.59
   0   9   4   63.58   11.16
   0  -9  -4   38.78   11.27
   0  -9  -4   27.65    6.73
   0 -10  -4   11.00    6.76
   0  10   4   16.44   10.17
   0 -10  -4   23.34   10.60
   0 -11  -4   41.20   11.99
   0  11   4   28.55   11.89
   0 -11  -4   38.56    8.28
   0 -12  -4   -2.65    7.59
   0 -12  -4    3.49    7.29
   0  12   4   -0.81    9.95
   0 -13  -4   43.46   11.70
   0  13   4   81.21   15.45
   0 -14  -4   -0.41    8.14
   0  14   4    7.83   11.39
  -1  14  -4   -0.26   12.22
   1  14  -4   11.30   10.32
   1 -14   4   -2.36    7.79
  -1  13  -4   14.44   10.79
   1  13  -4   20.89    9.85
   1 -13   4   -7.35    8.81
  -1  12  -4   -2.95    9.66
   1 -12   4    7.27    7.95
   1  12  -4   14.27    9.12
   1 -11   4   15.38    8.80
  -1  11  -4   13.58    9.45
  -1 -11   4   29.26    9.20
  -1 -11   4   13.78    6.73
   1  11  -4   16.84    8.52
  -1  10  -4    3.10    7.64
   1  10  -4    7.00    9.57
  -1 -10   4    8.77    6.57
  -1 -10   4    7.23    6.39
   1 -10   4    3.53    6.93
  -1  -9   4  114.78   10.86
  -1   9  -4  140.88   15.78
   1   9  -4  130.86   12.19
   1  -9   4  142.53   12.75
   1   9  -4  123.86   12.31
  -1  -9   4  130.76   11.23
   1  -9   4  147.75   10.69
  -1   8  -4   29.78    8.90
   1   8  -4   28.91    7.30
   1  -8   4   23.82    4.80
  -1  -8   4   19.20    5.57
  -1  -8   4   20.89    5.86
   1   8  -4   22.13    7.44
   1  -8   4   23.00    6.42
  -1  -7   4  205.42   13.25
  -1  -7   4  185.70   11.90
   1  -7   4  206.41   11.05
   1  -7   4  189.77   12.59
  -1   7  -4  197.70   10.75
   1   7  -4  182.69   13.46
  -1   7  -4  173.36   15.37
   1   7  -4  190.43   12.97
  -1  -6   4  108.65    8.23
   1  -6   4  105.75    7.41
   1  -6   4  100.02    8.95
  -1   6  -4  113.71    7.74
   1   6  -4  116.92    9.07
   1   6  -4  110.80    9.88
  -1   6  -4  107.84   11.08
  -1  -6   4  104.57    8.98
  -1   5  -4  225.17   15.54
   1   5  -4  205.72   12.12
   1  -5   4  190.67   11.62
   1  -5   4  212.09   10.57
  -1  -5   4  219.70   13.05
  -1  -5   4  224.07   11.67
   1   5  -4  205.90   13.11
  -1   4  -4  101.31    9.20
   1   4  -4  107.82    8.72
   1   4  -4  105.52    7.16
   1  -4   4  104.65    7.36
   1  -4   4   98.22    5.92
  -1   4  -4   96.85    8.31
  -1  -4   4  114.82    7.39
  -1  -4   4  110.11    8.37
   1  -3   4  590.04   22.72
   1   3  -4  601.71   26.80
   1  -3   4  570.56   25.84
  -1   3  -4  600.48   27.20
  -1  -3   4  571.44   23.65
  -1  -3   4  589.39   25.54
   1   3  -4  586.59   23.90
   1  -2   4  141.98    7.11
   1   2  -4  134.90    9.06
  -1   2  -4  141.06    9.51
  -1  -2   4  147.10    8.45
   1  -2   4  138.46    7.35
   1   2  -4  136.11    7.78
  -1  -1   4 2513.19   85.35
   1  -1   4 2394.09   82.91
   1  -1   4 2358.07   95.21
   1   1  -4 2266.85   95.40
   1   1  -4 2420.61   85.20
   1  -1   4 2384.47   84.19
  -1   0   4  155.33    9.18
  -1   0  -4  133.38    8.25
   1   0   4  137.03    8.25
   1   0   4  141.61    8.44
   1   0  -4  140.77    7.76
   1   0  -4  157.94    8.42
   1   0   4  134.01    6.41
  -1  -1  -4 2429.37   84.60
  -1   1   4 2384.16   83.69
   1   1   4 2328.32   93.50
   1  -1  -4 2268.62   83.15
   1  -1  -4 2324.42   92.48
   1   1   4 2266.44   88.10
  -1   1   4 2322.67   86.61
  -1  -2  -4  155.54    9.20
   1   2   4  146.08    9.25
   1   2   4  141.25    9.08
  -1   2   4  154.97    8.58
   1  -2  -4  147.49    8.29
   1  -2  -4  155.14    8.31
   1  -2  -4  148.36    7.93
   1  -3  -4  593.44   25.15
  -1  -3  -4  608.51   25.95
  -1   3   4  630.70   26.33
   1  -3  -4  577.39   24.68
   1   3   4  613.78   27.53
   1   3   4  608.13   26.34
  -1  -4  -4  109.03    8.39
   1   4   4  103.39    8.30
  -1   4   4  127.01    9.36
   1   4   4  109.99    8.31
   1  -4  -4  105.02    7.80
  -1  -4  -4   98.54    5.25
   1   5   4  199.02   12.24
  -1  -5  -4  181.18   11.60
  -1   5   4  200.45   13.37
   1  -5  -4  188.85   11.71
  -1  -5  -4  197.63    9.31
   1   5   4  194.77   12.28
   1  -5  -4  201.42   11.69
  -1   6   4  117.24   11.59
   1   6   4  115.34   10.17
   1  -6  -4  105.45    9.78
   1   6   4  104.50    9.52
   1  -6  -4  108.50    9.38
  -1  -6  -4  111.21    9.54
  -1  -6  -4  110.71    7.12
   1  -7  -4  205.47   14.46
   1   7   4  169.58   12.47
  -1  -7  -4  195.43   10.19
   1   7   4  131.75   12.07
   1  -7  -4  195.61   12.51
  -1   7   4  183.08   14.71
  -1  -7  -4  160.50   11.88
   1   8   4   22.22    6.25
   1  -8  -4   24.25    7.27
  -1  -8  -4   14.27    5.09
   1  -8  -4   35.05    8.58
  -1  -8  -4   22.71    6.03
  -1   8   4   30.51    9.52
   1   8   4   22.90    6.24
  -1   9   4  143.37   14.41
   1  -9  -4  148.26   13.42
   1  -9  -4  135.36   14.88
   1 -10  -4    5.14    7.86
  -1  10   4   12.03    9.65
  -1 -10  -4    6.88    7.14
   1  10   4   -0.71    3.09
   1 -10  -4   17.33   10.02
   1  11   4   10.86    4.61
   1 -11  -4   28.50   10.38
   1 -11  -4   17.60    7.88
  -1  11   4   21.49   11.13
  -1 -11  -4   20.73   10.04
  -1 -12  -4    6.07    9.93
   1  12   4    7.04    5.72
   1 -12  -4   10.33    9.10
  -1  12   4   -2.09   10.14
   1 -12  -4   -3.91   10.47
  -1 -13  -4    5.04   10.51
   1 -13  -4    3.67    8.39
  -1  13   4   24.11   12.57
   1  13   4   -3.77    7.05
   1 -13  -4    4.16    8.63
  -1  14   4   -4.63   10.84
   1 -14  -4    9.46    9.22
   1  14   4    7.29    7.76
  -1 -14  -4    6.84   11.72
   2 -13   4    1.66    9.65
  -2  13  -4   11.72    9.87
   2 -12   4   -1.21    8.66
  -2 -12   4    3.27    7.19
  -2  12  -4    1.88    9.36
  -2  11  -4   47.65   11.57
   2 -11   4   43.54    9.76
  -2 -11   4   32.72    8.61
  -2  10  -4   -5.18    8.74
  -2 -10   4   13.88    6.86
   2  10  -4   10.35    8.48
   2 -10   4    2.77    7.83
   2  -9   4  169.76   14.94
   2   9  -4  146.37   14.80
  -2  -9   4  165.95   15.21
  -2   9  -4  141.11   16.07
   2   9  -4  146.43   14.79
  -2   8  -4   35.42    9.83
   2  -8   4   30.65    8.44
  -2  -8   4   26.09    6.64
   2   8  -4   28.30   10.18
  -2  -8   4   19.72    6.20
  -2   7  -4   40.56    9.68
   2   7  -4   59.56   10.59
   2  -7   4   63.57    7.16
   2   7  -4   66.52    8.48
  -2  -7   4   59.55    8.89
  -2  -7   4   66.29    7.58
   2  -7   4   55.24    8.68
   2  -6   4   56.24    7.60
   2  -6   4   47.17    6.00
  -2  -6   4   53.72    7.22
   2   6  -4   46.46    9.37
  -2  -6   4   41.46    7.45
   2   6  -4   45.52    6.07
  -2   6  -4   54.24   10.18
   2   5  -4   84.35   10.86
  -2   5  -4   69.90    9.03
  -2   5  -4   73.04   10.80
   2  -5   4   82.52    7.60
   2   5  -4   77.92    6.68
  -2  -5   4   76.27    9.50
  -2  -5   4  101.07    8.52
   2  -4   4   67.92    8.82
  -2  -4   4   81.94    7.65
   2   4  -4   79.47    9.73
   2  -4   4   77.85    7.80
   2  -4   4   81.55    6.87
  -2   4  -4   81.01    9.05
   2  -3   4   42.87    5.21
   2  -3   4   40.78    7.10
   2  -3   4   42.93    5.47
  -2  -3   4   43.05    6.94
  -2  -3   4   47.29    5.93
   2   3  -4   44.57    7.71
   2  -3   4   43.59    6.29
   2  -2   4  145.53    8.99
   2  -2   4  137.96    9.96
   2   2  -4  118.21    9.69
   2  -2   4  130.59    8.31
   2   2  -4  115.34   10.71
  -2  -2   4  149.33   10.13
   2  -2   4  130.61   10.34
   2  -1   4  769.80   31.49
   2   1  -4  884.81   33.94
   2  -1   4  821.29   33.00
   2  -1   4  788.90   34.59
  -2  -1   4  834.85   34.47
   2  -1   4  788.89   36.38
  -2   0   4   46.11    6.47
  -2   0  -4   43.72    5.43
   2   0   4   31.72    5.86
   2   0  -4   34.73    6.13
  -2   0  -4   46.36    6.83
   2   0   4   55.34    6.16
   2   0  -4   41.56    5.74
   2  -1  -4  805.66   36.95
  -2  -1  -4  809.82   32.50
  -2  -1  -4  841.43   37.04
   2  -1  -4  795.78   34.23
  -2   1   4  904.30   36.44
   2   1   4  834.66   35.38
   2   1   4  873.54   38.19
  -2   2   4  110.86    9.98
  -2  -2  -4  122.12    6.96
   2  -2  -4  163.79   10.44
   2   2   4  117.33    9.87
   2   2   4  107.81   10.27
  -2   2   4  114.74    8.56
   2  -2  -4  123.59    8.71
  -2   3   4   55.73    6.93
   2  -3  -4   38.01    6.30
  -2  -3  -4   50.73    3.76
   2   3   4   54.37    7.22
  -2  -3  -4   44.16    6.96
   2  -3  -4   51.79    6.44
  -2   3   4   32.91    7.41
   2   3   4   38.92    7.84
   2   4   4   66.57    8.78
  -2   4   4   74.98    8.58
   2  -4  -4   78.89    6.40
   2  -4  -4   79.06    8.04
  -2  -4  -4   85.73    9.15
   2   4   4   80.27    8.47
   2  -5  -4   87.35    8.16
   2  -5  -4   80.03    8.28
   2   5   4   65.65    8.05
  -2  -5  -4   86.64    9.17
   2   5   4   50.51    9.14
  -2   5   4   67.57    9.48
   2  -6  -4   37.76    6.52
  -2   6   4   46.88    9.91
  -2  -6  -4   39.22    7.26
   2   6   4   39.57    9.04
   2   6   4   48.00    7.46
   2  -6  -4   45.34    7.20
   2  -7  -4   74.57   10.18
   2   7   4   42.93   10.04
   2   7   4   44.64    7.89
   2  -7  -4   57.20    7.88
  -2   7   4   48.36    9.55
  -2  -7  -4   56.32    8.80
   2   8   4   38.22    8.88
   2  -8  -4   26.25    7.57
  -2  -8  -4   15.15    6.47
  -2   8   4   35.84   10.40
   2  -8  -4   23.87    6.45
   2   8   4   23.79    8.99
   2  -9  -4  155.33   13.19
   2  -9  -4  157.72   14.44
  -2   9   4  159.04   15.41
   2   9   4  142.27   13.86
  -2  -9  -4  138.90   14.18
   2   9   4  162.67   15.51
   2 -10  -4    1.94    7.29
   2 -10  -4    4.85    5.55
   2  10   4    9.44    8.80
  -2 -10  -4    2.55    6.27
  -2  10   4   -0.69   10.19
   2  11   4   42.24   10.07
  -2  11   4   47.62   12.67
   2 -11  -4   46.61    9.26
   2 -11  -4   23.28    9.79
  -2 -11  -4   24.87    8.83
   2 -12  -4    3.81    6.75
   2  12   4    1.30    9.11
   2 -12  -4   12.92   10.17
  -2 -12  -4   -4.82    3.06
  -2  12   4    4.66   10.06
  -2 -13  -4    1.68    9.20
  -2  13   4   12.24   10.93
   2  13   4   11.32    9.14
   2 -13  -4   -4.32    8.74
  -3 -12   4   10.51    7.65
  -3  12  -4   -4.04   10.79
  -3  11  -4    8.70    9.99
  -3 -11   4    7.46    7.40
   3  11  -4   10.78   10.65
   3 -11   4    6.96    7.22
  -3  10  -4   11.47   10.28
  -3 -10   4    1.99    6.73
   3  10  -4    9.36   10.21
   3 -10   4   -0.79    6.50
  -3   9  -4    8.54    8.98
   3   9  -4   15.35   10.97
   3  -9   4    7.56    6.84
  -3  -9   4    3.45    6.27
   3  -8   4   47.26    9.85
   3   8  -4   51.22   12.26
  -3   8  -4   39.98   10.89
  -3   7  -4   90.33   12.47
   3  -7   4   50.19    7.65
   3   7  -4   93.98   12.70
  -3  -7   4   65.75    9.91
  -3   6  -4   14.37    9.22
   3  -6   4   12.51    6.67
   3  -6   4    4.01    4.90
  -3  -6   4   12.32    6.75
   3   6  -4   20.57    9.45
  -3   5  -4  241.70   20.37
   3  -5   4  306.17   17.96
  -3  -5   4  295.66   21.93
   3   5  -4  273.69   20.18
   3  -5   4  287.71   18.87
   3   4  -4   15.37    8.89
  -3  -4   4   11.24    4.69
   3  -4   4    5.35    4.86
   3  -4   4   11.64    6.59
   3  -4   4   12.27    7.07
   3  -4   4   10.89    6.23
   3  -3   4  223.33   15.24
   3  -3   4  210.17   14.99
   3  -3   4  220.54   13.81
   3   3  -4  213.40   18.01
   3  -3   4  222.72   14.83
  -3  -3   4  198.55   14.50
  -3  -3   4  205.62   18.00
   3  -2   4   67.64    9.25
  -3  -2   4   60.30    8.40
  -3  -2   4   75.03   10.84
   3   2  -4   82.09   11.44
   3  -2   4   75.14    8.82
   3  -2   4   67.46    8.24
   3   1  -4  113.49   11.47
   3  -1   4  130.78   12.45
  -3   1  -4  126.62   12.05
   3  -1   4  130.07   11.15
  -3  -1   4  132.74   12.04
   3  -1   4  138.61   11.33
   3   0  -4  106.16   12.14
  -3   0  -4  102.54   12.15
  -3   0  -4   90.52    9.36
   3   0  -4  110.68   10.45
   3   0   4   91.74    9.61
  -3   0   4  106.07   11.53
  -3   1   4  125.18   12.51
   3  -1  -4  134.22   11.49
  -3  -1  -4  125.08   13.10
   3   1   4  123.27   10.22
   3  -1  -4  127.15   11.82
   3   1   4  130.07   13.38
   3  -2  -4   66.75    8.59
   3  -2  -4   76.87    9.02
  -3   2   4   63.62    9.68
   3   2   4   66.78    8.36
  -3  -2  -4   85.07   11.43
   3   2   4   70.83   10.81
   3  -3  -4  229.34   15.24
   3   3   4  210.28   15.24
   3   3   4  201.21   17.40
  -3  -3  -4  235.11   18.14
   3  -3  -4  227.09   15.27
  -3   3   4  216.87   17.32
   3   4   4   17.19    8.88
   3  -4  -4    6.80    2.95
  -3   4   4   16.80    8.92
  -3  -4  -4    9.30    6.03
   3   5   4  271.18   19.06
  -3   5   4  277.45   21.31
  -3  -5  -4  266.79   20.60
   3  -5  -4  270.70   17.98
   3  -6  -4    6.19    5.78
   3   6   4   14.08    9.32
  -3  -6  -4    8.75    6.44
  -3  -7  -4   75.95   11.38
   3   7   4   90.14   13.02
   3  -7  -4   74.39    9.59
   3  -7  -4   91.46   11.82
   3  -8  -4   24.05    7.40
  -3  -8  -4   41.72    9.24
   3  -8  -4   33.62    9.43
  -3   8   4   24.86    8.74
   3   8   4   36.44   10.89
   3   9   4    8.50    8.93
  -3  -9  -4    7.63    7.65
   3  -9  -4    9.87    7.65
  -3   9   4   22.50    9.45
   3  -9  -4    1.38    5.42
   3 -10  -4    6.71    6.53
   3 -10  -4    4.45    7.49
   3  10   4    2.88    9.43
  -3 -10  -4    0.77    7.22
  -3  10   4   26.75    9.17
   3 -11  -4    9.22    9.28
  -3  11   4   23.98   10.04
  -3 -11  -4    8.85    9.06
  -3 -12  -4   -2.81    7.36
  -3  12   4    7.63    8.37
   4   9  -4   13.08   12.71
  -4  -9   4   13.01    6.34
   4  -9   4   10.88    4.16
  -4  -8   4   -0.19    6.90
   4  -8   4    7.45    6.84
   4   8  -4   -4.76   11.25
   4   7  -4   17.58   12.39
   4  -7   4    4.24    7.59
  -4  -7   4  -13.07    5.90
   4   6  -4    3.88   11.36
  -4  -6   4   10.75    8.39
   4  -6   4   10.12    7.51
   4  -5   4   -1.05    5.16
  -4   5  -4   11.62   10.32
  -4  -5   4   10.72    7.53
   4   5  -4   13.98   12.10
   4  -4   4    8.00    6.47
  -4  -4   4    3.87    6.70
   4   4  -4   11.54   11.96
   4  -3   4   12.60    6.60
   4  -3   4   26.71    8.14
  -4  -3   4    7.41    7.26
   4   3  -4   21.36   11.58
  -4  -2   4   -1.06    6.17
  -4   2  -4    3.42    7.00
   4   2  -4   -4.86    9.27
   4  -2   4   -5.03    8.30
   4  -1   4    6.32    9.02
  -4   1  -4    4.62    7.65
   4   1  -4   16.11   10.27
  -4  -1   4    4.41    7.38
  -4   0  -4    0.05    6.86
   4   0  -4    3.24    9.44
   4   0   4    9.31    9.10
   4   0  -4   -3.92    5.28
   4  -1  -4   17.11    8.55
   4  -1  -4   15.91    7.17
   4   1   4    8.67    9.29
  -4  -1  -4    4.98    6.84
  -4   1   4   -2.28    6.61
   4  -2  -4   -2.82    6.83
   4  -2  -4    0.74    5.10
  -4   2   4    2.00    7.38
  -4  -2  -4   -1.55    7.33
   4   2   4    6.36   10.32
  -4   3   4   24.45    8.03
  -4  -3  -4   20.26    8.28
   4   3   4   20.68   10.94
   4  -3  -4   19.65    7.63
   4   4   4   12.59   10.56
  -4  -4  -4    9.81    7.63
  -4   4   4   13.26    8.71
   4  -4  -4    7.15    4.12
  -4   5   4   -1.71    8.17
   4   5   4    3.46   10.89
  -4  -5  -4    3.26    7.38
   4  -5  -4    4.61    5.39
   4  -6  -4   -3.32    5.37
   4   6   4    6.27   10.74
  -4   6   4   14.64    9.96
  -4  -6  -4    2.36    7.81
  -4   7   4    0.42    9.60
   4   7   4   -5.34   11.18
   4  -7  -4    0.06    5.59
  -4  -7  -4    7.96    7.09
  -4  -8  -4   10.03    7.25
   4   8   4    4.18   11.37
  -4   8   4   -4.81   11.45
   4  -8  -4    3.44    5.43
   4   9   4  -10.29   10.74
   4  -9  -4   13.23    5.65
  -5   3  -4    9.16    7.53
  -5   2  -4   10.93    8.86
   5   2  -4   -9.97    5.42
   5   1  -4   30.52    9.57
  -5  -1   4   20.07   10.34
   5  -1   4   13.88   10.10
  -5   1  -4   35.48   10.57
   5   0  -4   13.00    9.52
  -5   0  -4   11.33    8.74
  -5   0   4   -7.06    8.15
   5   0   4   14.21    9.26
  -5   1   4   30.61   11.29
  -5  -1  -4   40.74   11.81
   5   2   4    2.76   10.38
   5  -2  -4   12.56    7.67
  -5  -2  -4   -4.14    8.22
   0 -14   5    4.41    8.42
   0  14  -5    0.81   11.14
   0  13  -5    3.49    9.99
   0 -13   5   -3.81    7.97
   0  12  -5    2.23   10.85
   0 -12   5    0.26    6.55
   0 -11   5    3.10    7.26
   0  11  -5    0.25    9.13
   0  10  -5    0.24    7.41
   0 -10   5   -0.09    6.14
   0   9  -5   -8.24    4.74
   0  -9   5    3.23    5.73
   0  -9   5    1.08    5.52
   0   8  -5    4.55    3.10
   0   8  -5   -0.24    5.27
   0  -8   5    5.86    5.01
   0  -8   5   -1.12    5.36
   0  -7   5   28.47    6.42
   0  -6   5   14.41    5.33
   0   6  -5   23.33    6.23
   0   6  -5    3.45    3.23
   0  -5   5    4.59    3.52
   0  -5   5   11.49    3.37
   0   5  -5    6.06    3.33
   0   5  -5   14.11    4.37
   0   4  -5    4.51    4.06
   0  -4   5    6.17    2.61
   0  -4   5    5.82    3.70
   0   4  -5   11.85    3.90
   0   3  -5   16.24    4.20
   0  -3   5    9.22    2.71
   0  -3   5   10.35    1.81
   0  -2   5   -2.96    1.58
   0  -2   5    2.42    2.55
   0   1  -5    1.14    2.67
   0  -1   5   -1.62    1.60
   0  -1   5   -1.31    0.49
   0   0   5    0.71    1.90
   0   0  -5   -1.40    0.91
   0   0  -5    2.26    1.49
   0   0   5    0.97    1.55
   0  -1  -5    8.12    2.96
   0  -1  -5    0.29    2.54
   0   1   5   -0.67    1.20
   0   1   5    0.41    2.06
   0  -2  -5    1.78    2.97
   0  -2  -5   -0.08    2.08
   0   2   5    4.21    1.84
   0   2   5    0.40    2.62
   0   3   5   -5.69    3.11
   0   3   5    0.96    3.98
   0  -3  -5   20.51    4.94
   0  -3  -5   -3.51    2.23
   0   4   5   -0.51    3.25
   0  -4  -5    1.42    2.77
   0   4   5    5.08    4.38
   0  -4  -5   28.07    5.95
   0  -5  -5   17.10    6.01
   0  -5  -5    0.85    3.28
   0   5   5    5.38    4.95
   0   6   5   35.27    7.26
   0  -6  -5   25.41    7.02
   0  -7  -5    2.73    2.18
   0   7   5    8.57    6.90
   0  -7  -5    1.06    4.33
   0  -8  -5   15.93    6.68
   0  -8  -5   21.30    6.08
   0  -9  -5    3.51    9.02
   0  -9  -5   -8.28    6.03
   0   9   5   -2.06    8.65
   0 -10  -5   -0.22    6.06
   0  10   5   -3.59    8.80
   0 -10  -5   -1.97   10.34
   0  11   5   -0.92    8.99
   0 -11  -5   12.27   10.48
   0 -11  -5    5.55    6.52
   0 -12  -5   -4.71    8.03
   0  12   5   -2.36   10.07
   0 -13  -5   -2.48    8.91
   0  13   5   11.37   12.03
   0  14   5   11.52   12.45
   0 -14  -5    7.21    8.69
   1 -14   5    6.75    9.83
  -1  14  -5    0.82   11.77
   1  14  -5    3.51    8.95
   1  13  -5   16.83    9.15
   1 -13   5    4.94    8.64
  -1  13  -5    5.16    8.69
  -1 -12   5    3.85    7.96
   1  12  -5   33.02    9.84
  -1  12  -5   14.55    9.90
   1 -12   5   -0.94    8.63
  -1  11  -5    4.97    9.11
  -1 -11   5    6.40    7.18
   1 -11   5   13.30    8.77
   1  11  -5    7.68    9.46
   1  10  -5   28.78    9.46
  -1 -10   5   21.17    7.52
  -1  10  -5   27.32    9.80
  -1 -10   5   27.87    7.07
   1 -10   5   23.69    8.06
  -1  -9   5   34.01    7.68
  -1   9  -5   52.95   10.66
   1   9  -5   44.81    9.04
   1   9  -5   35.55    8.99
   1  -9   5   35.07    7.91
  -1  -9   5   34.67    6.66
  -1  -8   5  171.14   12.22
   1   8  -5  183.80   13.82
  -1  -8   5  176.38   12.25
   1   8  -5  198.62   13.74
  -1   8  -5  169.98   15.45
   1  -8   5  179.65   11.21
   1  -8   5  175.94   13.29
   1   7  -5   89.64    8.51
  -1  -7   5   85.76    8.28
   1   7  -5   77.18    9.23
   1  -7   5   86.45    6.93
   1  -7   5   86.46    9.22
  -1   7  -5   81.89   10.94
  -1  -7   5   85.81    8.29
  -1   7  -5   89.11    6.60
   1  -6   5  189.49    9.86
  -1  -6   5  194.92   12.12
  -1  -6   5  195.62   11.18
   1   6  -5  182.54   12.70
  -1   6  -5  172.13   14.36
  -1   6  -5  200.36   11.58
   1   6  -5  174.27   12.07
   1  -6   5  178.72   11.50
   1   5  -5  333.03   17.63
  -1  -5   5  319.59   17.17
  -1   5  -5  317.61   16.76
  -1   5  -5  319.71   19.46
   1  -5   5  320.92   15.79
   1  -5   5  300.70   13.78
   1   5  -5  323.84   16.19
  -1  -5   5  339.64   15.61
   1   4  -5  536.81   25.80
  -1  -4   5  555.69   23.13
  -1  -4   5  572.47   24.97
   1  -4   5  543.79   25.44
   1  -4   5  559.44   23.21
   1  -4   5  555.98   21.60
   1   4  -5  556.70   23.84
  -1   4  -5  546.46   26.90
   1   3  -5  434.63   21.57
   1  -3   5  472.13   18.24
  -1  -3   5  481.09   20.12
   1   3  -5  448.46   19.19
   1  -3   5  453.51   21.29
  -1   3  -5  459.58   22.72
  -1  -3   5  446.76   20.93
   1  -2   5 1501.19   59.18
  -1  -2   5 1503.28   55.82
   1  -2   5 1532.94   54.06
   1   2  -5 1546.64   55.35
   1  -2   5 1511.05   54.18
   1   2  -5 1524.03   62.36
  -1   2  -5 1474.86   63.53
   1   1  -5  363.87   17.52
  -1   1  -5  358.20   16.26
   1   1  -5  327.83   15.59
  -1  -1   5  397.21   16.86
   1  -1   5  401.98   14.84
  -1   0  -5  247.07   12.33
  -1   0   5  255.35   12.63
   1   0  -5  261.38   12.04
   1   0   5  242.11   10.12
   1   0  -5  265.15   12.38
   1   0   5  247.28   12.96
  -1   1   5  378.68   17.53
  -1   1   5  373.88   15.39
  -1  -1  -5  400.85   16.84
   1  -1  -5  389.57   16.91
   1   1   5  315.17   17.76
   1   1   5  369.79   17.78
   1  -1  -5  384.21   16.18
  -1  -2  -5 1464.46   53.36
  -1   2   5 1431.78   54.06
   1  -2  -5 1434.02   57.00
   1  -2  -5 1437.38   52.28
   1   2   5 1322.81   55.56
  -1   2   5 1407.11   54.47
   1   2   5 1451.60   58.67
  -1  -3  -5  452.69   19.80
   1   3   5  422.81   20.31
  -1   3   5  432.93   19.97
   1  -3  -5  453.66   19.22
   1   3   5  411.30   20.37
   1  -3  -5  441.46   19.26
   1   4   5  523.38   24.93
  -1   4   5  559.30   24.96
   1  -4  -5  545.05   23.07
   1  -4  -5  534.08   23.27
  -1  -4  -5  539.34   23.84
  -1   5   5  331.52   18.49
  -1  -5  -5  315.26   16.66
  -1  -5  -5  314.93   13.11
   1   5   5  318.12   16.86
   1  -5  -5  316.11   16.19
  -1   6   5  181.89   13.98
   1   6   5  178.02   12.41
   1  -6  -5  190.74   11.51
  -1  -6  -5  174.69   11.95
  -1  -6  -5  183.38    9.11
   1   7   5   73.46    8.55
   1  -7  -5   89.08   10.28
  -1  -7  -5   83.41    8.67
   1  -7  -5   81.66    9.11
  -1   7   5   94.33   11.07
  -1  -7  -5   84.46    6.52
   1  -8  -5  145.29   14.55
   1  -8  -5  188.91   13.53
   1   8   5  185.12   13.08
  -1   8   5  196.00   15.77
  -1  -8  -5  186.75   14.23
   1  -9  -5   38.08    9.88
  -1  -9  -5   33.50    7.55
  -1   9   5   58.33   10.62
   1  -9  -5   27.04    8.48
   1   9   5   17.14    6.01
  -1  10   5   39.45   11.41
   1  10   5   40.57    8.88
   1 -10  -5   26.90   10.55
   1 -10  -5   23.32    9.29
  -1  11   5   12.64   10.06
   1  11   5   12.07    9.11
  -1 -11  -5    0.13    7.36
   1 -11  -5    3.13    8.13
   1 -11  -5    6.31    8.86
  -1 -12  -5    9.27    9.91
   1  12   5   22.20   10.20
  -1  12   5   10.12   12.04
   1 -12  -5   20.70    9.27
   1 -12  -5   16.90    9.55
   1 -13  -5    0.37    8.36
   1 -13  -5   17.57    8.84
  -1  13   5    5.46   11.08
  -1 -13  -5   19.57   10.04
   1  13   5    0.68    9.48
  -1 -14  -5    4.34   12.39
   1 -14  -5   23.39    9.02
   1  14   5   12.17    9.83
  -1  14   5    3.45   11.63
  -2  13  -5    8.10    9.52
   2 -13   5   -6.90    9.04
   2 -12   5    2.08    9.17
  -2  12  -5    0.06   10.03
  -2  11  -5   -1.85    8.54
  -2 -11   5    5.48    7.30
   2  11  -5    2.03    8.23
   2 -11   5    4.25    8.51
  -2 -10   5    0.93    5.70
   2  10  -5    5.96    8.64
  -2  10  -5   12.90   10.10
   2 -10   5    5.40    6.48
   2   9  -5   26.73   10.63
  -2  -9   5   19.18    7.00
  -2   9  -5   27.58    9.73
   2  -9   5   29.08    8.17
  -2  -8   5   16.83    6.58
   2   8  -5   22.97    9.56
  -2  -8   5   23.12    6.77
  -2   8  -5   18.30    8.87
   2  -8   5   20.34    6.82
  -2  -7   5   12.36    5.23
   2  -7   5   11.47    4.30
  -2  -7   5   14.25    6.11
  -2   7  -5   13.85    8.32
   2   7  -5    9.38    8.07
   2  -7   5    9.72    5.81
  -2  -6   5   73.46    7.85
  -2   6  -5   56.94   10.79
   2  -6   5   65.76    7.83
   2  -6   5   72.72    6.72
   2   6  -5   50.74    9.96
  -2  -6   5   57.98    8.12
  -2  -5   5   95.23   10.32
  -2  -5   5  100.75    8.83
   2   5  -5  103.08   11.45
  -2   5  -5   88.77   10.30
   2  -5   5  102.68    8.17
  -2   5  -5   88.99   11.02
   2  -4   5   32.47    4.70
  -2   4  -5   62.49    8.51
   2  -4   5   33.63    6.35
  -2  -4   5   29.06    5.87
   2   4  -5   50.06    8.64
   2  -4   5   32.70    5.87
   2   3  -5  147.53   11.82
  -2  -3   5  122.13   11.26
   2  -3   5  128.54   10.30
   2  -3   5  139.52    9.41
   2  -3   5  140.56    9.21
   2  -3   5  136.79   10.75
  -2  -3   5  140.45   10.01
   2  -2   5   26.29    6.30
   2  -2   5   18.92    6.05
  -2  -2   5   23.01    5.27
   2  -2   5   11.99    4.40
   2  -2   5   15.33    4.02
   2   2  -5   29.34    5.42
   2   2  -5   31.02    7.29
   2  -1   5  236.33   14.40
   2  -1   5  246.32   12.33
  -2  -1   5  251.89   14.75
   2  -1   5  257.04   13.45
   2   1  -5  248.05   13.69
   2  -1   5  235.78   14.72
  -2   0   5   82.24    8.68
  -2   0  -5   45.95    7.06
   2   0   5   78.47    8.22
   2   0   5   54.76    5.73
   2   0   5   76.04    8.31
   2   0  -5   83.28    7.82
   2  -1  -5  238.50   13.92
  -2   1   5  294.79   15.97
  -2  -1  -5  255.17   16.11
   2   1   5  264.88   15.92
   2  -1  -5  250.38   14.31
   2   1   5  249.57   14.96
  -2  -1  -5  245.53   12.54
   2  -2  -5   14.75    5.03
  -2   2   5   35.51    5.00
   2  -2  -5   16.86    4.55
   2   2   5   39.01    6.76
  -2  -2  -5   16.55    5.17
   2   2   5   30.83    6.98
  -2  -2  -5   15.21    3.01
  -2   2   5   28.20    6.67
   2  -3  -5  143.34    9.76
   2  -3  -5  147.19   10.32
  -2   3   5  149.05   10.13
   2   3   5  141.34   11.97
  -2   3   5  134.27   12.43
   2   3   5  155.12   12.18
  -2  -3  -5  148.40   11.76
   2  -4  -5   27.74    4.11
   2   4   5   41.86    7.43
   2  -4  -5   21.15    5.38
   2   4   5   53.39    7.52
   2  -4  -5   43.33    6.33
  -2   4   5   48.13    6.74
  -2  -4  -5   27.59    6.05
  -2  -5  -5   90.04    9.58
  -2   5   5   98.15   10.10
   2   5   5   84.92   10.26
   2  -5  -5   92.17    8.95
   2   5   5   75.27    8.73
   2   6   5   47.56    8.48
   2  -6  -5   79.03    8.43
   2  -6  -5   76.39    8.59
   2   6   5   54.81    9.63
  -2  -6  -5   66.32    8.50
  -2   6   5   56.59    9.37
   2  -7  -5    4.93    5.36
  -2  -7  -5    0.27    4.89
  -2   7   5   16.73    7.95
   2  -7  -5   12.14    6.14
   2   7   5    9.78    8.36
   2   7   5   11.09    7.10
   2  -8  -5   21.43    7.81
  -2   8   5   22.15    9.30
   2   8   5   23.21    8.53
  -2  -8  -5   24.43    7.46
   2  -8  -5   23.14    7.24
   2   8   5   14.61    8.48
   2   9   5   22.30    8.66
  -2   9   5   29.08   11.05
  -2  -9  -5   21.26    8.25
   2  -9  -5   32.22    7.46
   2   9   5   32.76    8.91
   2  -9  -5   29.62    9.93
   2 -10  -5   14.19    7.10
   2 -10  -5   10.18    9.24
  -2 -10  -5    1.15    6.44
   2  10   5    7.23    8.69
  -2  10   5   21.51   10.75
   2  11   5   14.57    9.45
   2 -11  -5   20.84    7.63
   2 -11  -5   -1.80    9.57
  -2 -11  -5   10.63    8.06
  -2  11   5   15.77   10.43
   2  12   5   -7.16    8.96
   2 -12  -5    6.26    6.97
   2 -12  -5    1.33   10.39
  -2  12   5   11.41   10.76
  -2 -12  -5    4.87    7.13
  -2  13   5   -0.63    9.45
   2 -13  -5  -12.15    9.47
  -2 -13  -5   -0.28    3.84
   2  13   5    5.20    9.61
  -3 -12   5   -7.31    6.32
  -3  12  -5    4.65    9.26
  -3 -11   5    6.43    6.96
   3  11  -5    6.72    9.80
  -3  11  -5   -5.49   11.16
   3 -11   5   -7.02    7.33
   3  10  -5    7.61   10.03
   3 -10   5   -6.77    6.78
  -3  10  -5    2.77    9.91
  -3 -10   5    5.77    6.62
   3  -9   5    4.10    7.07
  -3  -9   5   15.71    7.61
  -3   9  -5   12.88   10.52
   3   9  -5   19.39   10.29
  -3   8  -5   16.33   10.89
   3   8  -5   31.90   11.80
   3  -8   5   16.63    7.48
  -3  -8   5   21.90    7.73
   3   7  -5   65.96   13.51
  -3   7  -5   43.80   11.34
  -3  -6   5   24.77    7.71
   3  -6   5   32.07    6.25
  -3   6  -5   28.29   10.74
   3   6  -5   43.33   11.14
   3  -6   5   44.23    8.52
   3  -5   5   30.05    7.33
   3  -5   5   19.69    5.69
   3   5  -5   40.89   11.09
  -3  -5   5   24.35    8.05
  -3   5  -5   28.73    9.50
   3  -4   5   71.45    8.55
  -3  -4   5   59.06   10.12
   3  -4   5   60.65    8.86
   3   4  -5   71.25   12.38
   3  -4   5   72.49    9.35
   3  -4   5   79.33   11.22
  -3  -4   5   61.94    7.94
   3  -3   5   81.28    8.42
  -3  -3   5   88.27    9.73
   3  -3   5   88.41   10.26
   3   3  -5  112.41   13.70
  -3  -3   5   83.26   11.84
   3  -3   5   82.24    8.48
   3  -3   5   92.28   10.42
  -3  -2   5   42.36    7.92
  -3  -2   5   68.70   10.47
   3  -2   5   60.88    8.91
   3   2  -5   60.27    8.62
   3  -2   5   55.08    7.56
   3  -2   5   54.33    7.82
   3  -2   5   52.66    9.05
   3   2  -5   68.86    9.76
  -3  -1   5   95.85   11.17
   3   1  -5   88.11    9.47
  -3   1  -5   94.27   12.00
  -3   1  -5   97.31   10.96
   3  -1   5   96.85   10.21
   3   1  -5  102.38   11.10
   3  -1   5   90.33   10.99
  -3   0   5   97.10   11.21
  -3   0  -5  100.89   12.15
   3   0  -5   99.68   10.74
   3   0   5  102.22   10.99
   3   0  -5  118.66   11.41
  -3  -1  -5   99.85   11.52
  -3   1   5   94.84   11.76
   3  -1  -5   97.65   10.01
   3  -1  -5  110.96   11.19
   3   1   5   88.70   11.63
   3   1   5   89.59   10.42
   3   2   5   62.04   10.89
   3  -2  -5   60.20    8.75
  -3  -2  -5   52.10    9.64
  -3   2   5   57.11    9.45
   3  -2  -5   63.57    8.32
   3   2   5   66.58    8.84
   3   3   5   96.17   10.66
   3  -3  -5   96.69   10.33
   3  -3  -5   96.47    9.99
  -3   3   5   88.96   11.62
   3   3   5   96.55   12.48
  -3  -3  -5   85.59   11.36
   3  -4  -5   69.59    8.79
  -3  -4  -5   50.80    9.36
   3   4   5   80.93   10.01
   3   4   5   64.12   10.38
  -3   4   5   57.37   10.64
  -3  -5  -5   16.82    6.92
  -3   5   5   19.09    9.73
   3   5   5   34.55   10.59
   3   6   5   39.43   11.27
   3  -6  -5   35.34    7.72
  -3   6   5   33.36    9.98
  -3  -6  -5   30.98    7.96
   3  -7  -5   40.66    7.79
  -3  -7  -5   44.15    9.12
   3   7   5   64.94   12.21
   3   8   5   21.29   10.78
  -3  -8  -5   26.65    8.82
   3  -8  -5   21.68    7.08
   3  -8  -5   15.87    8.06
  -3  -9  -5   13.10    6.96
   3  -9  -5   20.40    8.90
   3   9   5   13.66   10.66
   3  -9  -5   14.13    6.90
  -3 -10  -5    8.43    8.55
   3  10   5    4.00    9.57
   3 -10  -5    8.41    7.94
  -3  10   5    6.60    9.09
   3 -10  -5   11.77    6.25
  -3 -11  -5   -4.14    7.03
  -3  11   5    4.28    8.62
   3 -11  -5    2.98    6.18
   3 -11  -5    0.71    8.67
  -3  12   5    0.98    8.34
  -4  -9   5   12.25    6.42
   4  -9   5    7.73    5.02
   4  -8   5    5.72    7.40
   4   8  -5    0.65   11.74
  -4  -8   5    4.36    6.47
   4  -7   5    9.35    7.56
  -4  -7   5   14.03    7.65
   4   7  -5    8.89   12.05
  -4  -6   5   28.43    8.99
   4  -6   5   39.08    9.24
   4   6  -5   56.17   13.79
   4   5  -5   22.06   12.44
  -4  -5   5   18.72    8.76
   4   4  -5   62.84   14.28
   4  -4   5   50.64    8.83
  -4  -4   5   42.79   10.10
   4  -3   5   46.91   10.67
  -4   3  -5   46.51   11.45
   4   3  -5   51.69   12.80
  -4  -3   5   50.67   10.71
   4  -3   5   48.04    8.63
  -4   2  -5   29.10    9.27
   4   2  -5   33.14    9.79
  -4  -2   5   34.25    9.57
   4  -2   5   33.56    9.61
   4   1  -5    9.19    9.72
  -4   1  -5    9.89    8.06
  -4  -1   5    6.12    7.70
   4  -1   5    6.07    8.90
  -4   0  -5   37.00    9.97
   4   0  -5   25.93    8.20
   4   0  -5   42.37   10.90
  -4   0   5   39.90    8.87
   4   0   5   23.90    8.21
   4  -1  -5   10.88    5.91
  -4   1   5   11.47    7.15
   4  -1  -5    5.96    9.40
  -4  -1  -5   11.50    7.95
   4   1   5    8.01   10.36
   4  -2  -5   39.12   10.18
  -4  -2  -5   38.63   10.72
   4  -2  -5   39.85    9.39
  -4   2   5   27.12    8.97
   4   2   5   35.01   11.17
   4  -3  -5   44.82    8.62
   4   3   5   48.26   12.46
  -4  -3  -5   45.17   10.04
  -4   3   5   45.66   10.86
   4  -4  -5   57.06    9.28
   4   4   5   67.79   13.95
  -4  -4  -5   43.78   10.45
  -4   4   5   54.35   11.50
  -4  -5  -5   14.68    9.21
   4   5   5   17.06   11.74
  -4   5   5   15.08    9.93
   4   6   5   48.77   13.40
  -4  -6  -5   32.10    9.69
   4  -6  -5   30.47    7.83
  -4   6   5   30.73   11.12
   4  -7  -5    7.17    6.72
  -4   7   5   -1.24   10.26
   4   7   5   16.08   12.00
  -4  -7  -5    0.31    7.04
  -4   8   5    5.94   11.03
  -4  -8  -5    9.17    8.79
   4   8   5   -3.91   10.76
   4  -8  -5   -2.18    5.40
   4   8   5   -3.77   10.76
   4  -9  -5   16.79    6.19
   4   9   5   14.47   12.01
  -5   2  -5    1.68    8.12
   5   2  -5    5.99    7.22
   5  -1   5   -2.21    9.54
   5   1  -5   28.54   11.59
  -5   1  -5    8.04    8.44
  -5   0   5    2.89    8.28
   5   0   5   28.12   10.63
  -5   0  -5    6.65    8.89
   5   0  -5   13.11    9.74
   5   1   5    1.69    7.55
  -5  -1  -5   -4.12    8.02
  -5   1   5   19.16   10.27
   5   2   5    8.79   11.47
  -5  -2  -5    4.14    8.30
   0  14  -6   26.07   10.87
   0 -14   6   12.59    8.13
   0  13  -6   13.95    9.88
   0 -13   6   10.12    8.81
   0  12  -6   16.90   10.22
   0 -12   6   20.76    8.20
   0 -11   6    4.69    6.84
   0  11  -6   -2.77    5.24
   0  10  -6   27.04    6.60
   0 -10   6   45.36    8.07
   0  -9   6   41.53    7.48
   0  -9   6   31.98    7.20
   0  -8   6   11.69    6.17
   0  -8   6   11.35    6.17
   0   8  -6   18.05    6.07
   0  -8   6   14.65    4.77
   0  -7   6   22.47    5.34
   0   7  -6   22.23    6.21
   0  -7   6   27.12    5.11
   0   7  -6   11.41    4.27
   0  -6   6 1475.83   56.84
   0   6  -6 1373.25   62.29
   0   6  -6 1614.02   61.72
   0  -6   6 1553.94   56.15
   0  -5   6  162.04    9.67
   0   5  -6  158.72   11.45
   0  -5   6  124.22    8.15
   0   5  -6  160.61    9.37
   0   4  -6 3344.44  131.30
   0   4  -6 3334.44  126.78
   0  -4   6 3220.23  116.27
   0  -4   6 3350.59  115.95
   0  -3   6   91.07    4.75
   0   3  -6   91.71    6.16
   0  -3   6   92.15    6.14
   0  -3   6   91.43    7.10
   0   2  -6  163.62    7.99
   0  -2   6  157.30    8.40
   0  -2   6  151.05    8.02
   0   1  -6  113.49    5.59
   0  -1   6  149.67    7.03
   0   1  -6  146.02    8.14
   0   0   6 3733.75  126.09
   0   0  -6 3579.23  127.54
   0   0   6 3615.03  134.69
   0   1   6  155.36    7.98
   0   1   6  158.63    8.68
   0  -1  -6  159.41    9.19
   0  -1  -6  163.80    9.54
   0  -2  -6  168.88    8.99
   0  -2  -6  151.89   10.09
   0   3   6   94.17    6.75
   0  -3  -6   81.42    5.02
   0  -3  -6   80.75    5.86
   0  -3  -6   93.00    7.91
   0  -4  -6 3374.45  122.42
   0   4   6 3431.39  132.26
   0  -4  -6 3406.53  116.72
   0   4   6 3225.73  126.55
   0  -5  -6  176.05    9.74
   0   5   6  170.27   11.43
   0  -5  -6  168.88   12.86
   0   5   6  164.00    8.89
   0  -6  -6 1929.93   71.03
   0   6   6 1969.17   78.04
   0  -6  -6 1967.21   78.00
   0   7   6   28.20    7.91
   0  -7  -6   25.41    7.84
   0  -7  -6   29.89    6.10
   0  -8  -6    1.09    4.11
   0  -8  -6   14.14    6.14
   0   8   6   16.41    7.77
   0   9   6   54.35   11.16
   0  -9  -6   19.43    7.27
   0  -9  -6   47.85    8.61
   0 -10  -6   70.69   10.03
   0 -10  -6   65.04   13.50
   0  10   6   51.66   12.23
   0 -11  -6    0.12    8.77
   0 -11  -6   -0.48    6.22
   0  11   6    3.74   10.32
   0  12   6   14.57   11.69
   0 -12  -6   16.27    9.68
   0 -13  -6   -2.03    8.90
   0  13   6   -1.20   11.59
   0  14   6   26.48   12.11
   0 -14  -6   29.27   11.30
   0 -15  -6    1.23    8.97
  -1  14  -6    4.91   10.57
   1  14  -6   26.87    9.58
   1 -14   6   -6.53    8.83
  -1  13  -6    5.51    9.93
   1 -13   6    0.58    9.34
   1  13  -6   21.61    9.57
   1  12  -6   30.05   10.27
  -1  12  -6   20.72    9.87
   1 -12   6   22.54    9.21
  -1 -12   6   18.76    7.77
  -1 -11   6   20.31    7.52
   1 -11   6   17.28    8.82
   1  11  -6   17.35    8.48
  -1  11  -6    9.97    8.42
   1  10  -6  157.51   13.61
   1 -10   6  142.93   13.31
  -1 -10   6  166.08   12.98
  -1 -10   6  160.07   13.29
   1  10  -6  151.67   14.55
  -1  10  -6  151.36   17.22
   1  -9   6    1.79    6.52
  -1  -9   6   -2.16    4.70
  -1   9  -6   11.36    8.81
  -1  -9   6    1.51    5.98
   1   9  -6    9.76    7.62
   1   9  -6   13.33    7.75
  -1  -8   6  103.18    9.58
   1  -8   6  100.47    9.72
   1   8  -6  108.69   11.12
  -1   8  -6  104.05   13.27
  -1  -8   6  114.37    9.64
   1   8  -6   99.21   10.39
   1  -7   6   48.34    7.38
  -1  -7   6   52.87    6.91
   1   7  -6   53.87    7.77
   1  -7   6   54.55    5.52
  -1  -7   6   63.71    7.94
  -1   7  -6   49.04    9.35
  -1   7  -6   67.98    7.41
   1   7  -6   55.47    8.87
   1   6  -6   13.80    5.02
   1   6  -6   14.27    6.72
  -1  -6   6   13.27    4.04
   1  -6   6   15.18    5.05
   1  -6   6    9.96    2.85
  -1   6  -6   13.66    7.21
  -1  -6   6   18.36    5.19
  -1  -5   6    6.72    3.50
  -1  -5   6   18.74    4.53
   1   5  -6   12.21    5.73
   1  -5   6    8.96    2.32
  -1   5  -6   19.52    6.53
   1  -5   6    4.12    3.52
   1   5  -6    9.87    3.73
   1  -4   6   83.95    7.66
  -1  -4   6   86.76    6.81
   1   4  -6   65.79    7.53
  -1  -4   6   96.02    7.61
   1   4  -6   63.14    5.78
   1  -4   6   82.98    6.62
  -1   4  -6   74.98    8.04
   1  -4   6   83.24    4.90
   1  -3   6   32.19    4.04
  -1   3  -6   53.02    6.30
  -1  -3   6   56.52    5.97
   1   3  -6   44.52    5.83
  -1  -3   6   41.71    5.17
   1  -3   6   40.86    3.28
   1  -3   6   40.14    5.48
   1   3  -6   41.60    3.83
  -1  -2   6  362.07   17.73
   1   2  -6  384.73   18.61
   1  -2   6  371.01   15.20
  -1   2  -6  403.76   19.69
   1  -2   6  370.15   18.11
   1   2  -6  391.42   16.49
   1  -2   6  387.87   16.09
   1  -1   6  169.48    7.94
   1  -1   6  161.19    9.54
   1   1  -6  169.30    9.77
  -1   1  -6  174.27    8.99
   1   1  -6  163.02    8.85
  -1  -1   6  188.40   10.35
   1   0   6 2869.60  101.03
   1   0  -6 2974.57  104.36
   1   0  -6 2963.80  116.81
   1   0   6 2970.54  117.21
  -1   0  -6 2967.48  104.76
  -1   0   6 2911.91  104.42
   1   1   6  183.08   10.43
  -1   1   6  163.66    8.09
   1  -1  -6  167.48    9.35
  -1  -1  -6  175.60    9.70
   1  -1  -6  187.68    9.54
  -1   1   6  175.21   10.35
   1   2   6  351.13   17.11
  -1   2   6  380.30   17.93
   1  -2  -6  323.63   15.54
  -1  -2  -6  327.03   16.21
  -1   2   6  372.80   16.00
   1  -3  -6   61.75    5.87
  -1  -3  -6   50.00    5.52
  -1   3   6   41.00    5.11
   1  -3  -6   33.43    3.40
   1   3   6   42.28    5.53
   1   4   6   55.33    6.78
  -1  -4  -6   84.61    6.99
   1  -4  -6   90.15    7.13
  -1   4   6   71.44    7.44
   1  -4  -6   79.01    6.67
   1   5   6    7.45    4.55
  -1   5   6   18.85    6.42
  -1  -5  -6   12.60    4.38
   1  -5  -6    5.95    4.31
   1   5   6    1.54    1.92
   1  -5  -6   19.29    5.22
  -1  -5  -6    2.27    2.58
  -1   6   6   30.47    7.84
   1   6   6   17.31    5.30
   1  -6  -6   17.16    5.70
   1  -6  -6   20.59    5.01
  -1  -6  -6    6.13    3.19
   1   6   6   14.36    4.00
  -1  -6  -6   16.56    5.06
  -1  -7  -6   50.51    5.16
  -1   7   6   54.19    9.35
  -1  -7  -6   48.78    7.67
   1   7   6   45.91    6.99
   1   7   6   45.89    7.20
   1  -7  -6   50.20    7.80
   1   8   6   88.35    9.19
   1   8   6   93.81   11.79
   1  -8  -6  119.26   10.07
  -1   8   6  101.35   12.72
   1  -8  -6  103.19   12.60
  -1  -8  -6  114.04   11.16
  -1  -9  -6   10.27    7.16
   1  -9  -6   -4.57    5.81
   1  -9  -6   -8.46    7.66
   1   9   6    5.48    9.26
  -1   9   6   15.82   10.28
  -1  10   6  171.15   16.79
  -1 -10  -6  169.72   15.96
   1 -10  -6  171.10   14.39
   1  10   6  174.18   16.40
  -1  11   6   25.87   11.35
   1  11   6   15.80   10.19
   1 -11  -6   17.48    8.26
   1 -11  -6   15.89   10.64
   1  12   6   28.00   11.27
  -1  12   6   21.70   11.31
   1 -12  -6   21.03    8.09
   1 -12  -6   12.38    9.60
  -1 -12  -6   24.34   10.11
   1 -13  -6   -1.94    8.20
   1  13   6    6.17   11.12
  -1  13   6    5.47   11.37
   1 -13  -6    6.98    8.94
  -1 -13  -6   16.16   10.84
   1  14   6    2.34   11.51
  -1 -14  -6   21.74   12.15
  -1  14   6   12.07   11.89
   1 -14  -6    2.32    7.53
   1 -14  -6    8.07    8.72
   2 -13   6    8.70    9.90
  -2  13  -6    9.51   10.16
  -2  12  -6   13.53    9.59
   2 -12   6   13.23    9.99
   2  11  -6   -8.69    8.11
  -2  11  -6   -5.74    9.26
   2 -11   6    9.65    7.12
  -2 -11   6   -0.11    7.39
  -2  10  -6   53.22   12.38
   2 -10   6   38.64    8.95
  -2 -10   6   31.72    7.14
   2  10  -6   50.54   11.83
   2  -9   6    0.36    5.87
  -2  -9   6    4.64    5.78
   2   9  -6    3.39    9.55
  -2   9  -6    5.06    9.26
  -2  -9   6   11.92    6.37
  -2  -8   6   97.87   11.43
  -2   8  -6  100.89   13.90
  -2  -8   6   97.94   10.12
   2   8  -6   98.13   13.29
   2  -8   6   79.60   10.14
   2   7  -6   14.01    8.41
   2  -7   6    0.89    5.53
  -2   7  -6    9.94    7.97
  -2  -7   6    9.29    5.34
  -2  -7   6   13.32    6.00
  -2   6  -6   36.78    8.58
   2   6  -6   38.08    9.34
   2  -6   6   58.69    6.38
  -2  -6   6   52.27    7.80
  -2   6  -6   20.26    8.76
   2  -6   6   49.60    7.06
  -2  -6   6   47.60    7.00
   2  -5   6   16.76    4.54
  -2   5  -6   29.49    7.84
   2   5  -6   17.48    8.01
  -2  -5   6   16.49    5.67
   2  -5   6   19.54    4.13
  -2  -5   6   24.88    5.74
  -2  -4   6  131.02   11.90
   2  -4   6  125.26    9.25
  -2  -4   6  136.37   10.55
   2  -4   6  127.46    8.85
   2  -4   6  133.49   11.30
   2  -3   6   28.57    4.62
   2  -3   6   38.62    5.82
   2   3  -6   30.53    6.92
  -2  -3   6   31.17    5.42
   2  -3   6   28.73    6.04
   2  -3   6   25.83    6.83
   2  -2   6  830.82   36.74
   2  -2   6  834.21   37.72
   2   2  -6  862.67   38.68
  -2  -2   6  783.64   35.00
   2  -2   6  850.59   33.40
   2  -2   6  828.56   33.61
   2   2  -6  875.95   35.04
   2  -1   6    3.73    6.23
   2   1  -6    5.33    4.49
  -2   1  -6   10.23    4.81
  -2  -1   6   14.58    4.78
   2  -1   6    0.93    4.29
   2  -1   6    2.10    2.93
   2   1  -6    1.73    2.18
   2   0  -6 1986.60   80.94
  -2   0  -6 1951.61   75.06
  -2   0   6 1978.13   74.21
   2   0   6 2030.16   81.34
   2   0   6 1944.26   69.48
   2   0   6 1767.13   76.02
   2   0  -6 2023.63   73.69
  -2  -1  -6    4.90    4.38
   2   1   6    4.63    6.05
   2   1   6    3.71    6.33
  -2  -1  -6    5.41    2.90
   2  -1  -6    6.38    5.49
  -2   1   6   -1.76    4.99
   2  -1  -6    2.17    4.19
  -2   2   6  902.94   39.16
   2   2   6  903.33   39.64
   2  -2  -6  888.11   39.66
  -2   2   6  910.65   36.70
   2   2   6  901.60   41.08
  -2  -2  -6  879.25   39.77
   2  -2  -6  910.31   37.87
  -2  -3  -6   27.89    6.07
   2   3   6   23.77    6.81
   2  -3  -6   28.23    5.11
  -2   3   6   25.50    6.49
  -2   3   6   23.60    4.94
   2   3   6   30.73    7.53
   2  -3  -6   31.91    5.28
   2   4   6  146.19   10.84
  -2  -4  -6  126.89   11.36
  -2   4   6  156.10   12.68
   2  -4  -6  123.98    8.89
   2  -4  -6  119.52    9.97
   2  -5  -6   19.73    5.43
   2   5   6   17.84    7.66
  -2   5   6   31.62    7.25
   2   5   6   24.63    6.69
  -2  -5  -6   21.89    5.89
   2  -5  -6   21.33    6.11
  -2   6   6   54.57    8.91
  -2  -6  -6   55.61    8.45
   2   6   6   48.22    9.36
   2  -6  -6   64.61    7.81
   2   6   6   43.81    7.53
   2  -7  -6    5.32    6.19
   2  -7  -6   15.09    5.93
   2   7   6   12.38    8.34
   2   7   6   24.53    8.39
  -2  -7  -6    2.61    5.47
  -2   7   6    6.66    7.53
  -2   8   6  119.82   13.82
   2  -8  -6  100.51   11.99
   2   8   6   91.95   12.27
   2  -8  -6  114.94   11.72
  -2  -8  -6   95.27   11.63
   2   8   6   88.43   11.22
  -2  -9  -6    4.96    6.30
   2  -9  -6    7.43    6.12
  -2   9   6   16.22    9.74
   2  -9  -6    8.58    7.89
   2   9   6    5.59    8.56
   2   9   6    2.43    7.81
   2 -10  -6   43.51    8.94
  -2 -10  -6   42.27    9.76
   2 -10  -6   35.08    9.72
   2  10   6   49.31   10.58
  -2  10   6   38.93   11.30
   2  11   6   16.81    9.35
   2 -11  -6   -1.95    8.47
   2 -11  -6    4.69    6.64
  -2 -11  -6    7.07    7.94
  -2  11   6    8.16    9.70
   2 -12  -6    6.88    7.38
   2 -12  -6    5.33    9.12
  -2  12   6   10.68   10.41
   2  12   6   14.92    9.92
  -2 -12  -6    7.86    9.43
   2 -13  -6    3.24    9.75
  -2 -13  -6    7.26    8.89
   2  13   6   22.31   10.24
  -2  13   6   -9.96   11.13
   3  12  -6   15.89    9.53
  -3  12  -6    2.36    9.32
   3 -11   6    0.32    7.88
  -3  11  -6   -0.91   10.07
  -3 -11   6    3.21    6.63
   3  11  -6   14.32   10.45
   3 -10   6    2.39    7.44
  -3  10  -6   14.75    9.80
  -3 -10   6    7.39    6.71
   3  10  -6    6.40    9.30
   3  -9   6   19.78    7.98
  -3   9  -6    7.59    9.59
   3   9  -6   22.82   11.94
  -3  -9   6    7.69    6.37
   3  -8   6   14.30    7.37
  -3  -8   6    5.59    6.53
   3   8  -6   35.34   11.38
  -3   8  -6   24.77    9.88
   3  -7   6    0.48    5.54
   3   7  -6   13.01   11.26
  -3   7  -6   17.09   10.48
  -3  -7   6   12.05    5.98
   3   6  -6  140.48   15.85
  -3   6  -6  113.67   14.49
   3  -6   6   88.65   10.20
   3  -5   6   -0.44    4.91
   3   5  -6   12.34    9.61
   3  -5   6   10.66    6.68
  -3  -5   6   10.93    6.51
  -3  -5   6   11.23    6.31
  -3   5  -6   11.41    8.60
   3  -4   6  254.36   15.91
   3   4  -6  305.99   21.57
   3  -4   6  256.38   16.05
   3  -4   6  255.39   17.16
  -3  -4   6  245.13   16.61
  -3  -4   6  269.66   20.21
   3  -4   6  264.52   17.47
   3  -3   6   -2.68    6.17
  -3  -3   6    2.54    5.15
   3   3  -6    6.74    9.42
  -3  -3   6    7.12    6.80
   3  -3   6   20.58    7.75
   3  -3   6   17.40    5.63
   3  -3   6    8.90    4.98
   3  -2   6  260.97   17.09
   3   2  -6  245.45   16.80
  -3  -2   6  254.54   17.34
   3  -2   6  249.28   17.19
   3  -2   6  260.80   15.82
   3  -2   6  252.43   15.16
   3   2  -6  280.29   19.28
  -3   1  -6    3.08    6.26
   3   1  -6   10.35    5.73
   3   1  -6   21.46    8.06
  -3   1  -6   13.95    6.50
  -3  -1   6   16.44    6.55
   3  -1   6   11.15    8.23
   3  -1   6   14.29    7.02
   3   0  -6  145.26   12.24
  -3   0  -6  154.79   14.52
   3   0   6  142.52   13.36
   3   0   6  154.75   13.20
   3   0  -6  151.12   13.38
  -3   0   6  142.63   13.21
   3   1   6    2.48    6.89
  -3  -1  -6   19.31    6.98
   3   1   6   16.52    8.84
   3  -1  -6   18.98    6.44
   3  -1  -6   16.78    6.84
  -3   1   6    7.78    6.49
   3   2   6  245.67   18.03
   3   2   6  243.44   17.04
  -3  -2  -6  259.77   18.98
   3  -2  -6  232.09   16.02
   3  -2  -6  245.93   16.28
  -3   2   6  235.58   17.58
  -3  -3  -6   10.20    6.70
   3   3   6   13.57    7.47
   3  -3  -6   -0.04    4.47
   3   3   6   -5.76    8.89
  -3   3   6    3.07    6.94
   3  -3  -6    9.63    6.23
  -3   4   6  231.40   18.88
   3   4   6  246.21   18.36
  -3  -4  -6  257.24   19.19
   3   4   6  269.51   18.15
   3  -4  -6  258.94   16.97
   3   5   6   11.51    9.33
   3   5   6   23.44    8.54
  -3  -5  -6    4.45    6.46
   3  -5  -6    5.39    5.41
  -3   5   6    5.06    8.00
   3   6   6  122.30   13.80
  -3   6   6  128.92   15.56
  -3  -6  -6  105.64   12.68
  -3  -7  -6   10.23    7.26
   3  -7  -6    9.33    6.37
  -3   7   6    7.07    8.65
   3   7   6   10.15    8.34
   3  -8  -6   10.02    6.10
  -3  -8  -6   13.32    7.74
   3   8   6   19.02    9.19
   3  -9  -6   12.02    8.28
  -3  -9  -6    6.03    6.94
   3  -9  -6    9.81    6.69
   3   9   6    6.36    9.77
  -3 -10  -6   -4.44    6.62
   3 -10  -6    1.55    5.81
   3  10   6   -3.79    8.95
   3 -10  -6    8.84    8.74
   3 -11  -6   11.36    9.99
   3 -11  -6    7.47    6.83
  -3 -11  -6   -5.68    6.80
  -4  -9   6  -10.35    3.35
   4  -9   6    0.20    7.21
   4  -8   6    2.67    7.14
  -4  -8   6   -2.47    5.69
   4   8  -6   10.97   11.67
   4  -7   6   18.26    7.83
  -4  -7   6    5.39    6.81
   4   7  -6   22.14   11.66
   4   6  -6    4.51   10.39
  -4  -6   6    2.43    6.70
   4  -6   6    8.11    7.33
   4   5  -6    6.66   10.79
  -4  -5   6   -8.14    5.86
   4  -5   6    1.60    7.40
  -4  -4   6   11.83    6.99
   4   4  -6   31.84   12.30
   4  -4   6   26.06    7.77
  -4  -3   6    1.60    7.48
   4  -3   6   17.50    9.19
  -4   3  -6    5.00    7.84
   4   3  -6   10.19   10.91
  -4  -2   6    2.32    6.64
   4  -2   6   18.91    8.60
  -4   2  -6   13.75    8.09
   4   2  -6    0.90    6.58
   4  -1   6    5.91    8.78
   4   1  -6   -5.77    9.37
   4   1  -6   -0.36    6.11
  -4   1  -6    4.87    7.38
   4   0  -6    4.69    9.20
  -4   0   6    0.82    6.40
  -4   0  -6    1.39    6.76
   4   0  -6   -1.41    6.67
   4   0   6   -5.05    3.66
  -4   1   6    0.16    6.72
   4  -1  -6    2.59    9.04
  -4  -1  -6    3.36    6.80
   4  -1  -6  -10.27    4.69
   4   1   6    7.12    9.72
  -4  -2  -6   21.71    8.56
   4   2   6    6.33   10.19
  -4   2   6    7.61    8.66
   4  -2  -6    7.40    6.60
   4   3   6   -6.35    9.90
  -4  -3  -6   -8.16    6.35
   4  -3  -6    5.40    6.03
  -4   3   6    3.73    7.44
  -4  -4  -6   16.99    8.21
   4   4   6   15.59   11.35
  -4   4   6   22.73    8.66
   4  -4  -6   17.47    6.68
   4  -5  -6    5.92    6.15
  -4  -5  -6    1.07    6.64
   4   5   6    2.17   10.79
  -4   5   6    6.62    8.46
   4   6   6   -5.33   10.78
  -4   6   6    1.74    8.18
  -4  -6  -6    3.62    7.43
   4  -6  -6    2.43    2.79
  -4  -7  -6  -12.85    6.63
   4   7   6   -8.18   10.96
   4  -7  -6    1.75    5.40
  -4   7   6   11.75    9.73
  -4   8   6    1.86   10.75
   4   8   6    4.49   11.31
  -4  -8  -6   -1.17    7.54
   4  -8  -6    2.03    5.12
   4  -9  -6   21.73    7.06
   4   9   6    3.62   11.34
   5   2  -6   38.82   10.62
  -5   1  -6   12.89    8.37
   5   1  -6    7.38    9.79
   5  -1   6    4.09    8.53
  -5   0  -6   28.90   10.22
   5   0   6   34.56   11.90
   5   0  -6   59.73   11.27
  -5  -1  -6    1.09    8.81
   5   1   6   -3.80    9.52
  -5  -2  -6   12.77    9.67
   0  14  -7   -2.76    8.35
   0 -14   7   -0.28    8.27
   0  13  -7    1.51    8.08
   0 -13   7    8.92    7.55
   0  12  -7    1.11    6.07
   0 -12   7   -2.24    7.93
   0  11  -7   -0.81    3.62
   0 -11   7   -5.46    7.11
   0  10  -7   -4.54    3.04
   0 -10   7   -3.23    6.50
   0   9  -7   -1.37    3.98
   0  -9   7    3.93    6.25
   0   8  -7   -1.70    5.05
   0  -8   7    5.54    3.90
   0   8  -7    1.58    5.70
   0  -8   7    3.61    5.30
   0   7  -7   18.05    6.42
   0  -7   7   12.50    4.38
   0  -7   7   10.98    5.75
   0   7  -7   17.79    6.15
   0  -6   7    1.04    3.89
   0   6  -7   27.92    5.75
   0   6  -7   17.58    5.75
   0  -6   7    7.06    4.54
   0  -5   7    4.83    3.77
   0   5  -7    7.13    4.80
   0  -5   7    8.88    3.20
   0  -4   7    3.51    1.91
   0   4  -7   16.77    4.34
   0  -4   7    8.84    3.74
   0   4  -7    7.17    4.19
   0  -3   7    5.34    1.64
   0  -3   7    8.46    3.83
   0  -3   7   12.52    3.16
   0  -2   7    4.31    2.70
   0   2  -7   10.18    3.62
   0   1  -7    1.75    1.28
   0  -1   7    3.17    3.08
   0   1  -7    7.33    2.91
   0  -1   7    0.71    1.13
   0   0  -7   -1.28    1.39
   0   0   7    4.77    2.08
   0   0   7    3.95    2.64
   0   0  -7    2.88    2.23
   0   1   7    5.22    2.59
   0  -1  -7    8.31    3.82
   0   1   7    2.40    1.85
   0  -1  -7    6.18    3.40
   0   2   7   -0.32    2.61
   0   2   7   -4.27    1.37
   0  -2  -7   -3.10    3.12
   0  -2  -7   -2.91    2.62
   0   3   7   11.92    4.06
   0   3   7    5.54    2.83
   0  -3  -7   16.80    5.49
   0  -3  -7   16.10    3.30
   0   4   7    1.74    4.23
   0  -4  -7    7.96    5.13
   0  -4  -7   -4.93    2.71
   0   5   7   36.55    4.61
   0  -5  -7   33.82    8.20
   0  -6  -7   12.65    6.69
   0  -6  -7   -5.36    3.82
   0   6   7    6.04    6.68
   0  -7  -7   14.14    7.79
   0   7   7   15.40    7.62
   0  -7  -7   -2.87    5.40
   0   8   7   -6.89    6.99
   0  -8  -7   -0.37    8.01
   0  -8  -7   -3.70    4.64
   0  -9  -7    5.78    6.41
   0   9   7   13.89    9.34
   0  -9  -7    3.46    5.61
   0 -10  -7    0.12    6.50
   0 -10  -7    4.16    4.56
   0  10   7    2.27    9.38
   0  11   7   -3.69    9.85
   0 -11  -7   -9.23    8.20
   0 -12  -7    8.19    9.84
   0  12   7   16.36   10.67
   0  13   7    6.50   11.74
   0 -13  -7    0.61    9.32
   0 -14  -7    7.90    9.76
   0  14   7    2.68   11.99
   1 -14   7    9.02    9.66
  -1  14  -7    0.90    9.75
   1  14  -7    3.93    8.78
  -1  13  -7    0.41    9.42
   1  13  -7    8.09    9.07
   1 -13   7    3.19    8.20
  -1  12  -7   33.30   10.35
   1  12  -7   28.06    9.28
   1 -12   7   23.44    9.62
  -1 -12   7   19.75    8.34
  -1 -11   7    4.47    7.60
   1  11  -7    0.71    8.32
  -1  11  -7    4.24    9.32
   1 -11   7   -4.15    7.34
   1 -10   7   28.86    8.64
  -1  10  -7   36.66   10.41
   1  10  -7   50.06    9.77
  -1 -10   7   52.08    9.09
   1  10  -7   49.31    9.30
   1   9  -7   27.78    8.44
  -1  -9   7   30.16    7.14
  -1  -9   7   16.73    5.38
  -1   9  -7   24.04    9.05
   1   9  -7   28.85    8.05
   1  -9   7   14.95    7.05
   1   8  -7  185.31   14.25
   1   8  -7  190.72   14.54
  -1  -8   7  200.95   13.77
  -1  -8   7  195.30   13.52
   1  -8   7  193.78   13.51
  -1   8  -7  188.68   16.63
   1  -7   7   65.12    5.63
  -1  -7   7   61.50    7.89
  -1   7  -7   56.49    9.58
   1   7  -7   68.23    9.18
  -1  -7   7   56.02    6.98
   1  -7   7   63.14    7.72
  -1   7  -7   76.69    8.31
   1   7  -7   47.35    7.50
  -1  -6   7  321.99   16.00
  -1   6  -7  277.21   15.98
   1  -6   7  307.16   15.85
  -1  -6   7  298.65   16.39
   1   6  -7  281.39   16.24
  -1   6  -7  290.71   20.28
   1  -6   7  294.94   13.13
   1   6  -7  294.59   17.56
  -1  -5   7   67.42    6.78
   1  -5   7   74.70    6.68
   1   5  -7   72.47    6.49
   1   5  -7   78.67    8.08
  -1  -5   7   74.57    7.40
  -1   5  -7   69.69    9.27
  -1   5  -7   74.04    8.10
   1  -5   7   69.47    4.81
   1  -4   7  433.86   20.84
   1   4  -7  476.44   23.23
  -1  -4   7  501.81   22.64
   1   4  -7  476.16   21.27
  -1   4  -7  476.90   24.62
  -1  -4   7  482.37   21.19
   1  -4   7  479.64   23.18
   1   3  -7  264.65   14.93
   1  -3   7  282.85   13.07
  -1  -3   7  273.90   14.69
  -1   3  -7  272.93   16.40
  -1  -3   7  288.01   14.30
   1  -3   7  284.35   14.94
   1   3  -7  274.27   13.08
   1  -2   7 1190.63   44.28
  -1  -2   7 1227.09   46.96
   1   2  -7 1277.66   45.66
  -1   2  -7 1261.61   53.39
   1   2  -7 1190.30   51.10
   1  -2   7 1228.00   49.31
  -1   2  -7 1225.42   45.48
   1  -1   7  125.85    5.84
  -1  -1   7  130.07    8.12
  -1   1  -7  103.43    9.24
   1  -1   7  106.40    7.39
  -1   1  -7   98.72    6.35
   1   1  -7   89.28    7.02
   1   1  -7   89.56    6.44
  -1   0   7  414.21   19.05
   1   0   7  392.94   19.24
   1   0   7  421.75   15.70
  -1   0  -7  427.12   17.81
   1   0  -7  416.45   19.20
   1   0   7  397.98   19.45
   1   0  -7  416.08   17.73
   1   1   7  104.69    8.09
  -1   1   7  109.16    8.42
  -1  -1  -7  142.72    7.68
   1   1   7   92.68    8.13
  -1   1   7  104.87    6.37
   1  -1  -7  129.85    7.37
   1  -1  -7  117.49    6.92
  -1  -2  -7 1206.39   44.83
   1   2   7 1202.21   49.12
  -1   2   7 1184.41   45.39
   1   2   7 1083.01   47.90
  -1   2   7 1189.01   45.47
   1  -2  -7 1192.56   44.37
   1  -2  -7 1165.80   47.67
  -1   3   7  262.99   14.92
   1  -3  -7  264.84   13.39
   1  -3  -7  255.49   11.80
  -1  -3  -7  266.81   13.60
   1   3   7  212.02   13.97
   1   3   7  263.53   13.89
  -1   3   7  258.35   13.15
   1   4   7  444.23   23.52
   1   4   7  518.96   24.09
  -1   4   7  539.91   24.19
   1  -4  -7  517.62   22.57
  -1  -4  -7  510.10   23.03
   1  -4  -7  521.07   23.57
   1   5   7   77.74    7.53
   1  -5  -7   73.41    7.01
   1  -5  -7   71.99    7.86
  -1  -5  -7   68.93    6.75
   1   5   7   74.39    7.93
  -1  -5  -7   69.25    4.72
  -1   5   7   76.31    8.23
   1  -6  -7  298.16   18.68
  -1  -6  -7  307.09   13.14
  -1  -6  -7  288.08   16.96
  -1   6   7  309.71   18.34
   1   6   7  301.35   18.09
   1  -6  -7  323.97   16.70
   1   6   7  297.80   16.94
   1   7   7   58.25    9.08
  -1   7   7   57.42    9.64
   1  -7  -7   40.58    8.04
   1  -7  -7   52.97    7.43
   1   7   7   53.51    7.41
  -1  -7  -7   60.28    7.74
  -1   8   7  227.53   16.95
   1   8   7  202.13   15.84
   1   8   7  199.44   13.39
   1  -8  -7  212.27   14.62
  -1  -8  -7  177.17   14.53
  -1   9   7   48.30   11.89
   1  -9  -7   10.04    8.74
   1  -9  -7   28.70    7.78
   1   9   7   32.94   10.73
  -1  -9  -7   17.90    7.62
   1  10   7   41.74   12.68
   1 -10  -7   28.09   10.48
   1 -10  -7   44.30    9.58
  -1 -10  -7   46.60   10.54
  -1  10   7   33.98   11.14
  -1  11   7    8.22   10.48
  -1 -11  -7   -1.42    7.89
   1 -11  -7   -3.34    8.32
   1 -11  -7   -3.39    8.21
   1  11   7   13.67   10.90
   1 -12  -7   22.70    9.51
  -1  12   7   20.14   11.92
   1 -12  -7    9.92    9.48
   1  12   7   23.71   12.29
  -1 -12  -7    7.29    4.51
   1  13   7    3.92   11.18
  -1  13   7    4.17   11.29
   1 -13  -7   -4.93    8.46
   1 -13  -7   -4.49    7.72
  -1 -13  -7   -3.34    8.41
   1 -14  -7    7.24    7.85
  -1 -14  -7    3.04   11.33
   1  14   7   13.50   10.51
  -1  14   7   -0.07   12.09
   2 -13   7   -0.55    9.53
  -2  13  -7   -9.21   10.36
   2 -12   7   24.64    9.26
  -2  12  -7   17.32   10.23
   2  11  -7   -6.30    9.27
  -2  11  -7   11.01   10.67
   2 -11   7    4.63    7.87
  -2  10  -7   39.22   10.83
   2  10  -7   33.67   11.03
  -2 -10   7   28.26    8.00
   2 -10   7   22.19    7.73
  -2  -9   7   30.59    7.67
   2  -9   7   38.15    9.16
  -2   9  -7   50.88   11.25
   2   9  -7   54.59   11.26
  -2  -9   7   38.12    8.74
   2   8  -7  149.19   14.55
  -2  -8   7  143.22   13.41
   2  -8   7  152.05   13.44
  -2   8  -7  139.73   15.67
  -2  -8   7  137.62   11.82
  -2  -7   7   56.96    8.73
  -2   7  -7   46.66   10.39
   2  -7   7   61.29    9.13
   2   7  -7   50.63   10.00
  -2  -7   7   53.95    8.50
   2   6  -7  145.35   13.25
  -2  -6   7  169.11   14.18
  -2  -6   7  175.50   12.01
  -2   6  -7  158.29   13.62
  -2   6  -7  124.50   14.12
   2  -6   7  136.89   11.26
   2  -6   7  163.57    9.96
  -2  -5   7   24.32    6.15
   2  -5   7   10.82    3.94
   2   5  -7   24.73    8.03
   2  -5   7   14.81    5.68
  -2  -5   7   19.76    5.74
   2  -5   7   24.21    6.01
  -2   5  -7   31.28    7.76
  -2  -4   7  213.46   15.96
  -2   4  -7  218.45   15.58
   2   4  -7  215.97   15.12
  -2  -4   7  207.48   13.75
   2  -4   7  210.04   12.75
   2  -4   7  208.05   11.91
  -2  -3   7   83.02    8.18
   2  -3   7   87.61    6.92
  -2   3  -7   87.29   10.28
   2   3  -7   88.15    9.39
  -2  -3   7   97.89   10.07
   2  -3   7   82.65    7.22
   2  -3   7   77.60    9.20
   2   2  -7  806.78   34.56
   2   2  -7  796.07   38.08
   2  -2   7  822.81   36.68
  -2  -2   7  815.05   35.48
   2  -2   7  861.96   37.63
   2  -2   7  844.12   32.60
   2  -2   7  843.56   33.20
   2  -1   7  230.67   15.06
   2   1  -7  260.46   15.09
   2  -1   7  329.65   14.35
  -2  -1   7  281.40   16.25
  -2   1  -7  278.79   16.22
   2   0  -7  673.54   31.21
   2   0   7  679.24   26.03
   2   0   7  645.55   31.31
  -2   0   7  663.95   30.47
  -2   0  -7  668.47   30.35
   2   0  -7  666.35   29.15
   2   0   7  651.98   30.69
  -2  -1  -7  288.25   17.07
   2  -1  -7  291.29   15.88
  -2   1   7  292.66   18.06
  -2  -1  -7  287.96   13.55
   2  -1  -7  303.11   16.66
   2   1   7  278.13   17.28
   2   1   7  291.98   17.61
  -2   2   7  803.16   37.35
   2   2   7  851.21   39.12
  -2  -2  -7  893.08   37.52
  -2   2   7  799.33   33.93
   2   2   7  818.62   37.77
   2  -2  -7  866.43   37.40
   2  -2  -7  861.89   35.59
   2   3   7   86.64   10.57
  -2   3   7   98.16   10.51
   2  -3  -7   99.36    8.71
   2  -3  -7   94.55    7.83
   2   3   7   95.36   10.04
  -2  -3  -7   92.23    9.43
  -2   3   7   79.72    7.28
  -2  -4  -7  184.93   13.66
   2  -4  -7  214.00   13.63
  -2   4   7  210.82   12.59
  -2   4   7  202.02   15.85
   2   4   7  204.48   14.29
   2  -4  -7  191.44   11.45
   2   4   7  214.41   15.11
   2  -5  -7   24.85    6.24
  -2  -5  -7   22.33    5.97
   2   5   7   21.85    6.42
  -2   5   7   24.72    6.80
   2   5   7   26.25    7.49
   2   6   7  161.03   14.23
   2  -6  -7  161.51   12.07
  -2   6   7  168.19   14.19
  -2  -6  -7  165.10   13.63
   2   6   7  145.26   12.89
   2  -6  -7  155.88   12.86
   2   7   7   64.85   10.58
   2  -7  -7   63.02    8.69
  -2   7   7   71.41   11.23
   2   7   7   53.84    9.53
  -2  -7  -7   40.15    7.67
  -2  -8  -7  111.31   12.13
  -2   8   7  153.14   14.01
   2  -8  -7  159.45   13.30
   2  -8  -7  145.91   13.11
   2   8   7  163.48   14.63
   2   8   7  134.00   12.78
   2   9   7   35.75    9.22
  -2   9   7   47.65   11.01
   2  -9  -7   52.85    9.56
   2  -9  -7   37.41    8.60
   2   9   7   36.70    9.44
  -2  -9  -7   37.73    9.28
   2 -10  -7   23.33    8.87
  -2  10   7   37.28   11.23
  -2 -10  -7   18.15    7.86
   2  10   7   31.95    9.55
   2 -10  -7   31.52    8.23
   2 -11  -7   11.02    6.90
  -2 -11  -7    2.14    8.23
   2  11   7   18.57    9.93
  -2  11   7   15.88   10.26
   2 -11  -7    4.10    8.78
   2 -12  -7   21.89    8.13
   2 -12  -7   26.19   10.63
   2  12   7   15.92    9.81
  -2  12   7    9.74   11.15
  -2 -12  -7   28.05    9.42
  -2 -13  -7    0.57    9.19
  -2  13   7   10.66    9.81
   2 -13  -7   -2.87    8.36
   2  13   7    0.91    9.47
   2 -13  -7    1.29    6.33
   3  12  -7   13.79    9.34
  -3  11  -7   -5.97   10.61
   3 -11   7    3.11    9.20
   3  11  -7    8.64    9.06
  -3 -11   7   -4.09    6.92
  -3 -10   7   21.80    8.21
   3 -10   7   -2.72    9.37
   3  10  -7   12.22   10.51
  -3  10  -7   15.60   10.23
   3  -9   7    2.32    9.52
  -3  -9   7    8.23    5.75
  -3   9  -7    7.55    9.28
   3   9  -7   15.70   11.72
   3   8  -7    5.07    9.16
   3  -8   7    0.75    5.37
  -3   8  -7   10.49    9.61
  -3  -8   7   16.65    6.65
   3   7  -7    9.55    9.34
  -3  -7   7    3.77    5.52
  -3   7  -7    4.34    9.49
   3  -7   7   -5.55    6.24
  -3   6  -7   24.83    9.76
  -3  -6   7   15.09    5.24
   3  -6   7   19.27    7.43
   3   6  -7   29.51    9.80
   3  -5   7   11.70    4.88
  -3   5  -7    1.46    6.49
   3  -5   7    7.19    8.18
  -3  -5   7   13.55    6.14
   3   5  -7   12.58    8.59
  -3  -5   7    6.40    5.40
   3  -5   7    2.06    5.53
  -3  -4   7   54.85    7.90
   3  -4   7   67.21    8.24
   3  -4   7   62.33    8.50
   3  -4   7   44.66    9.68
   3   4  -7   55.01   10.78
  -3  -4   7   68.17   10.94
   3  -3   7    5.39    7.88
  -3  -3   7   -1.62    5.81
   3  -3   7   -1.16    7.44
   3  -3   7    5.79    5.10
   3  -3   7    8.42    5.68
   3   3  -7   13.56    8.62
  -3  -3   7   11.59    5.76
  -3   2  -7   56.50   10.13
   3   2  -7   64.67    9.10
   3  -2   7   64.47    7.49
  -3  -2   7   68.06    9.08
   3   2  -7   88.77   10.65
   3  -2   7   72.24   10.51
   3  -2   7   52.42    9.11
   3   1  -7    1.37    8.09
   3  -1   7   -5.70    6.80
   3   1  -7    1.92    5.01
   3  -1   7    5.43    7.90
  -3  -1   7    7.76    6.81
  -3   1  -7   -6.33    5.42
   3   0  -7  237.39   16.41
  -3   0  -7  235.73   18.06
   3   0   7  223.09   16.13
   3   0   7  234.17   16.91
   3   0  -7  267.93   17.63
  -3   0   7  248.04   17.76
   3  -1  -7   -5.67    4.03
   3  -1  -7    9.65    7.05
   3   1   7   11.46    8.32
   3   1   7    9.91    8.28
  -3  -1  -7   -1.43    5.60
  -3   1   7  -11.80    6.61
   3   2   7   68.76   11.40
   3  -2  -7   56.84    8.45
   3   2   7   65.75    9.49
  -3   2   7   59.97   10.43
   3  -2  -7   71.12    9.22
  -3  -2  -7   70.57   10.90
   3   3   7   23.45    8.16
  -3   3   7    0.50    6.98
   3  -3  -7    3.27    6.08
  -3  -3  -7    5.03    6.16
   3   3   7   10.55    8.79
   3  -4  -7   62.89    8.60
  -3   4   7   55.36   10.81
   3   4   7   50.76   10.30
   3   4   7   55.11   11.36
  -3  -4  -7   60.87    9.80
   3   5   7   18.19    9.03
   3  -5  -7   14.20    6.32
  -3  -5  -7    6.71    6.54
   3   5   7    5.07    9.86
  -3   5   7    6.55    7.94
   3   6   7   19.32    9.41
   3  -6  -7   22.07    6.66
  -3   6   7   40.43   10.75
   3   6   7   34.56   10.81
  -3  -6  -7   25.30    7.85
  -3   7   7    5.93    9.36
   3   7   7    0.31    8.77
  -3  -7  -7   -1.99    5.73
   3  -7  -7   -6.37    2.14
   3   8   7   -1.25    9.75
  -3   8   7    0.90    8.56
  -3  -8  -7    6.26    7.30
   3  -8  -7   -0.76    6.39
   3  -9  -7   -2.72    5.58
  -3  -9  -7    3.14    7.24
   3   9   7    1.60    9.60
   3 -10  -7    4.44    8.29
   3 -10  -7   16.11    7.37
  -3 -10  -7    6.30    7.85
   3  10   7   14.17    9.83
   3 -11  -7   12.12    8.80
   3 -11  -7    5.25    7.10
  -3 -11  -7    3.65    8.44
   3 -12  -7    8.65    6.71
  -4  -9   7    5.15    4.99
   4  -9   7   -6.28    7.86
  -4  -8   7   12.26    5.73
   4  -8   7   24.72    9.23
   4   8  -7   18.88   11.98
   4   7  -7   -3.18   10.61
   4  -7   7   13.66    7.62
  -4  -7   7   10.97    7.04
  -4  -6   7   24.90    8.90
   4  -6   7   36.55    8.32
   4   6  -7   47.66   13.79
  -4  -5   7   15.96    8.32
   4   5  -7   24.31   11.34
  -4  -4   7   40.08   10.31
   4   4  -7   60.15   13.22
   4  -3   7   11.18    9.27
  -4  -3   7   19.17    8.54
   4   3  -7   16.60    9.93
  -4   3  -7   23.66    8.74
   4  -2   7   32.79   10.09
  -4   2  -7   40.81   10.46
  -4  -2   7   34.65    9.87
  -4   1  -7    9.34    7.67
   4  -1   7    4.64    9.06
   4   1  -7   -0.49    9.45
  -4  -1   7   14.84    6.38
   4   1  -7    1.80    7.25
  -4   0   7   58.48   10.92
   4   0  -7   49.34    8.90
  -4   0  -7   77.97   12.86
   4   0  -7   74.80   12.22
   4  -1  -7    1.94    6.43
  -4   1   7    5.22    6.97
   4   1   7   10.49    9.80
  -4  -1  -7    4.79    7.92
   4  -1  -7    1.38   10.19
  -4   2   7   35.84   10.03
  -4  -2  -7   27.66    9.52
   4   2   7   19.99   11.12
   4  -2  -7   33.10    7.56
  -4   3   7   23.06    9.08
   4  -3  -7    8.93    6.54
  -4  -3  -7   12.31    7.36
   4   3   7   17.07   11.45
  -4   4   7   49.47   10.39
  -4  -4  -7   38.38    9.58
   4   4   7   34.34   12.38
   4  -4  -7   29.68    8.24
   4   5   7    9.54   10.52
   4  -5  -7   -1.95    5.37
  -4   5   7   11.28    8.68
  -4  -5  -7   11.08    7.84
   4   6   7   46.26   13.06
  -4  -6  -7   31.19    9.23
  -4   6   7   37.70   12.16
   4  -6  -7   24.89    7.00
  -4   7   7    3.08    9.51
   4   7   7   14.83   11.93
  -4  -7  -7    7.83    8.01
   4  -7  -7    7.83    4.70
   4   8   7   17.98   11.74
   4  -8  -7   12.66    6.60
  -4  -8  -7    4.50    7.29
  -4   8   7   11.69   10.90
   4  -9  -7    8.93    6.63
   4   9   7    1.89   10.98
   5   2  -7    9.85   10.66
  -5   1  -7    9.54    8.69
   5  -1   7   17.56   10.24
   5   1  -7   20.60    9.84
   5   0   7    6.08    9.75
  -5   0  -7   16.61   10.17
   5   1   7   -8.06    9.46
  -5  -1  -7   15.10    9.89
  -5  -2  -7   -2.36    7.86
   0 -14   8   -2.87    8.54
   0  14  -8    0.81    5.38
   0  13  -8    9.23    5.81
   0 -13   8   14.64    8.47
   0  12  -8   -1.55    3.76
   0 -12   8    3.66    7.24
   0  11  -8   -1.51    4.63
   0 -11   8   -0.68    7.34
   0  10  -8  107.48   13.34
   0 -10   8  148.31   12.60
   0  -9   8   74.54    9.76
   0   9  -8   84.11    9.39
   0   9  -8   68.20   10.63
   0   8  -8   55.00    9.50
   0   8  -8   51.50    8.25
   0  -8   8   60.15    7.27
   0   7  -8  346.23   17.52
   0   7  -8  367.22   21.40
   0  -7   8  312.43   16.88
   0  -7   8  324.29   17.55
   0   6  -8   94.20    7.87
   0   6  -8   88.97    9.68
   0  -6   8   86.36    7.90
   0  -6   8   76.74    6.44
   0   5  -8  407.46   18.50
   0  -5   8  384.00   17.98
   0  -5   8  312.80   15.54
   0   5  -8  402.61   20.93
   0  -4   8  220.34    9.79
   0   4  -8  232.85   12.18
   0  -4   8  228.42   11.85
   0   4  -8  232.41   13.91
   0  -3   8 2363.87   84.60
   0  -3   8 2372.33   83.67
   0  -3   8 2440.30   90.53
   0   3  -8 2348.14   96.09
   0  -2   8  523.73   21.82
   0  -2   8  545.97   22.91
   0   2  -8  550.86   24.42
   0   1  -8  557.10   22.01
   0  -1   8  699.21   24.73
   0  -1   8  556.50   23.51
   0   0   8 3137.32  118.06
   0   0   8 3252.05  110.75
   0   0  -8 3122.90  111.54
   0   1   8  728.12   30.81
   0  -1  -8  786.49   33.85
   0   1   8  746.56   28.96
   0  -1  -8  780.37   30.22
   0   2   8  648.16   24.51
   0   2   8  678.10   26.50
   0  -2  -8  576.32   27.63
   0  -2  -8  581.35   27.89
   0   3   8 2336.42   89.47
   0  -3  -8 2299.97   87.93
   0   3   8 2339.65   83.52
   0  -3  -8 2409.11   94.85
   0  -4  -8  257.43   12.15
   0  -4  -8  267.18   16.65
   0  -4  -8  269.28   13.41
   0  -5  -8  416.32   22.71
   0   5   8  406.48   20.22
   0  -5  -8  407.88   17.64
   0  -5  -8  384.04   18.93
   0  -6  -8   94.50   11.26
   0   6   8  102.80    9.58
   0  -6  -8   74.84    7.00
   0  -7  -8  386.20   18.93
   0   7   8  408.23   22.72
   0  -7  -8  371.59   24.64
   0  -8  -8   73.38   12.92
   0  -8  -8   59.22    7.16
   0   8   8   54.89    9.01
   0  -9  -8   64.53   12.97
   0   9   8  101.58   12.10
   0  -9  -8   67.08    8.66
   0 -10  -8  128.88   17.12
   0 -10  -8  149.60   12.45
   0  10   8  161.14   15.03
   0  11   8   13.93   10.80
   0 -12  -8   13.92   10.48
   0  12   8   13.47   10.99
   0  13   8   20.03   11.65
   0 -13  -8   15.95   10.74
   0  14   8    2.37   11.16
   0 -14  -8  -13.77    7.41
   1 -14   8    2.98   10.32
  -1  14  -8   10.05    9.58
   1  13  -8   10.72    9.59
  -1  13  -8    2.81    9.21
  -1 -13   8    0.15    7.65
   1 -13   8   -1.80    9.01
   1 -12   8    9.03    8.03
  -1 -12   8    5.83    7.93
  -1  12  -8   -3.21    8.37
   1  12  -8    7.93    9.36
   1 -11   8   11.84    7.79
  -1 -11   8   -8.14    7.17
  -1  11  -8    3.23    9.12
   1  11  -8    5.89    8.10
  -1  10  -8    9.23    9.22
   1 -10   8    1.00    6.92
   1  10  -8    2.09    7.06
   1  10  -8    4.05    7.91
  -1 -10   8   -1.03    6.80
  -1  -9   8   11.50    5.44
   1   9  -8   -2.63    8.00
  -1  -9   8    3.03    6.37
   1   9  -8   12.07    7.67
  -1   9  -8   11.06    9.06
   1  -9   8   10.18    5.99
  -1  -8   8   33.08    7.31
   1   8  -8   46.45    7.58
  -1   8  -8   38.56   10.76
  -1  -8   8   34.38    6.12
   1   8  -8   35.20    9.06
   1  -8   8   34.73    7.54
   1   7  -8   73.91    9.42
  -1   7  -8   72.29    8.42
  -1  -7   8   90.10    8.82
   1   7  -8   81.93    8.60
  -1  -7   8   78.64    7.90
   1  -7   8   83.54    8.23
  -1   7  -8   79.74   11.28
   1  -6   8  240.26   13.79
   1   6  -8  232.65   13.82
   1   6  -8  243.35   15.04
  -1   6  -8  243.04   17.68
  -1  -6   8  233.97   14.11
   1  -6   8  235.54   11.01
  -1   6  -8  252.49   14.35
  -1  -6   8  226.56   13.94
   1   5  -8   63.97    8.05
  -1  -5   8   43.93    5.86
   1  -5   8   55.41    4.29
   1  -5   8   78.71    8.97
  -1   5  -8   90.67    9.09
   1  -5   8   64.19    6.69
   1   5  -8   65.02    6.11
  -1  -5   8   75.22    7.99
  -1  -4   8  563.00   25.85
   1  -4   8  566.94   26.79
   1   4  -8  550.62   26.87
  -1   4  -8  571.22   28.92
  -1  -4   8  575.43   24.96
   1   4  -8  560.29   24.72
   1  -4   8  575.66   21.57
   1  -3   8  252.60   10.89
  -1  -3   8  251.88   14.39
   1  -3   8  251.08   15.26
   1   3  -8  282.27   12.83
   1   3  -8  273.25   14.66
   1  -3   8  258.13   12.78
  -1  -3   8  268.77   14.42
  -1   3  -8  284.23   16.55
   1  -2   8    5.23    4.50
  -1  -2   8   11.06    3.41
  -1   2  -8   24.07    5.81
   1  -2   8    5.36    3.00
   1   2  -8   16.52    4.60
  -1   2  -8   13.38    2.48
   1   2  -8   16.65    3.12
  -1   1  -8  154.97   11.32
  -1  -1   8  156.36   10.09
   1   1  -8  163.33    8.55
   1   1  -8  124.03    9.12
   1  -1   8  151.60   10.02
   1  -1   8  161.93    7.97
  -1   1  -8  155.94    8.10
  -1   0  -8   38.04    3.81
   1   0  -8   34.10    4.09
   1   0  -8   37.21    4.88
   1   0   8   33.79    5.10
  -1   0   8   31.44    4.85
   1   0   8   30.51    5.20
   1   0   8   37.78    3.07
   1  -1  -8  168.31    9.74
  -1  -1  -8  172.10    9.67
  -1   1   8  169.92   11.13
   1   1   8  166.74   10.51
   1   1   8  169.99   10.74
   1  -1  -8  173.57    9.92
  -1   1   8  165.70    8.36
  -1  -2  -8    4.50    2.98
   1   2   8   15.68    4.56
  -1   2   8    9.89    3.99
   1  -2  -8   11.94    3.39
   1  -2  -8   11.41    3.28
  -1   2   8   12.13    3.26
   1   2   8    8.01    4.26
  -1  -3  -8  273.18   14.65
  -1   3   8  277.99   13.90
   1   3   8  307.27   15.45
   1  -3  -8  254.32   12.98
   1  -3  -8  245.04   14.56
   1   3   8  314.49   15.22
  -1   3   8  291.95   15.63
   1   4   8  560.17   26.47
  -1   4   8  560.23   25.42
   1  -4  -8  557.89   25.72
  -1  -4  -8  549.89   25.40
   1   4   8  548.84   25.84
   1   5   8   36.11    6.10
   1  -5  -8   42.79    6.24
   1  -5  -8   38.81    6.52
  -1  -5  -8   43.17    6.39
   1   5   8   42.22    7.20
  -1   5   8   50.38    7.37
   1   6   8  260.02   16.10
  -1  -6  -8  236.53   14.97
   1   6   8  256.91   14.58
  -1   6   8  244.72   15.42
   1  -6  -8  206.82   15.85
   1  -6  -8  238.46   14.05
   1  -7  -8   92.29    9.02
   1  -7  -8   65.28   10.13
  -1   7   8   73.14   10.20
   1   7   8   79.70    9.90
  -1  -7  -8   84.98    9.41
   1   7   8   73.99    8.18
   1  -8  -8   28.49    8.24
  -1   8   8   39.41    9.62
   1  -8  -8    6.06    8.47
  -1  -8  -8   32.51    7.58
   1   8   8   45.63    9.67
   1   8   8   31.60    6.45
  -1   9   8   16.41   10.06
   1  -9  -8   10.27    7.41
   1   9   8   11.62    9.12
   1  -9  -8   -0.65    3.33
  -1  -9  -8   22.61    8.12
  -1 -10  -8    0.57    8.22
  -1  10   8   16.43   10.85
   1 -10  -8    9.39    7.01
   1  10   8   -1.94    9.01
   1 -10  -8    0.93    8.82
   1 -11  -8   -4.81    8.66
   1 -11  -8    5.55    7.40
   1  11   8   11.93    9.89
  -1 -11  -8    2.55    9.18
  -1  11   8   17.35   11.18
   1 -12  -8    1.73    8.95
   1  12   8   18.07   10.63
  -1 -12  -8    6.70   11.18
  -1  12   8    5.30   10.77
   1 -12  -8   -1.17    8.53
  -1  13   8    5.62   11.93
   1 -13  -8   -8.56    8.97
   1  13   8    6.46   10.31
  -1 -13  -8    8.87    5.91
   1 -13  -8    4.62    8.55
   1  14   8   25.09   11.52
   1 -14  -8    0.45    8.21
  -1  14   8    2.02   11.38
  -1 -14  -8   -2.48    9.37
  -2  13  -8   -0.51    9.04
   2 -13   8    5.78    8.37
  -2  12  -8   13.19   11.40
   2 -12   8   13.87    8.92
   2  11  -8   27.53   10.14
   2 -11   8    5.62    7.82
  -2  11  -8   14.21   10.97
  -2 -10   8    3.02    6.42
  -2  10  -8    6.99    9.26
   2 -10   8   -1.91    7.13
   2  10  -8   11.73   10.03
  -2   9  -8  138.75   17.40
   2   9  -8  130.86   14.38
  -2  -9   8  136.11   12.14
  -2  -9   8  120.24   12.92
   2  -9   8  123.25   13.10
  -2  -8   8   55.22    8.32
   2  -8   8   35.46    7.66
   2   8  -8   55.22   10.22
  -2  -8   8   42.00    7.61
  -2   8  -8   45.96   11.27
   2  -7   8  125.60   11.30
  -2   7  -8  115.83   15.09
   2   7  -8  110.22   12.53
  -2  -7   8  121.57   12.41
  -2  -7   8  127.34   11.06
  -2   6  -8  115.94   12.84
  -2   6  -8  112.23   13.38
  -2  -6   8  141.27   13.06
  -2  -6   8  128.24   10.95
   2   6  -8  139.62   13.65
   2  -5   8   56.64    5.71
   2  -5   8   55.62    7.62
  -2  -5   8   61.48    7.77
  -2  -5   8   54.31    8.37
  -2   5  -8   65.64    9.69
   2   5  -8   66.21   11.70
   2  -5   8   48.83    8.64
   2   4  -8  414.54   21.98
   2  -4   8  350.72   18.23
  -2  -4   8  360.44   19.52
  -2   4  -8  336.09   21.70
  -2  -4   8  378.12   22.16
   2  -4   8  335.99   16.55
  -2  -3   8  141.57   10.91
   2  -3   8  142.47    8.82
   2   3  -8  148.99   10.72
  -2   3  -8  147.65   13.53
   2  -3   8  152.17    9.73
   2   3  -8  144.37   11.92
  -2   2  -8  377.60   20.27
  -2  -2   8  417.31   21.22
   2   2  -8  375.31   21.27
   2  -2   8  392.82   20.71
   2  -2   8  403.64   21.08
   2  -2   8  404.06   17.68
   2   2  -8  390.29   19.65
   2   1  -8  417.12   19.60
  -2  -1   8  422.15   21.40
   2  -1   8  421.99   21.70
  -2   1  -8  411.90   20.82
   2  -1   8  403.10   17.60
   2   1  -8  348.59   21.73
  -2   0  -8    5.29    3.79
   2   0  -8   14.39    5.46
   2   0   8    6.03    2.75
   2   0   8    1.08    5.82
   2   0   8    2.17    6.20
  -2   0   8    0.79    4.88
   2   0  -8   13.15    4.45
   2  -1  -8  449.15   21.84
   2  -1  -8  423.30   22.15
   2   1   8  448.76   23.38
  -2   1   8  459.38   23.49
   2   1   8  443.34   23.52
  -2  -1  -8  441.42   23.12
   2  -2  -8  421.14   20.00
   2   2   8  380.33   21.77
  -2   2   8  381.13   21.48
  -2  -2  -8  414.66   21.14
   2   2   8  381.89   22.02
   2  -2  -8  413.04   20.21
  -2  -3  -8  150.19   12.11
   2   3   8  176.20   13.61
   2   3   8  145.51   12.60
  -2   3   8  164.83   13.33
   2  -3  -8  149.27    9.82
  -2   3   8  154.51   10.05
   2  -3  -8  156.16   11.08
  -2  -4  -8  356.00   20.41
   2   4   8  366.67   20.77
   2   4   8  346.82   20.52
  -2   4   8  357.68   18.36
   2  -4  -8  345.82   17.17
  -2   4   8  361.06   21.54
   2  -4  -8  351.91   19.53
   2   5   8   36.41    8.55
  -2   5   8   59.71    7.97
  -2  -5  -8   56.66    7.98
   2  -5  -8   54.44    7.70
   2   5   8   52.14    8.79
  -2   5   8   40.87    8.79
  -2  -6  -8  127.52   11.98
   2  -6  -8  152.73   12.40
  -2   6   8  138.98   12.45
   2   6   8  112.54   11.72
   2   6   8  138.64   12.55
   2   7   8  126.12   12.79
  -2   7   8  117.83   12.73
   2   7   8  129.81   13.26
   2  -7  -8  128.89   12.57
   2  -7  -8  122.67   11.72
  -2  -7  -8  115.14   12.15
   2   8   8   54.02   10.90
   2   8   8   46.70    9.75
  -2  -8  -8   38.01    8.78
   2  -8  -8   40.56    9.33
  -2   8   8   46.33   10.52
   2   9   8  113.70   12.57
   2   9   8  110.16   13.56
   2  -9  -8  124.55   13.06
  -2  -9  -8   90.14   12.31
  -2   9   8  128.45   14.91
   2  -9  -8  130.67   13.03
   2  10   8    1.72    7.92
   2 -10  -8    9.64    6.60
   2 -10  -8    7.08    7.67
  -2 -10  -8    8.49    7.83
  -2  10   8   -1.22    8.89
   2 -11  -8   20.00    7.27
   2  11   8   29.52   10.36
  -2  11   8   31.35   11.65
   2 -11  -8    7.88    8.14
  -2 -11  -8   12.01    9.37
   2 -12  -8   14.97    9.13
  -2 -12  -8   26.31   10.98
  -2  12   8   17.37   10.44
   2 -12  -8   -0.88    7.09
   2  12   8   29.53   10.63
  -2 -13  -8   19.96   11.12
   2 -13  -8   18.35    8.33
   2  13   8   18.64    9.45
   2 -13  -8   -0.26    8.63
  -2  13   8    6.17   10.47
   3 -11   8   11.81    8.28
   3  11  -8    3.17    9.74
  -3  11  -8   -0.34    9.80
   3 -10   8   11.82    7.60
   3  10  -8   21.78   11.90
  -3  10  -8    7.18   10.61
  -3 -10   8   17.65    7.46
   3  -9   8   15.65    7.72
  -3   9  -8   16.09   11.00
   3   9  -8    6.97    9.50
  -3  -9   8   -1.07    5.56
  -3   8  -8   28.90   10.86
   3  -8   8    5.76    2.62
   3   8  -8   44.50   10.96
  -3  -8   8   13.04    6.55
   3   7  -8   36.34   10.98
  -3  -7   8   20.04    7.30
   3  -7   8   29.14    7.88
  -3   7  -8   26.89   10.97
  -3   6  -8   13.42    9.51
  -3  -6   8   30.93    6.58
  -3  -6   8   14.00    6.84
   3  -6   8   36.21    8.76
   3   6  -8   15.98    9.40
   3  -5   8  159.05   15.68
   3  -5   8  132.12   12.39
   3   5  -8  146.63   15.27
  -3   5  -8  122.14   13.84
  -3  -5   8  131.16   12.12
   3  -4   8   44.80    8.25
   3  -4   8   49.33    9.57
  -3  -4   8   51.28    9.79
   3  -4   8   52.11    7.75
  -3   4  -8   55.87   10.45
   3   4  -8   74.73   12.01
  -3  -4   8   47.52    7.33
  -3  -3   8   89.88   10.48
   3  -3   8   90.29    8.79
  -3  -3   8   85.13   11.95
   3  -3   8   88.14    9.02
   3  -3   8   97.58   11.37
   3   3  -8   92.52   12.18
   3  -3   8   85.93   11.94
  -3   3  -8  103.19   12.46
  -3  -2   8  152.70   13.12
   3  -2   8  151.10   14.62
   3  -2   8  160.80   14.05
   3   2  -8  183.34   14.92
   3  -2   8  166.21   11.74
  -3   2  -8  164.69   15.23
   3   2  -8  172.41   14.16
   3   1  -8    9.23    7.73
  -3   1  -8   -2.36    5.48
   3  -1   8   15.42    8.22
  -3  -1   8   11.21    6.94
   3  -1   8    8.63    6.20
   3   1  -8    3.24    6.13
   3   0  -8  116.13   12.70
   3   0   8   94.31   10.98
  -3   0   8  102.32   12.16
   3   0   8   98.33   11.78
   3   0  -8   91.63   10.08
  -3   0  -8   89.93   11.39
   3  -1  -8   13.39    6.75
   3   1   8   18.31    8.79
   3  -1  -8    9.59    5.74
   3   1   8   15.73    8.49
  -3  -1  -8    9.99    6.55
  -3   1   8   -3.54    5.83
   3   2   8  169.02   13.55
  -3   2   8  197.03   16.71
   3  -2  -8  167.44   13.48
  -3  -2  -8  173.70   15.89
   3  -2  -8  145.37   12.86
   3   2   8  178.20   15.09
   3   3   8  105.16   11.58
   3   3   8   96.38   12.71
   3  -3  -8  105.15   10.57
  -3  -3  -8  103.52   12.40
  -3   3   8   99.63   11.94
   3  -4  -8   51.61    8.67
  -3  -4  -8   48.91    9.67
   3   4   8   73.46   11.00
   3   4   8   61.89   11.03
  -3   4   8   91.28   12.83
   3   5   8  129.71   13.66
  -3  -5  -8  120.44   12.85
   3  -5  -8  139.34   13.28
   3   5   8  118.50   13.95
  -3   5   8  129.45   14.62
  -3   6   8    6.46    7.84
   3   6   8   13.46    9.49
   3   6   8   10.21    9.52
  -3  -6  -8   26.29    8.01
   3  -6  -8   15.91    6.23
   3   7   8   17.83    9.94
  -3  -7  -8   29.11    8.24
   3  -7  -8   25.49    6.83
   3   7   8    9.55    8.60
  -3   7   8   32.67   11.01
   3  -8  -8    5.27    4.11
  -3  -8  -8   36.93    8.59
   3   8   8   17.33    9.63
  -3   8   8   45.11   11.62
   3   9   8    8.77    9.12
  -3   9   8    2.75    9.72
   3  -9  -8    7.40    6.30
  -3  -9  -8    5.83    8.05
   3 -10  -8   20.70    8.41
  -3 -10  -8   11.44    8.91
   3  10   8   21.93    9.63
  -3  10   8   -6.56    9.12
   3 -11  -8   13.32    7.95
  -3 -11  -8    2.91    7.93
  -4  -9   8    0.00    6.02
   4  -8   8    4.65    7.85
  -4  -8   8    4.13    3.48
   4   8  -8   27.95   13.17
  -4  -7   8    1.14    5.39
   4   7  -8    3.33   11.33
   4  -7   8    9.08    7.55
   4  -6   8   12.09    7.39
  -4  -6   8    7.74    7.64
   4   6  -8   24.76   13.05
  -4  -5   8    6.36    7.60
   4   5  -8   29.65   12.66
  -4  -4   8    4.56    6.89
   4   4  -8   14.19   11.15
   4  -3   8   18.24   10.11
  -4  -3   8   14.42    8.24
   4   3  -8   20.35   11.63
  -4  -2   8    7.58    8.12
   4   2  -8   -1.33    4.11
   4  -2   8    0.36    9.02
  -4   2  -8   11.32    8.04
   4   1  -8    4.03    9.90
   4  -1   8    7.46    9.52
  -4  -1   8    5.47    6.58
   4   1  -8    9.57    6.97
  -4   1  -8   -2.01    6.60
  -4   0   8    1.11    6.94
   4   0  -8    8.52    7.49
  -4   0  -8   17.35    7.58
   4   0   8   11.58    8.21
   4   0  -8   16.32    9.98
  -4   1   8    3.06    7.16
   4  -1  -8   20.63   10.26
   4  -1  -8    4.71    5.88
   4   1   8    4.51   10.35
  -4  -1  -8   -1.76    6.55
   4   2   8   10.54   10.50
   4  -2  -8   13.55    6.81
  -4  -2  -8    8.44    8.26
  -4   2   8    9.97    8.21
   4   3   8   25.22   12.00
  -4   3   8   15.46    8.70
   4  -3  -8   10.44    6.64
  -4  -3  -8   15.38    7.63
   4  -4  -8    5.10    6.36
  -4   4   8   -0.70    7.84
   4   4   8    5.39   10.08
  -4  -4  -8   -2.77    7.11
  -4   5   8   14.44    7.86
   4   5   8    8.34   11.17
   4  -5  -8   18.64    7.15
  -4  -5  -8    8.34    7.80
   4   6   8   29.80   12.38
   4  -6  -8    4.39    6.38
  -4  -6  -8   10.40    8.11
  -4   6   8    2.77    8.24
   4  -7  -8    2.90    4.22
  -4   7   8   -6.83    8.28
  -4  -7  -8    3.52    8.07
   4   7   8  -11.42   10.70
   4   8   8    4.72   11.18
  -4   8   8   14.22   11.08
  -4  -8  -8    5.64    8.02
   4  -8  -8   17.62    6.28
   4   9   8    9.06   11.28
   5   2  -8   12.93   10.00
   5  -2   8   11.27    8.66
   5   1  -8   37.51   11.66
   5  -1   8   26.85   11.44
   5   0   8   -9.04    7.80
  -5   0  -8   -5.23    7.37
  -5  -1  -8   17.68    9.59
   0 -14   9   22.52    9.65
   0  14  -9  -17.40    6.93
   0 -13   9    4.59    8.86
   0  13  -9    5.44    7.83
   0 -12   9    2.01    7.52
   0  12  -9    2.97    8.11
   0  11  -9    1.69    7.51
   0 -11   9    1.86    7.29
   0 -10   9    7.87    7.40
   0  10  -9   11.80    7.32
   0   9  -9    6.44    8.60
   0   9  -9    6.15    6.77
   0  -9   9    2.25    7.31
   0  -8   9    9.05    5.87
   0   8  -9   16.47    6.97
   0   8  -9   13.01    7.34
   0   7  -9    8.53    6.16
   0   7  -9   17.86    6.69
   0  -7   9    6.23    3.62
   0  -7   9    9.14    5.37
   0   6  -9   12.50    5.77
   0  -6   9   10.30    4.48
   0  -6   9    6.28    2.76
   0   6  -9   14.65    5.99
   0  -5   9    3.07    3.79
   0   5  -9    8.28    5.20
   0   5  -9   10.95    5.01
   0   4  -9   19.51    5.43
   0  -4   9    5.25    1.59
   0  -4   9    7.50    3.59
   0  -4   9    5.05    4.71
   0  -3   9   -0.63    2.84
   0  -3   9   -1.07    3.64
   0   2  -9   10.35    4.45
   0  -2   9   -0.16    3.17
   0  -2   9    2.22    2.28
   0   2  -9   -0.03    1.03
   0  -1   9    3.70    2.05
   0   1  -9    1.72    1.67
   0   1  -9    8.02    3.59
   0  -1   9    3.18    2.86
   0   0   9    5.53    2.44
   0   0   9    4.78    3.29
   0   0  -9    5.19    2.65
   0  -1  -9    1.03    3.92
   0   1   9    0.31    2.63
   0   1   9    3.25    3.88
   0  -1  -9   -1.43    3.31
   0   2   9    2.40    2.13
   0   2   9    1.21    3.40
   0  -2  -9   14.48    5.22
   0  -2  -9    8.47    3.89
   0  -3  -9    2.82    4.90
   0  -3  -9    9.17    3.47
   0   3   9   -3.63    2.40
   0   3   9   -0.11    4.05
   0   4   9    7.87    4.89
   0   4   9    1.88    3.55
   0  -4  -9    9.75    3.49
   0  -4  -9   15.30    6.03
   0  -5  -9    7.87    5.92
   0  -5  -9    2.00    2.78
   0   5   9    1.90    6.19
   0  -5  -9    6.19    2.84
   0   6   9    7.12    6.77
   0  -6  -9   13.47    7.19
   0  -6  -9   -3.71    3.80
   0  -6  -9   17.58    3.54
   0  -7  -9   11.43    8.58
   0  -7  -9   -1.21    4.65
   0   7   9   12.66    7.31
   0  -8  -9   -7.59    7.76
   0  -8  -9   -1.26    4.91
   0   8   9    3.88    7.06
   0   9   9   12.63    8.99
   0  -9  -9    6.97    6.47
   0  -9  -9   29.61   12.46
   0 -10  -9   10.95   10.24
   0  10   9   15.02    9.66
   0 -11  -9   -4.67    7.11
   0  11   9   -1.48    8.93
   0 -12  -9    0.88    3.33
   0  12   9   -1.58   10.05
   0 -13  -9   -4.46    7.67
   0  13   9   -6.27   12.37
   0 -14  -9   -6.25    7.89
   0  14   9   12.45   12.24
  -1  14  -9   -5.57    9.52
   1 -14   9   -4.00    8.68
  -1 -13   9   12.59    7.96
   1 -13   9    7.62   10.07
  -1  13  -9    9.01   10.24
   1  13  -9    1.48    8.03
   1  12  -9   -6.44    8.67
  -1 -12   9    1.77    8.13
   1 -12   9    0.62    7.39
  -1  12  -9    7.61    9.76
   1  11  -9   19.65    9.11
  -1 -11   9   20.30    8.32
  -1  11  -9   22.67   10.36
   1 -11   9   15.74    8.13
   1 -10   9    7.69    7.25
  -1 -10   9    7.29    7.65
   1  10  -9    7.17    7.77
  -1  10  -9   10.16    9.38
   1  10  -9    8.82    8.43
   1   9  -9   11.62    7.69
   1  -9   9   21.78    7.62
   1   9  -9   17.98    7.78
  -1   9  -9   17.01    8.99
  -1  -9   9   26.21    7.26
   1  -8   9   69.81    8.48
   1   8  -9   70.31    9.26
  -1  -8   9   74.18    7.61
  -1  -8   9   84.51    9.71
  -1   8  -9   82.32   11.19
   1   8  -9   75.75    8.59
  -1   7  -9   51.13    8.54
   1  -7   9   21.78    6.06
  -1  -7   9   21.88    4.60
  -1   7  -9   25.05    8.69
   1   7  -9   29.57    5.66
  -1  -7   9   24.03    6.76
   1   7  -9   27.36    7.25
   1  -6   9   21.65    5.49
   1   6  -9   24.26    5.24
  -1   6  -9   44.98    6.99
   1   6  -9   18.29    7.05
  -1  -6   9   20.86    4.61
  -1   6  -9   13.71    6.47
  -1  -6   9   22.17    5.97
   1   5  -9  582.81   28.00
   1  -5   9  583.22   25.29
   1   5  -9  580.65   26.51
   1  -5   9  585.29   28.45
  -1  -5   9  581.84   26.17
  -1   5  -9  557.48   28.56
  -1  -5   9  551.69   26.31
   1  -4   9   21.97    2.45
   1   4  -9   37.52    6.01
  -1   4  -9   56.95    8.62
   1   4  -9   33.49    4.26
  -1  -4   9   27.25    4.52
   1  -4   9   21.10    6.02
  -1  -4   9   31.15    5.51
   1  -3   9  219.84   12.36
   1  -3   9  200.54   13.93
   1   3  -9  248.88   12.01
  -1  -3   9  215.77   13.59
   1   3  -9  273.05   14.35
  -1   3  -9  274.07   11.05
  -1   3  -9  286.81   16.31
   1   3  -9  249.73   11.93
   1   2  -9  340.14   15.26
  -1   2  -9  329.57   14.39
   1   2  -9  333.26   17.54
  -1  -2   9  345.23   17.07
   1  -2   9  351.01   14.67
  -1   2  -9  341.16   19.62
   1  -2   9  343.37   17.82
   1  -1   9 1019.55   38.84
  -1  -1   9 1041.26   42.73
  -1   1  -9 1181.81   40.05
   1  -1   9  979.53   43.60
   1   1  -9 1113.88   40.48
  -1   1  -9 1080.03   47.55
   1   0  -9   66.28    6.37
  -1   0   9   54.12    6.08
   1   0   9   60.90    4.01
  -1   0  -9   59.14    7.86
   1   0  -9   50.96    5.10
  -1   0  -9   56.74    4.65
   1   0   9   55.41    6.63
   1  -1  -9 1196.08   44.94
   1   1   9 1161.16   40.42
   1   1   9 1189.27   48.71
  -1   1   9 1161.22   44.34
  -1  -1  -9 1143.63   43.93
   1  -1  -9 1092.75   47.89
  -1   1   9 1124.22   45.15
   1   1   9 1176.04   47.43
   1  -2  -9  350.17   16.05
   1   2   9  335.24   17.89
   1   2   9  335.58   17.25
  -1  -2  -9  349.45   16.19
   1  -2  -9  342.74   16.52
  -1   2   9  348.70   17.65
  -1   2   9  336.63   15.64
   1  -3  -9  195.51   13.19
  -1  -3  -9  218.95   12.84
   1   3   9  260.21   13.88
   1   3   9  259.92   13.13
   1  -3  -9  223.25   11.68
  -1   3   9  257.57   12.54
  -1   4   9   34.85    5.71
   1   4   9   30.39    6.66
   1   4   9   28.35    5.90
   1  -4  -9   27.18    5.45
  -1  -4  -9   25.00    5.10
   1  -5  -9  474.36   24.92
  -1   5   9  543.64   24.58
   1   5   9  536.86   24.62
   1   5   9  509.84   24.73
  -1  -5  -9  496.81   24.34
  -1   6   9    9.98    6.77
  -1  -6  -9   11.25    5.09
   1   6   9   11.00    6.48
   1   6   9    5.15    5.31
   1  -6  -9    6.49    5.03
   1  -6  -9    7.66    5.98
   1  -7  -9   22.41    6.16
   1   7   9   18.47    6.67
  -1  -7  -9   21.56    5.98
   1  -7  -9   23.42    8.06
   1   7   9   18.41    7.85
  -1   7   9   28.96    9.26
   1  -8  -9   90.92   10.38
  -1  -8  -9   77.25   10.37
  -1   8   9  104.51   12.97
   1  -8  -9   68.48   12.42
   1   8   9   89.51   11.78
   1   9   9   12.35    9.10
   1  -9  -9   26.55    7.89
  -1  -9  -9   24.85    8.54
  -1   9   9   23.89   10.22
   1  -9  -9   22.40   10.47
  -1  10   9   16.89   10.07
   1  10   9   12.15   10.00
   1 -10  -9    8.24    4.42
   1 -10  -9    5.91    7.44
  -1 -10  -9    3.34    8.28
   1 -11  -9   14.94    8.86
   1 -11  -9   22.64    8.47
  -1  11   9   41.96   12.05
  -1 -11  -9   30.88   10.86
   1  11   9   24.32   10.72
   1  12   9    1.26   10.70
   1 -12  -9   -6.31    8.02
   1 -12  -9   19.64    8.64
  -1  12   9    7.24   10.92
  -1 -12  -9    0.33    9.74
   1  13   9   -1.84   10.86
  -1 -13  -9  -11.10   10.55
   1 -13  -9    2.92    7.71
  -1  13   9   11.74   11.61
   1 -13  -9   -4.88    9.21
  -1 -14  -9    2.87    6.68
   1 -14  -9   -7.18    7.95
   1  14   9   -5.81   10.12
  -1  14   9    6.79   12.05
   2 -13   9    3.54    9.08
  -2  13  -9    9.75    9.96
   2 -12   9   -3.13    7.32
  -2  12  -9   20.45   10.74
   2 -11   9   15.76    8.50
   2  11  -9    8.83    9.53
  -2  11  -9    1.82    9.48
   2  10  -9   16.88    8.79
  -2  10  -9   -6.71    8.30
  -2 -10   9   10.63    7.71
   2 -10   9    5.82    6.91
   2  -9   9   41.19    9.02
  -2  -9   9   39.10    8.35
   2   9  -9   38.28    9.63
  -2   9  -9   41.58   11.20
  -2  -9   9   34.78    8.17
  -2  -8   9   17.08    7.37
   2  -8   9   20.20    7.31
  -2   8  -9   24.91    9.75
   2   8  -9   15.06    9.00
  -2  -8   9   11.44    5.87
  -2  -7   9   26.66    6.34
   2  -7   9   38.14    8.09
  -2  -7   9   48.95    8.40
  -2   7  -9   52.86   10.71
   2   7  -9   75.40   13.26
  -2  -6   9   25.58    6.97
   2   6  -9   27.90    9.03
  -2  -6   9   18.19    6.33
  -2   6  -9   41.19    9.88
   2  -6   9    7.74    3.46
   2   5  -9  191.02   14.75
   2  -5   9  156.93   12.01
  -2  -5   9  166.98   12.67
  -2  -5   9  174.44   14.44
   2  -5   9  167.31   13.88
  -2   5  -9  176.43   15.12
  -2  -4   9   10.17    4.93
   2  -4   9   11.01    5.25
   2  -4   9   16.48    3.58
   2   4  -9   32.18    8.28
  -2   4  -9   15.90    7.85
  -2  -4   9   14.74    6.21
   2  -4   9   13.47    6.97
  -2  -3   9  154.61   11.58
   2  -3   9  158.56    9.08
   2   3  -9  143.25   10.92
   2   3  -9  148.35   12.33
  -2   3  -9  147.36   13.79
   2  -3   9  167.30   10.19
  -2  -2   9   45.36    7.09
   2   2  -9   43.45    7.54
   2  -2   9   43.34    5.28
  -2   2  -9   43.91    6.25
   2   2  -9   44.32    6.21
  -2  -1   9  628.95   28.90
   2  -1   9  611.50   24.69
   2  -1   9  595.59   29.37
   2  -1   9  600.42   29.12
   2   1  -9  586.66   29.26
  -2   1  -9  611.65   28.09
   2   1  -9  610.53   26.93
  -2   0   9   25.17    6.60
  -2   0  -9   35.13    5.69
   2   0  -9   44.04    6.71
   2   0   9   32.55    7.26
   2   0   9   36.75    4.23
   2   0  -9   33.39    5.44
   2   0   9   36.82    7.98
   2  -1  -9  636.69   30.06
   2  -1  -9  624.31   29.17
   2   1   9  671.66   31.32
  -2  -1  -9  601.43   29.28
   2   1   9  658.68   31.12
   2   1   9  636.84   24.22
  -2   1   9  672.60   31.48
   2  -2  -9   51.21    6.33
   2   2   9   45.62    8.23
  -2  -2  -9   54.10    7.12
   2  -2  -9   47.39    6.61
  -2   2   9   50.39    8.42
   2   2   9   34.96    7.66
   2   3   9  134.27   13.03
   2  -3  -9  159.87   10.20
  -2   3   9  142.42   12.97
   2  -3  -9  154.44   11.03
   2   3   9  143.30   12.47
  -2   3   9  153.13    9.86
  -2  -3  -9  155.42   11.65
  -2  -4  -9   13.31    5.59
  -2   4   9    6.93    5.18
   2   4   9    6.40    6.50
  -2   4   9   12.74    6.28
   2  -4  -9   18.03    5.68
   2   4   9   14.80    7.17
  -2  -5  -9  165.21   13.59
   2   5   9  182.45   14.27
   2  -5  -9  190.30   14.66
   2   5   9  180.68   14.23
  -2   5   9  171.24   12.83
  -2   5   9  161.96   15.15
  -2  -6  -9   28.26    6.75
  -2   6   9   21.52    8.64
   2  -6  -9   27.06    6.64
   2   6   9   21.28    7.72
  -2   6   9   30.77    8.33
   2   6   9   28.13    8.32
   2   7   9   55.69   10.74
   2  -7  -9   37.73    7.94
   2   7   9   51.37    9.07
  -2   7   9   60.23    9.93
  -2  -7  -9   35.66    7.57
   2  -8  -9   18.79    8.04
   2   8   9   10.89    7.42
   2  -8  -9   22.26    6.82
  -2   8   9   12.49    8.79
   2   8   9   19.91   10.05
  -2  -8  -9    6.03    5.42
   2  -9  -9   47.92   10.07
   2   9   9   25.57    8.21
   2   9   9   26.92   10.57
  -2  -9  -9   25.49    7.91
  -2   9   9   38.19   11.74
  -2  10   9    6.41    9.77
  -2 -10  -9    6.85    7.77
   2  10   9    7.24    8.66
   2 -10  -9    5.93    6.26
   2 -10  -9    9.48    8.34
  -2  11   9    0.20    9.77
  -2 -11  -9   -3.66    8.42
   2 -11  -9   14.53    7.15
   2 -11  -9   -2.15    7.83
   2  11   9    7.64    9.56
   2  12   9   -6.38    8.35
   2 -12  -9   15.30    9.21
  -2 -12  -9   -5.92    8.74
   2 -12  -9    3.01    7.38
  -2  12   9    0.37   10.48
  -2  13   9    0.53   10.26
   2 -13  -9    8.40    7.82
   2  13   9    8.03    8.43
  -2 -13  -9   -3.23    8.96
   2 -13  -9    0.31    9.82
   3 -11   9   27.40    9.19
  -3  11  -9   19.43   10.94
   3  11  -9   14.91   11.24
  -3  10  -9   -3.25    9.51
   3 -10   9   10.91    8.25
  -3 -10   9   -0.25    6.34
   3  10  -9   13.76    9.94
  -3  -9   9   -1.56    5.65
   3  -9   9   13.93    7.74
  -3   9  -9    0.46    8.58
   3   9  -9    3.18    9.39
   3  -8   9   12.36    6.91
  -3  -8   9   10.00    6.76
   3   8  -9   10.60    9.66
  -3   8  -9    0.70   10.25
  -3  -7   9   27.22    7.49
  -3   7  -9   24.91   10.89
   3   7  -9   22.09   11.55
   3  -7   9   35.38    8.77
   3   6  -9   21.37   10.46
  -3  -6   9   18.01    7.92
  -3  -6   9   14.58    5.72
   3  -6   9   10.34    6.00
  -3   6  -9   15.71    9.66
   3  -5   9   26.61    8.25
   3  -5   9   32.27    9.11
  -3  -5   9   27.59    7.64
  -3  -5   9   37.78    7.82
  -3   5  -9   27.41    8.29
   3   5  -9   37.09   11.37
  -3   4  -9    4.51    7.53
   3  -4   9   14.88    9.00
  -3  -4   9   20.40    5.58
   3  -4   9   19.35    6.23
   3   4  -9   25.30   10.33
  -3   3  -9   96.70   11.19
  -3  -3   9   87.04   10.56
   3   3  -9   94.59   12.87
   3  -3   9   84.97   11.81
   3  -3   9   88.15   11.59
  -3  -3   9   90.90   12.54
   3  -3   9   88.99    9.25
  -3  -2   9    5.16    5.49
   3  -2   9   14.79    8.73
   3   2  -9   21.21    8.42
  -3   2  -9    7.87    6.75
   3   2  -9   12.67    6.82
   3  -2   9   13.43    4.73
   3  -2   9   -8.58    8.58
   3   1  -9  136.98   13.26
  -3   1  -9  118.71   12.62
  -3  -1   9  135.55   12.89
   3   1  -9  136.86   12.45
   3  -1   9  161.74   14.30
   3   0   9   23.40    9.00
  -3   0   9    6.53    7.04
   3   0  -9    6.82    6.63
   3   0  -9   18.86    7.85
   3   0   9   10.91    7.75
  -3   0  -9   10.19    6.26
  -3  -1  -9  155.10   14.92
  -3   1   9  126.66   13.57
   3  -1  -9  128.35   12.05
   3  -1  -9  157.75   13.39
   3   1   9  136.67   12.42
   3   1   9  156.42   14.17
   3  -2  -9    8.80    5.91
  -3   2   9    7.48    6.67
   3  -2  -9   22.46    7.15
   3   2   9   15.59    8.83
  -3  -2  -9    8.81    6.23
   3   2   9   10.21    6.66
   3  -3  -9   86.47    9.88
  -3  -3  -9   91.58   11.68
  -3   3   9   89.19   12.17
   3   3   9   75.42   11.45
   3   3   9   96.12   12.15
   3  -4  -9   15.26    7.14
   3   4   9   16.32    8.59
  -3  -4  -9   14.66    6.67
   3   4   9    9.95    9.51
  -3   4   9    7.32    7.13
  -3  -5  -9   22.27    7.40
  -3   5   9   10.41    8.04
   3   5   9   43.19   10.70
   3   5   9   29.77   10.10
   3  -5  -9   20.70    6.39
   3   6   9    5.46    9.43
  -3  -6  -9    1.61    6.79
   3   6   9   -0.06    8.97
  -3   6   9    3.50    7.68
   3  -6  -9    3.79    5.49
   3   7   9   26.13    9.72
   3   7   9   46.81   10.68
   3  -7  -9   18.26    6.91
  -3   7   9   23.17    9.28
  -3  -7  -9   16.58    7.66
  -3  -8  -9   14.85    7.70
   3   8   9    6.73    8.03
   3   8   9    4.73    8.52
   3  -8  -9    0.40    4.80
  -3   8   9   -3.45    9.06
   3  -9  -9    9.52    5.37
  -3  -9  -9    9.26    7.61
   3   9   9   20.91    9.90
  -3   9   9    5.80    9.96
   3 -10  -9    0.75    7.45
  -3  10   9    0.52   11.13
   3  10   9    7.89    8.86
  -3 -10  -9   -6.39    6.80
  -3 -11  -9    1.43    8.25
   3 -11  -9    9.74    7.12
  -3  11   9   19.30   12.44
  -4  -8   9    3.36    5.26
   4  -8   9   15.72    8.04
  -4   8  -9    4.47    9.39
   4   8  -9    5.15   11.24
   4   7  -9   25.66   12.70
   4  -7   9   29.33    8.93
   4   6  -9   10.71   12.52
  -4  -6   9   -0.48    5.51
   4   5  -9   32.41   13.23
  -4  -5   9    8.70    7.24
  -4  -4   9   -3.07    6.67
   4   4  -9    9.09   11.06
   4  -3   9   64.09   11.62
   4   3  -9   86.22   14.19
  -4  -3   9   68.06   12.64
  -4  -2   9    4.61    7.20
   4  -2   9    6.35    9.74
   4   2  -9   -0.20    6.16
  -4  -2   9    4.56    5.81
  -4   2  -9   -5.21    5.81
   4  -1   9   85.94   13.80
  -4  -1   9   96.40   12.16
  -4   1  -9   87.37   13.40
   4   1  -9   90.37   13.53
   4   1  -9   90.65   12.18
   4   0  -9   33.45   10.88
   4   0  -9   21.61    8.02
   4   0   9   14.33   10.03
  -4   0  -9   11.43    8.48
  -4   0   9   18.72    7.21
  -4   1   9  111.13   14.76
  -4  -1  -9   84.37   13.40
   4  -1  -9  105.72   13.18
   4   1   9  101.93   14.00
   4  -1  -9   81.53   12.03
  -4  -2  -9    4.87    6.86
   4   2   9    7.54   10.48
  -4   2   9   -0.52    6.56
   4  -2  -9    0.84    6.68
  -4   3   9   84.33   14.22
   4  -3  -9   54.80    9.63
  -4  -3  -9   57.20   11.29
   4   3   9   70.74   13.41
   4   4   9   -2.61   10.83
  -4   4   9    2.82    7.66
  -4  -4  -9   -1.49    6.93
   4  -4  -9   13.50    6.56
   4  -5  -9   16.35    7.21
   4   5   9   22.37   10.84
  -4  -5  -9   24.98    8.27
  -4   5   9   24.82    8.84
   4  -6  -9   -2.25    5.23
  -4  -6  -9    0.80    7.41
  -4   6   9   11.49    8.69
   4   6   9    6.30   10.74
  -4   7   9   38.96   11.18
   4  -7  -9   17.82    7.12
  -4  -7  -9   10.42    7.81
   4   7   9   21.21   11.97
   4  -8  -9    2.09    2.88
  -4  -8  -9    8.98    8.28
  -4   8   9    9.58    9.78
   4   8   9    0.89   10.50
   5  -1   9    3.61    9.27
   5   1  -9   20.40   10.01
  -5   0  -9   -1.46    7.51
   5   0   9   -8.37    4.68
   0 -14  10    4.62    8.66
   0  14 -10   11.33   10.93
   0 -13  10   22.97   10.36
   0  13 -10   21.13    9.54
   0  12 -10    9.02    8.54
   0 -12  10    5.71    8.06
   0  11 -10   70.66   11.96
   0 -11  10   64.65   10.32
   0  10 -10   24.93    9.05
   0 -10  10   26.99    8.34
   0   9 -10  329.67   23.70
   0   9 -10  362.89   20.85
   0  -9  10  367.03   20.97
   0   8 -10   97.11    9.92
   0  -8  10   80.71   10.16
   0   8 -10   93.02   11.64
   0   7 -10  711.30   33.69
   0   7 -10  746.83   37.38
   0  -7  10  737.65   32.00
   0   6 -10   40.72    7.14
   0  -6  10   39.95    6.26
   0   6 -10   26.31    7.10
   0  -6  10   36.35    3.98
   0  -5  10   43.40    3.58
   0  -5  10   58.20    6.23
   0  -4  10  178.57   10.63
   0   4 -10  174.89   11.36
   0  -4  10  182.28   11.15
   0   3 -10 1036.39   44.76
   0  -3  10 1033.39   39.88
   0  -3  10 1014.18   41.81
   0   2 -10  393.05   21.27
   0   2 -10  444.51   16.05
   0  -2  10  450.40   19.53
   0  -1  10 2366.37   88.49
   0  -1  10 2312.05   82.85
   0   1 -10 2354.27   82.57
   0   0  10   70.72    6.28
   0   0 -10   53.43    5.00
   0   0  10   77.88    6.20
   0   1  10 2640.05   90.34
   0  -1 -10 2550.55   92.01
   0  -1 -10 2472.68  103.31
   0   1  10 2522.67   96.35
   0   2  10  467.70   20.19
   0   2  10  479.44   21.94
   0  -2 -10  479.51   23.53
   0  -2 -10  474.33   22.85
   0  -3 -10 1034.37   44.78
   0   3  10 1025.01   42.19
   0  -3 -10 1025.10   43.89
   0   3  10 1041.44   39.57
   0   4  10  199.07   11.40
   0   4  10  203.76   12.72
   0  -4 -10  204.82   12.03
   0  -4 -10  201.07   15.55
   0  -5 -10   52.06    5.59
   0  -5 -10   65.17    9.80
   0  -6 -10   39.46    4.82
   0  -6 -10   43.85    9.36
   0  -6 -10   37.58    5.26
   0   6  10   35.51    9.51
   0  -7 -10  765.77   31.19
   0   7  10  723.74   35.56
   0  -7 -10  803.38   40.08
   0  -8 -10   91.41    8.65
   0  -8 -10   96.95   14.67
   0   8  10  104.38   12.15
   0  -9 -10  425.76   29.63
   0  -9 -10  408.21   21.98
   0   9  10  403.76   25.81
   0  10  10   30.93   11.50
   0 -10 -10    8.52    9.98
   0  11  10   73.16   13.29
   0 -11 -10   44.42   12.47
   0 -12 -10    3.40    8.51
   0  12  10    1.78   10.16
   0  13  10   39.65   13.49
   0  14  10    8.06   12.14
   0 -14 -10   -5.58    7.88
   1 -14  10   -1.58    9.30
  -1  13 -10    9.44   10.40
  -1 -13  10   23.05    9.00
   1 -13  10   32.32   10.16
   1  12 -10   11.01    9.27
  -1 -12  10   13.67    9.49
  -1  12 -10    9.10    9.62
   1 -12  10   13.14    8.26
  -1 -11  10   23.20    7.88
   1 -11  10   16.65    8.16
  -1  11 -10   18.78   10.16
   1  11 -10   37.34    9.74
  -1 -10  10    1.14    7.25
   1  10 -10   16.28    9.45
  -1  10 -10   11.16    9.17
   1  10 -10   15.22    8.39
   1 -10  10    8.42    6.84
  -1   9 -10   47.64   10.73
   1   9 -10   48.57    9.65
  -1  -9  10   48.55    9.08
   1  -9  10   39.64    7.97
   1   9 -10   37.92    7.63
   1   8 -10   96.18   11.28
   1   8 -10   88.43    9.52
   1  -8  10   82.13    9.70
  -1   8 -10   96.89   10.86
  -1  -8  10  101.39   11.35
  -1   8 -10   85.70   12.85
  -1  -7  10  160.51   11.65
  -1  -7  10  171.34   13.11
   1   7 -10  169.16   12.54
  -1   7 -10  184.60   13.78
   1  -7  10  167.75   12.25
  -1   7 -10  156.84   16.52
   1   7 -10  157.83   13.10
  -1   6 -10   34.11    8.01
   1  -6  10   34.31    6.31
   1   6 -10   41.04    5.89
  -1  -6  10   27.61    4.79
   1   6 -10   33.25    7.53
  -1  -6  10   36.35    7.17
  -1   6 -10   38.96    7.53
  -1   5 -10  232.47   15.30
   1   5 -10  220.27   13.18
   1  -5  10  234.38   12.85
  -1  -5  10  225.29   13.30
   1   5 -10  214.54   14.04
   1  -5  10  217.41   14.60
  -1  -5  10  228.74   14.04
  -1  -4  10   27.60    5.70
   1  -4  10   13.60    3.78
  -1  -4  10   13.93    3.72
   1   4 -10   25.61    6.17
   1  -4  10   10.81    1.77
  -1   4 -10   35.60    8.00
   1  -4  10   19.64    6.26
   1   4 -10   22.27    3.94
   1   3 -10  740.74   34.03
   1  -3  10  758.81   33.85
  -1  -3  10  779.86   32.50
   1   3 -10  767.66   29.89
  -1   3 -10  732.63   36.74
   1  -3  10  795.52   29.87
   1   3 -10  731.44   31.13
  -1   3 -10  721.97   27.93
  -1   2 -10  189.76    9.09
   1  -2  10  207.86   13.21
   1   2 -10  180.34   11.95
  -1  -2  10  199.54   12.22
   1   2 -10  189.90   10.27
  -1   2 -10  191.04   13.90
   1  -2  10  212.16   10.74
   1  -1  10  442.72   17.26
   1   1 -10  407.85   18.50
  -1   1 -10  406.76   17.36
  -1  -1  10  455.90   20.90
   1  -1  10  429.35   20.68
  -1   1 -10  408.03   22.96
  -1   0  10   60.85    6.24
   1   0  10   53.80    6.77
   1   0 -10   43.91    5.20
  -1   0 -10   37.72    4.27
   1   0  10   48.48    3.88
  -1   0 -10   54.67    7.06
  -1  -1 -10  433.00   17.48
  -1   1  10  395.88   19.61
   1   1  10  382.15   20.35
  -1   1  10  376.42   17.02
   1  -1 -10  384.24   18.25
   1   1  10  394.83   15.22
   1  -1 -10  419.43   18.11
  -1  -1 -10  414.16   21.82
   1  -2 -10  172.30    9.64
  -1   2  10  168.94    9.71
  -1  -2 -10  178.47    9.95
   1   2  10  161.35   10.81
  -1   2  10  173.68   11.89
   1   2  10  169.92   11.74
   1  -2 -10  186.39   11.11
   1   3  10  756.89   33.50
   1  -3 -10  738.76   31.32
   1  -3 -10  767.99   32.42
  -1   3  10  723.60   31.09
   1   3  10  727.39   33.06
  -1  -3 -10  742.95   30.57
  -1   4  10   22.90    5.33
   1   4  10   28.17    6.30
  -1   4  10   15.23    4.80
   1  -4 -10   27.67    3.95
  -1  -4 -10   15.09    4.18
   1   4  10   22.18    6.20
   1  -4 -10   22.19    5.38
   1   5  10  216.98   14.87
   1   5  10  228.20   13.95
  -1   5  10  228.93   15.46
  -1  -5 -10  224.59   14.09
   1  -5 -10  228.96   15.71
  -1   5  10  221.14   14.31
   1  -6 -10   30.42    7.24
   1  -6 -10   36.91    6.11
  -1   6  10   37.32    8.04
   1   6  10   28.57    7.10
   1   6  10   28.02    6.42
  -1  -6 -10   27.94    6.27
   1  -7 -10  161.67   12.33
   1   7  10  182.64   14.72
  -1  -7 -10  144.26   11.98
   1  -7 -10  132.76   13.70
  -1   7  10  167.87   13.84
   1   7  10  162.88   11.72
  -1  -8 -10   96.61   11.53
  -1   8  10   91.50   12.58
   1  -8 -10   89.65   14.37
   1   8  10   95.35   12.11
   1  -8 -10   90.12    9.88
   1  -9 -10   39.59    8.12
  -1   9  10   62.97   11.44
   1  -9 -10   29.74   11.58
  -1  -9 -10   53.43   10.59
   1   9  10   50.60   11.68
   1 -10 -10    0.05    6.48
  -1  10  10   -0.46    9.46
  -1 -10 -10   13.62    8.96
   1 -10 -10    2.90   10.92
   1  10  10    9.61    9.49
   1 -11 -10   28.06    8.84
  -1  11  10   24.31   10.86
   1 -11 -10    4.75    5.31
   1  11  10   11.19   10.38
  -1 -11 -10   11.56    9.70
   1 -12 -10    3.51    7.74
   1  12  10   -0.20   10.58
  -1 -12 -10   -2.90    9.71
  -1  12  10    3.04   10.34
   1 -12 -10   -0.29    7.94
  -1  13  10   41.69   12.31
   1 -13 -10    5.42    9.97
  -1 -13 -10   22.02   12.84
   1  13  10   14.77   11.33
   1 -14 -10   13.00    9.13
   1  14  10   15.84   10.55
  -1 -14 -10    2.00   12.28
  -2  12 -10   -0.07   10.36
   2 -12  10   -2.45    8.46
  -2  11 -10    8.49    9.83
   2 -11  10   30.79    8.72
   2  11 -10    4.83    9.14
   2  10 -10   11.89    8.77
   2 -10  10   16.49    7.74
  -2 -10  10    8.17    8.09
  -2  10 -10   -1.98    8.91
   2   9 -10    6.18    8.60
  -2  -9  10    7.21    7.09
   2  -9  10   15.82    7.40
  -2  -9  10   13.49    6.64
  -2   9 -10    2.49    8.84
  -2   8 -10    4.75    8.61
   2   8 -10   13.76   11.05
  -2  -8  10    1.73    5.31
   2  -8  10    6.13    6.71
  -2  -8  10    1.54    6.80
  -2   7 -10  115.96   14.35
  -2  -7  10  106.97   11.55
   2   7 -10  118.57   12.42
   2  -7  10   97.99   11.02
  -2  -7  10   88.60   10.81
  -2  -6  10    8.42    5.00
   2   6 -10    8.20    8.42
   2  -6  10   12.06    5.82
  -2  -6  10   10.22    6.19
  -2   6 -10   15.97    9.30
   2  -6  10   -1.16    7.44
  -2   5 -10  466.71   27.17
  -2  -5  10  474.33   25.78
   2   5 -10  463.84   25.75
  -2  -5  10  453.22   23.54
   2  -5  10  479.91   22.81
   2  -5  10  441.90   25.02
   2   4 -10   12.08    7.19
   2  -4  10    4.76    6.12
  -2   4 -10    3.44    7.90
  -2  -4  10   -0.20    4.40
   2  -4  10   -1.23    2.88
  -2  -4  10   -0.71    5.76
   2  -4  10    1.52    4.72
  -2   3 -10  370.61   19.85
  -2  -3  10  413.18   21.69
   2  -3  10  430.56   22.49
   2   3 -10  358.60   21.53
  -2   3 -10  399.41   24.61
   2  -3  10  426.83   19.17
   2   3 -10  435.78   20.92
   2   2 -10   15.03    5.98
  -2  -2  10    6.05    4.63
   2  -2  10    4.77    3.19
   2   2 -10   10.31    4.84
  -2   2 -10   13.47    8.04
   2  -2  10   11.11    3.84
  -2   2 -10    7.50    4.06
  -2   1 -10  282.00   16.31
  -2  -1  10  272.50   17.29
   2   1 -10  279.59   16.49
   2   1 -10  301.54   16.22
   2  -1  10  283.40   13.31
   2  -1  10  275.04   16.82
   2   0  10   44.86    7.70
   2   0 -10   35.40    5.81
   2   0 -10   65.88    7.37
  -2   0 -10   48.08    6.45
   2   0  10   49.56    4.64
  -2   0  10   51.42    7.43
   2   0  10   49.27    7.76
  -2   1  10  303.02   18.48
   2   1  10  302.00   18.04
   2   1  10  312.40   18.81
   2  -1 -10  273.17   16.42
   2  -1 -10  286.30   16.47
  -2  -1 -10  296.01   17.32
  -2   2  10    4.80    5.47
  -2  -2 -10   22.46    5.46
   2   2  10    9.98    6.62
   2  -2 -10   12.65    4.77
   2   2  10   16.14    7.52
   2  -2 -10   16.38    5.24
   2  -3 -10  423.27   20.53
  -2   3  10  409.69   24.12
   2   3  10  400.58   23.03
   2   3  10  436.21   24.69
   2  -3 -10  439.59   21.93
  -2   3  10  405.92   19.81
  -2  -3 -10  434.13   22.54
   2  -4 -10    4.07    4.45
  -2   4  10    6.58    5.33
  -2  -4 -10   11.40    5.34
  -2   4  10    0.28    5.29
   2   4  10    0.78    6.51
   2   4  10   13.12    7.26
   2  -5 -10  470.08   24.71
  -2  -5 -10  460.26   24.67
  -2   5  10  445.45   26.00
   2   5  10  479.04   25.52
  -2   5  10  452.08   23.13
   2   5  10  457.21   25.66
   2   6  10    4.55    7.15
  -2  -6 -10    4.68    5.19
  -2   6  10    3.04    7.04
  -2   6  10   10.24    7.40
   2  -6 -10    7.21    5.78
   2   6  10    6.86    7.17
  -2  -7 -10   90.89   11.57
  -2   7  10  126.83   13.78
   2  -7 -10   90.68   11.16
   2   7  10  117.16   12.77
  -2   7  10  118.74   12.22
   2   7  10  116.35   11.61
  -2   8  10    1.57    8.32
   2   8  10    7.78    8.83
   2  -8 -10   19.55    7.64
   2   8  10    7.95    7.68
  -2  -8 -10    2.85    5.71
   2  -9 -10   19.35    7.02
   2  -9 -10   14.41    7.96
  -2  -9 -10   10.76    6.58
   2   9  10    6.95    8.47
  -2   9  10   -4.38    8.43
   2   9  10    7.02    7.43
   2 -10 -10    0.42    2.59
  -2  10  10    9.83    9.64
  -2 -10 -10    5.16    8.16
   2  10  10  -11.68    9.10
   2 -10 -10    6.63    8.32
   2 -11 -10   14.96    9.51
  -2  11  10   25.14   11.45
   2 -11 -10    6.40    6.80
  -2 -11 -10   13.37    9.04
   2  11  10    7.47    9.38
  -2  12  10    8.40   10.36
   2  12  10    8.68   10.60
   2 -12 -10   -0.86    6.34
  -2 -12 -10    8.41   10.02
   2 -12 -10    9.07    9.80
   2  13  10   15.94   11.35
   2 -13 -10   16.97   10.71
  -2 -13 -10   28.98   11.55
  -2  13  10   11.39   11.95
   2 -13 -10   -2.10    6.26
  -3  11 -10   35.22   11.84
   3 -11  10   28.36    9.00
   3  11 -10   25.36   10.08
  -3  10 -10   13.12   10.27
   3  10 -10    7.18    9.83
   3 -10  10    7.79    7.75
   3   9 -10   50.25   12.45
  -3   9 -10   38.34   11.81
  -3  -9  10   36.08    9.03
   3  -9  10   31.17    7.64
   3   8 -10    5.42    9.59
   3  -8  10    3.56    7.06
  -3  -8  10    6.34    6.12
  -3   8 -10    8.20   10.36
  -3  -7  10   62.53   10.67
   3   7 -10   51.42   11.96
  -3   7 -10   38.93   12.02
   3  -7  10   52.77    9.58
   3  -6  10   37.04    8.63
  -3  -6  10   17.00    7.54
   3  -6  10    6.73    8.33
  -3  -6  10   17.43    6.22
   3   6 -10   31.33   11.20
   3  -5  10   60.67    8.24
  -3   5 -10   47.16    9.84
  -3  -5  10   44.08    8.59
   3   5 -10   42.70   10.57
   3  -5  10   37.39    9.50
  -3  -5  10   48.49    9.23
   3  -4  10   33.32    7.32
   3  -4  10   34.78    9.60
  -3  -4  10   26.09    6.17
  -3  -4  10   12.14    5.01
   3   4 -10   38.53    9.91
  -3   4 -10   28.84    9.21
   3  -3  10   77.77    8.80
  -3   3 -10   87.49   10.54
  -3   3 -10   84.19   12.75
   3  -3  10   84.85   11.06
  -3  -3  10   63.07    9.08
   3   3 -10   91.08   12.11
  -3  -3  10   66.86   10.88
  -3   2 -10   28.95    7.77
   3  -2  10   37.22    9.33
  -3  -2  10   33.23    7.64
   3   2 -10   26.00    7.30
   3  -2  10   44.52   10.65
   3   2 -10   28.59    7.26
  -3  -1  10  371.25   23.76
   3  -1  10  405.11   25.02
   3   1 -10  436.89   25.22
  -3   1 -10  424.24   25.14
   3   1 -10  411.25   23.98
   3   0 -10   25.01    7.07
  -3   0  10   34.10    8.62
   3   0 -10   42.33    9.11
   3   0  10   36.95    9.80
   3   0  10   33.58    9.71
  -3   0 -10   26.01    7.25
  -3   1  10  439.23   25.89
   3   1  10  410.14   24.49
   3   1  10  391.64   24.17
  -3  -1 -10  419.83   25.32
   3  -1 -10  368.89   22.62
   3  -1 -10  408.76   23.06
   3   2  10   40.24    9.84
   3  -2 -10   43.42    9.08
  -3  -2 -10   28.09    7.83
   3  -2 -10   34.58    7.19
   3   2  10   26.96    7.93
  -3   2  10   28.96   10.32
  -3  -3 -10   80.51   11.22
  -3   3  10   99.10   12.67
   3  -3 -10   67.56    9.19
   3   3  10   97.68   11.91
   3   3  10   96.52   12.15
  -3   4  10   36.36    8.89
   3   4  10   30.73    9.77
  -3  -4 -10   38.21    8.44
   3  -4 -10   28.96    7.34
   3   4  10   30.13   10.53
  -3   5  10   63.86   11.45
   3   5  10   45.69   10.61
   3   5  10   57.91   11.12
  -3  -5 -10   42.78    9.09
   3  -5 -10   32.67    7.78
  -3  -6 -10   19.75    7.62
  -3   6  10   23.75    9.07
   3   6  10   38.18   10.06
   3  -6 -10   20.30    7.05
   3   6  10   18.62    9.54
  -3   7  10   40.74   11.02
   3  -7 -10   57.02    9.74
   3   7  10   63.46   10.91
  -3  -7 -10   48.96    9.74
   3   7  10   43.02   11.07
  -3   8  10    5.10    7.98
   3   8  10    9.84    8.93
   3  -8 -10    7.49    5.98
   3   8  10    7.53    9.86
  -3  -8 -10    6.89    6.98
   3   9  10   42.73   11.06
   3   9  10   26.22   10.54
   3  -9 -10   27.52    6.68
  -3   9  10   34.21   12.21
  -3  -9 -10   43.37    9.79
  -3  10  10   13.30   11.10
  -3 -10 -10    7.02    8.29
   3 -10 -10   -4.06    4.73
  -3  11  10   35.15   13.46
  -3 -11 -10    6.24    9.21
   3 -11 -10   32.56    8.86
   4   8 -10   15.14   10.73
   4  -8  10   26.15    9.00
  -4   8 -10  -14.50    9.63
  -4  -7  10    0.47    5.30
  -4   7 -10    4.25   10.76
   4   7 -10   15.65   10.75
  -4  -6  10   10.37    6.16
  -4   6 -10    4.37    9.76
   4   6 -10    9.81   10.64
   4   5 -10   18.54   10.52
   4  -5  10    6.99    8.53
  -4  -5  10   -7.94    5.96
  -4  -4  10    7.02    7.47
   4  -4  10    7.98    8.18
   4   4 -10    5.82    9.48
   4   3 -10   17.17   11.16
   4  -3  10   10.46    9.09
  -4  -3  10   11.04    8.45
  -4  -2  10   11.16    6.27
   4  -2  10    1.13   10.00
  -4  -2  10    7.21    7.85
   4   2 -10   14.16    8.94
  -4   1 -10   32.70    9.14
   4   1 -10   25.89    9.18
  -4  -1  10   35.66    9.06
   4   1 -10   54.25   12.15
   4  -1  10   28.09   10.07
  -4   0 -10    5.72    6.98
   4   0  10   12.49   10.18
  -4   0  10   10.44    7.49
   4   0 -10    8.59    6.35
   4   0 -10   16.41    8.54
   4  -1 -10   42.92   10.25
   4   1  10   10.19   10.55
  -4   1  10   23.63    9.78
   4  -1 -10   23.11    7.99
  -4  -1 -10   24.75    9.62
  -4   2  10  -10.78    6.43
  -4  -2 -10   -0.89    6.46
   4   2  10   14.19   10.81
   4  -2 -10   -1.59    6.05
   4   3  10   13.60   11.82
   4  -3 -10   10.10    6.59
  -4   3  10   -7.49    8.08
  -4  -3 -10    3.58    6.62
  -4  -4 -10    3.88    7.11
   4  -4 -10   -4.09    5.50
  -4   4  10   -4.33    8.18
   4   4  10    5.75    9.98
  -4  -5 -10    1.93    7.14
   4   5  10    1.99   10.46
  -4   5  10   -5.17    8.45
   4  -5 -10   -0.45    5.82
  -4  -6 -10    1.20    7.28
   4   6  10   -0.12   11.45
  -4   6  10    4.30    7.44
   4  -6 -10   -0.59    5.95
   4   7  10   -2.86   11.65
  -4   7  10    2.52    8.30
   4  -7 -10   10.35    6.70
  -4  -7 -10    5.02    7.47
   4   8  10    6.21   11.67
  -4   8  10   18.18   10.91
  -4  -8 -10   -5.28    7.07
   4  -8 -10    7.83    6.39
   0 -14  11    2.66    8.38
   0  14 -11   12.58   10.79
   0 -13  11    5.68    8.74
   0  13 -11   11.80    9.07
   0 -12  11   -9.51    8.22
   0  12 -11    1.84    7.95
   0 -11  11   12.02    8.65
   0  11 -11    3.68    8.28
   0 -10  11    9.10    8.27
   0  10 -11   12.82    9.23
   0   9 -11   15.06    9.43
   0   9 -11   10.61    8.05
   0  -9  11   13.81    7.77
   0  -8  11   -2.03    5.90
   0   8 -11   -4.17    5.64
   0   8 -11   -4.43    7.05
   0   7 -11    7.99    5.77
   0   7 -11   16.85    6.41
   0  -7  11   -3.30    5.34
   0  -6  11    3.64    5.58
   0   6 -11    4.83    5.96
   0   6 -11    4.62    6.32
   0  -5  11    3.63    1.64
   0   5 -11   -5.72    4.52
   0  -5  11    2.87    4.30
   0   5 -11   -0.25    5.24
   0  -4  11    6.89    3.77
   0   4 -11    9.07    4.66
   0  -4  11   -1.08    3.95
   0  -3  11    3.59    3.90
   0  -3  11    7.42    4.28
   0   2 -11    4.87    1.71
   0  -2  11    1.01    1.06
   0   2 -11   29.10    6.36
   0  -2  11    9.91    4.32
   0   0 -11    2.55    2.38
   0   0  11    0.98    2.66
   0   0 -11    5.27    3.23
   0   0  11    3.48    3.62
   0  -1 -11   11.18    3.65
   0  -1 -11   17.67    5.39
   0   1  11    4.17    3.83
   0   1  11    0.39    2.84
   0   2  11    7.69    4.17
   0   2  11    4.06    3.31
   0  -2 -11   24.47    5.58
   0  -2 -11   22.56    5.14
   0   3  11    3.54    4.34
   0  -3 -11    9.54    4.41
   0  -3 -11    7.87    6.05
   0   3  11   -1.74    2.42
   0   4  11   -1.98    2.71
   0   4  11    3.52    5.01
   0  -4 -11   13.87    6.73
   0  -4 -11   -0.61    3.74
   0  -5 -11    5.37    3.71
   0   5  11   -4.59    4.98
   0   5  11   -1.95    3.45
   0  -5 -11    4.98    6.44
   0   6  11    4.49    6.82
   0  -6 -11    2.89    7.51
   0  -6 -11   15.14    4.14
   0  -7 -11   48.14   11.81
   0   8  11   10.87   10.11
   0  -8 -11    4.70    4.79
   0  -8 -11   -8.87    9.21
   0  -9 -11   -3.35    5.40
   0  -9 -11   14.89   10.21
   0   9  11    8.56    8.97
   0 -10 -11    1.22    8.37
   0  10  11    6.34    8.91
   0  11  11   -1.32    9.03
   0 -11 -11    1.87   10.09
   0  12  11   15.07   10.09
   0 -12 -11    2.34    9.13
   0 -13 -11    6.89    8.95
   0  13  11    8.66   12.23
   0 -14 -11    6.97    3.92
   0  14  11   -6.61   13.30
  -1 -14  11   -4.45    7.73
  -1 -13  11    9.07    9.09
   1 -13  11   18.78    9.45
  -1  13 -11   10.06   10.04
   1 -12  11    1.80    8.03
  -1 -12  11   -1.23    8.97
  -1  12 -11    2.75   10.47
  -1 -11  11    5.55    8.77
   1 -11  11   19.02    8.93
   1  11 -11   16.24    8.91
  -1  11 -11   27.07   11.37
   1  10 -11   25.56    9.11
  -1 -10  11   32.58    9.08
   1  10 -11   23.65    8.74
  -1  10 -11   16.18    9.66
   1 -10  11   19.71    7.83
  -1   9 -11   37.09   12.10
   1  -9  11   31.15    7.67
   1   9 -11   51.88    9.79
   1   9 -11   47.76    8.66
  -1  -9  11   37.85    9.16
   1   8 -11  189.09   14.79
  -1   8 -11  183.57   17.90
   1   8 -11  186.13   13.62
  -1  -8  11  186.63   14.48
  -1   8 -11  192.65   14.37
   1  -8  11  188.45   13.86
  -1  -7  11   52.66    8.57
   1   7 -11   48.19    6.92
   1   7 -11   54.97    8.61
  -1   7 -11   47.84    9.94
  -1   7 -11   67.79   10.51
  -1  -7  11   46.74    6.25
   1  -7  11   41.40    6.74
  -1  -6  11  127.93    9.96
   1   6 -11  134.91   10.32
   1   6 -11  128.19   11.15
  -1  -6  11  134.13   11.00
   1  -6  11  138.07   10.46
  -1   6 -11  127.24   11.41
  -1   5 -11  317.84   19.29
   1  -5  11  314.38   19.16
  -1  -5  11  343.01   18.39
   1   5 -11  323.40   16.91
   1  -5  11  319.80   16.98
   1   5 -11  317.32   18.01
  -1  -5  11  334.57   17.39
   1  -4  11  226.52   12.41
   1   4 -11  245.12   15.08
  -1   4 -11  237.08   16.29
  -1  -4  11  242.31   13.95
   1  -4  11  239.68   15.51
   1   4 -11  229.53   12.80
  -1  -4  11  246.98   14.83
   1  -3  11  383.09   20.09
  -1  -3  11  391.40   19.71
  -1   3 -11  386.70   22.93
   1   3 -11  390.09   19.95
   1  -3  11  381.25   17.49
   1   3 -11  364.00   17.56
   1   3 -11  374.20   16.76
  -1   2 -11  826.29   39.42
   1   2 -11  797.60   36.37
  -1   2 -11  829.03   30.42
   1  -2  11  800.24   35.47
  -1  -2  11  880.01   35.61
   1   2 -11  746.26   31.94
   1  -2  11  902.05   32.14
  -1  -1  11  630.56   28.08
  -1   1 -11  585.56   31.14
   1  -1  11  632.77   28.69
  -1   1 -11  631.58   24.14
   1  -1  11  622.77   24.30
   1   1 -11  611.89   25.74
  -1   0  11  413.72   19.89
   1   0  11  425.44   16.16
  -1   0  11  387.28   16.97
   1   0 -11  360.36   18.86
  -1   0 -11  371.98   21.30
   1   0  11  378.41   20.17
   1   0 -11  412.49   18.02
  -1   0 -11  416.30   16.98
  -1  -1 -11  561.16   28.69
  -1  -1 -11  619.64   23.74
  -1   1  11  577.62   25.95
   1  -1 -11  537.24   25.24
  -1   1  11  529.19   23.14
   1   1  11  576.76   21.07
   1   1  11  548.18   26.32
   1  -1 -11  559.37   24.25
  -1   2  11  802.03   32.81
   1  -2 -11  855.32   33.61
  -1  -2 -11  855.68   32.42
   1   2  11  795.74   35.67
   1  -2 -11  833.54   34.47
   1   2  11  759.96   35.02
  -1   2  11  709.80   34.53
   1   3  11  383.70   19.93
   1  -3 -11  368.12   19.50
  -1   3  11  378.14   18.02
   1   3  11  391.08   19.39
   1  -3 -11  369.17   17.51
  -1  -3 -11  359.39   17.89
  -1   4  11  246.12   14.02
   1  -4 -11  244.59   11.94
  -1   4  11  241.39   15.61
  -1  -4 -11  243.76   14.34
   1   4  11  239.31   14.10
   1   4  11  223.90   14.57
   1  -4 -11  231.99   15.17
  -1   5  11  334.08   19.37
   1   5  11  342.26   18.00
   1  -5 -11  299.57   19.43
  -1   5  11  337.97   17.92
   1   5  11  330.10   18.76
  -1  -5 -11  330.63   18.31
  -1  -6 -11  154.76   12.45
  -1   6  11  153.40   12.12
   1   6  11  150.61   11.29
  -1   6  11  120.24   12.48
   1   6  11  150.63   12.70
   1  -6 -11  142.85   13.24
   1   7  11   40.15    7.50
   1  -7 -11   52.41    7.54
   1   7  11   54.52    9.85
  -1   7  11   54.82    9.76
   1  -7 -11   42.90    9.67
  -1  -7 -11   48.53    8.22
   1  -8 -11  212.02   15.14
   1   8  11  202.43   16.75
  -1  -8 -11  169.04   15.83
  -1   8  11  203.61   16.59
   1  -8 -11  175.42   18.37
  -1   9  11   54.75   11.50
   1   9  11   48.99   11.41
   1  -9 -11   39.87   11.87
  -1  -9 -11   35.51    8.93
   1  -9 -11   42.07    8.86
  -1 -10 -11   27.22   10.55
  -1  10  11   26.13   10.91
   1 -10 -11   15.76    7.18
   1  10  11   32.65   10.33
   1 -10 -11   21.56   11.05
   1 -11 -11    5.76    7.68
   1  11  11   35.91   12.49
   1 -11 -11    0.27    9.70
  -1  11  11   23.26   10.51
  -1 -11 -11   12.07   10.96
   1  12  11    6.37   11.10
  -1  12  11   11.41    9.66
   1 -12 -11   -1.20    5.31
   1 -12 -11    8.23    7.86
  -1 -12 -11    1.80    9.72
  -1 -13 -11   10.58   12.64
  -1  13  11   10.82   12.34
   1  13  11    7.83   11.69
   1 -13 -11   -0.65    7.81
  -1 -14 -11    3.29   13.16
   1 -14 -11    3.99    7.67
  -2  12 -11   10.44   10.93
   2 -12  11    5.40    8.43
   2 -11  11   16.74    7.85
   2  11 -11    5.16    8.37
  -2  11 -11   -5.24    9.23
   2 -10  11    8.69    7.89
  -2  10 -11    3.81    9.79
  -2 -10  11    3.07    7.45
   2  10 -11   10.07    8.52
   2  -9  11    7.47    6.78
  -2  -9  11    6.83    7.05
   2   9 -11   11.46   10.72
  -2   9 -11    9.06    9.71
  -2  -8  11   26.32    8.31
  -2   8 -11   25.18   11.09
   2   8 -11   23.33    9.04
  -2  -8  11   17.59    6.16
   2  -8  11   28.83    7.52
  -2  -7  11   11.40    7.55
   2   7 -11    9.74    8.21
  -2  -7  11   13.21    4.73
  -2   7 -11    2.20    7.83
   2  -7  11    7.53    3.93
  -2  -6  11  109.22   10.32
   2   6 -11  105.51   11.80
   2  -6  11   80.17    9.29
  -2  -6  11   80.98   10.02
   2  -6  11  120.20   13.94
  -2   6 -11   80.04   12.73
   2   5 -11  132.12   12.58
  -2   5 -11  135.28   14.29
  -2  -5  11  118.76   11.90
   2  -5  11  144.40   13.13
   2  -5  11  128.05   10.46
  -2  -5  11  134.33   11.42
   2   4 -11  141.05   12.93
  -2  -4  11  149.02   12.48
  -2  -4  11  139.23   12.36
  -2   4 -11  134.53   14.00
   2  -4  11  135.20   13.46
   2  -4  11  138.99   10.34
  -2  -3  11   67.61    8.26
   2  -3  11   67.01    7.32
  -2   3 -11   65.34   10.13
   2   3 -11   74.94    9.29
  -2   3 -11   67.37    7.05
   2   3 -11   79.66    8.34
   2  -3  11   69.17    9.61
   2   2 -11  115.55    9.83
  -2  -2  11  135.63   11.80
   2  -2  11  128.83    8.69
   2  -2  11  142.89   12.43
   2   2 -11  128.76   11.03
  -2   2 -11  145.28   13.75
  -2   2 -11  116.41    9.45
   2   1 -11   84.47    8.20
  -2   1 -11  101.60    8.33
  -2  -1  11   83.18    9.77
   2  -1  11   85.96    6.89
   2   1 -11  107.09    9.85
  -2   0 -11   37.24    5.73
   2   0 -11   36.99    6.61
   2   0  11   36.08    4.03
   2   0  11   33.56    7.48
   2   0 -11   32.01    5.84
  -2   0  11   33.45    6.99
   2   1  11   92.21    9.77
  -2  -1 -11   77.96    7.99
   2  -1 -11   68.78    8.02
  -2   1  11  104.50   10.45
   2  -1 -11   75.51    7.89
   2   1  11   51.94    7.59
   2  -2 -11  128.50   10.47
   2   2  11  132.57   12.08
   2   2  11  107.77   11.59
   2  -2 -11  132.91    9.81
  -2  -2 -11  126.80   10.52
  -2   2  11  119.46   11.49
  -2   3  11   78.29    6.72
   2  -3 -11   74.75    8.74
  -2   3  11   66.59    8.81
   2  -3 -11   65.94    6.72
   2   3  11   63.42    9.85
  -2  -3 -11   74.79    8.84
   2   3  11   80.26    9.91
  -2   4  11  148.42   13.73
   2   4  11  123.94   12.98
   2   4  11  127.70   12.21
   2  -4 -11  143.46   11.87
  -2   4  11  139.00   10.31
  -2  -4 -11  146.39   12.14
   2   5  11  135.36   12.08
  -2   5  11  124.49   10.91
  -2  -5 -11  137.70   11.70
   2  -5 -11  126.72   11.32
   2   5  11  128.74   13.48
  -2   5  11  117.98   12.92
  -2  -6 -11   88.31   10.16
   2   6  11  105.31   12.73
  -2   6  11   93.79   10.99
   2   6  11   79.89   10.66
  -2   6  11   84.47   11.58
   2  -6 -11   99.00   10.78
   2   7  11   12.80    7.79
  -2  -7 -11    9.22    6.09
   2   7  11   28.33    8.94
  -2   7  11   24.44    8.94
   2  -7 -11   10.54    6.34
  -2   7  11    9.14    7.94
  -2   8  11   17.06    9.53
   2   8  11   16.99    9.88
  -2   8  11   19.71   10.15
   2   8  11   18.85    8.16
   2  -8 -11   26.69    7.98
  -2  -8 -11   16.97    6.88
  -2   9  11   -3.91    8.09
   2   9  11    3.42    9.56
   2  -9 -11   10.00    6.88
  -2   9  11   11.80    9.38
  -2  -9 -11   12.04    7.96
   2 -10 -11    6.69    5.99
  -2  10  11   10.91    9.80
  -2 -10 -11    1.17    7.64
   2  10  11    4.39    8.72
  -2 -11 -11   20.28   10.66
   2 -11 -11    7.51    3.29
   2 -11 -11    5.63    8.15
  -2  11  11    4.45    9.18
   2  11  11   -1.46    9.75
   2 -12 -11    2.96    6.29
   2  12  11    4.82    9.87
  -2  12  11    9.33    9.62
  -2 -12 -11   18.13   11.55
   2 -12 -11   11.85    9.11
  -2  13  11   -3.31   10.42
   2 -13 -11   -9.62    6.69
   2 -13 -11   13.24    9.10
   2  13  11   24.13    9.74
   3  11 -11   -6.52    8.66
  -3  11 -11    8.87   11.06
   3 -11  11   11.67    8.21
   3 -10  11    2.83    8.88
  -3  10 -11   17.39   11.97
   3  10 -11  -10.49    9.29
  -3  -9  11    5.27    6.33
  -3   9 -11   -3.17    9.81
   3  -9  11   -1.12    3.47
   3   9 -11   -2.08   10.12
   3  -8  11   -2.24    6.83
  -3  -8  11   -4.98    4.79
   3   8 -11    8.59   10.61
  -3   8 -11    0.95   10.65
  -3  -7  11   20.52    6.65
   3   7 -11   36.62   10.55
   3  -7  11   33.94    9.19
  -3  -7  11   40.79    7.79
  -3   7 -11   30.68   11.62
   3   6 -11   21.46   10.53
   3  -6  11   20.77    7.64
   3  -6  11   10.31    5.96
  -3  -6  11   27.61    7.08
  -3  -6  11   19.62    7.62
  -3  -5  11   13.28    6.90
   3  -5  11   27.51    7.42
   3   5 -11   15.54   10.47
  -3   5 -11   31.94    9.09
  -3  -5  11   30.64    7.81
   3  -5  11   17.45    9.70
   3   4 -11   57.74   11.72
  -3  -4  11   53.42    9.78
  -3  -4  11   42.97    7.63
  -3   4 -11   41.93   10.58
   3  -4  11   34.28   10.18
   3  -4  11   59.45    9.18
   3  -3  11   55.76   11.87
   3   3 -11   66.56   11.78
  -3  -3  11   43.25    7.38
   3  -3  11   53.41    7.52
  -3   3 -11   48.72   11.88
   3   3 -11   39.45    8.02
  -3  -2  11   19.34    7.15
   3  -2  11   44.00   10.25
  -3   2 -11   30.20    7.50
   3  -2  11   42.50   10.55
   3   2 -11   13.58    7.03
   3   2 -11    8.62    4.60
  -3  -1  11   22.93    7.28
  -3   1 -11   12.18    6.80
   3   1 -11    4.77    6.00
   3  -1  11   40.34   10.53
   3   1 -11   23.25    8.68
   3  -1  11   38.23    9.34
   3   0 -11   17.44    8.84
   3   0 -11   12.79    6.62
  -3   0  11   11.42    7.25
   3   0  11   16.08    9.70
   3   0  11    4.28    8.68
  -3   0 -11    7.81    5.73
   3   1  11   20.66    8.74
  -3   1  11    9.40    7.48
   3   1  11    3.80    8.81
  -3  -1 -11   14.53    6.49
   3  -1 -11   21.47    7.19
   3  -1 -11   33.69    8.16
   3   2  11   31.20    9.67
  -3  -2 -11   30.45    7.67
   3  -2 -11   40.13    8.85
   3  -2 -11   28.41    6.99
   3   2  11   24.40    8.16
  -3   2  11   16.80    8.62
  -3  -3 -11   36.99    8.34
   3  -3 -11   45.66    8.38
   3   3  11   59.66   10.73
   3   3  11   53.09   10.92
  -3   3  11   48.72   11.13
  -3   4  11   43.09    9.57
   3   4  11   44.54    9.97
   3   4  11   36.60    9.70
  -3  -4 -11   52.06    9.32
   3  -4 -11   55.73    8.90
   3   5  11   23.83    9.96
  -3   5  11   29.33    9.09
   3  -5 -11   13.18    6.49
  -3  -5 -11   12.48    7.77
   3   5  11    8.52    8.71
   3   6  11   24.80   10.77
  -3  -6 -11   22.05    7.57
  -3   6  11   22.20    8.05
   3  -6 -11   12.71    6.65
   3   6  11   17.11   10.13
   3   7  11   39.18   11.21
   3   7  11   27.92   11.58
  -3  -7 -11   38.07    9.66
   3  -7 -11   36.46    9.18
  -3   7  11   24.43    9.73
   3   8  11    9.08    9.96
   3   8  11    7.62    8.36
  -3   8  11   14.45    9.09
  -3  -8 -11    7.84    7.64
   3  -8 -11   -1.80    6.25
  -3  -9 -11    4.59    8.76
   3   9  11  -18.85    8.28
   3  -9 -11    2.35    6.53
   3   9  11    5.64    9.11
  -3   9  11   -0.78    8.48
  -3  10  11   -4.09    9.75
  -3 -10 -11    3.02    7.89
   3 -10 -11    4.66    5.10
   3  10  11   -0.82    9.12
   3 -11 -11    8.26    6.64
  -3  11  11    3.61   11.23
  -3 -11 -11    5.96    8.34
  -4   8 -11   30.14   11.63
  -4  -8  11   14.93    7.72
   4  -8  11   41.25    8.93
  -4  -7  11    1.90    5.99
  -4   7 -11   32.98   11.81
   4   7 -11   14.76   12.36
   4   6 -11    0.07   11.70
  -4  -6  11   -0.38    4.11
  -4   6 -11   22.60    9.92
   4   5 -11    1.84   11.68
   4  -5  11    8.24    8.99
  -4  -5  11    0.93    6.00
  -4  -4  11   11.95    7.52
   4   4 -11   25.24   12.41
  -4   4 -11    5.39    7.54
   4  -4  11   21.98    8.31
  -4  -3  11   48.08   11.29
   4  -3  11   45.19   10.43
  -4  -3  11   36.99    7.60
  -4   3 -11   48.03   11.30
   4   3 -11   57.70   13.17
  -4  -2  11   18.58    7.45
   4  -2  11   28.21   10.41
   4   2 -11   33.24    9.98
   4   2 -11    6.52    7.39
   4   1 -11   54.71   12.42
  -4  -1  11   31.00    8.94
   4   1 -11   47.55   10.02
   4   0 -11   36.04    9.45
   4   0  11   39.74   12.35
   4   0 -11   54.24   11.89
  -4   0  11   28.83    8.88
  -4   0 -11   36.91    9.10
  -4   1  11   41.02   10.12
   4   1  11   42.29   12.82
   4  -1 -11   56.48   10.66
  -4  -1 -11   28.94    8.82
   4  -1 -11   48.38    9.89
   4   2  11   29.45   11.34
  -4   2  11    3.25    7.86
  -4  -2 -11   13.42    7.88
   4  -2 -11   24.47    7.62
   4   3  11   35.04   12.05
  -4  -3 -11   44.76   10.52
  -4   3  11   49.02   11.53
   4  -3 -11   32.27    8.47
   4   4  11    7.27   10.40
   4  -4 -11    5.89    6.85
  -4   4  11    4.81    8.10
  -4  -4 -11    5.26    6.85
  -4  -5 -11   -1.55    6.91
  -4   5  11   10.37    8.80
   4  -5 -11    5.43    6.68
   4   5  11    0.85   10.81
  -4   6  11    9.35    8.43
  -4  -6 -11   17.95    9.08
   4  -6 -11    3.78    6.41
   4   6  11   11.22   10.80
   4   7  11    7.28   10.47
  -4  -7 -11   10.01    8.07
   4  -7 -11   21.89    7.32
  -4   7  11   12.37    9.73
   4   8  11   -4.05   10.10
   4  -8 -11   11.59    7.44
   0 -14  12    9.71    9.96
   0  14 -12   11.40   10.93
   0  13 -12   22.31   10.28
   0 -13  12   11.70    9.41
   0 -12  12   15.30    8.76
   0  12 -12   19.66    9.18
   0  11 -12   12.14    8.15
   0 -11  12   19.44    8.90
   0 -10  12   80.80   11.49
   0  10 -12   98.91   12.66
   0   9 -12   88.17   10.65
   0   9 -12   76.82   12.01
   0  -9  12   73.16    9.65
   0   8 -12   61.32   10.55
   0   8 -12   64.33    9.83
   0  -8  12   97.37    9.67
   0   7 -12  281.44   16.60
   0  -7  12  254.78   15.92
   0   7 -12  278.28   18.85
   0   6 -12   72.20    9.45
   0   6 -12   69.39    8.65
   0  -6  12   57.75    7.99
   0  -5  12   58.12    6.92
   0  -5  12   52.79    7.45
   0   5 -12   53.97    7.71
   0  -4  12  224.24   14.49
   0  -4  12  255.42   14.00
   0   4 -12  263.93   14.53
   0  -3  12 1175.38   44.58
   0   3 -12 1113.59   50.43
   0  -3  12 1152.14   46.50
   0   2 -12 1302.50   45.20
   0  -2  12 1174.22   50.60
   0   2 -12 1309.14   54.93
   0  -1  12  682.42   27.71
   0  -1  12  694.67   26.42
   0   1 -12  603.90   30.49
   0   1 -12  615.25   24.67
   0   0  12 3039.15  116.58
   0   0 -12 3130.20  110.23
   0   0  12 3105.35  109.56
   0  -1 -12  751.17   35.44
   0  -1 -12  786.01   31.14
   0   1  12  748.88   32.73
   0   1  12  772.85   30.94
   0  -2 -12 1151.56   47.57
   0  -2 -12 1053.02   51.71
   0   2  12 1207.39   47.43
   0   2  12 1337.92   45.14
   0   3  12 1121.83   47.33
   0   3  12 1124.90   43.79
   0  -3 -12 1203.39   47.77
   0  -3 -12 1155.68   50.50
   0   4  12  211.60   12.69
   0  -4 -12  187.52   15.70
   0   4  12  209.73   11.29
   0  -4 -12  183.08   12.54
   0   5  12   60.06    8.25
   0   5  12   58.90    6.50
   0  -5 -12   64.42    6.76
   0  -5 -12   62.17   10.73
   0   6  12   93.51   10.55
   0   6  12   81.53    8.40
   0  -6 -12   83.92    7.06
   0  -6 -12   71.93   12.04
   0  -7 -12  337.82   24.52
   0   7  12  322.66   20.48
   0   8  12   68.53   12.60
   0  -8 -12  110.69   14.64
   0  -8 -12  119.11    9.62
   0  -9 -12   67.89   13.08
   0   9  12  108.96   15.66
   0  10  12  123.91   17.01
   0 -10 -12  105.32   14.92
   0  11  12    6.57   12.63
   0 -11 -12   17.07   10.62
   0 -12 -12   11.74    9.61
   0  12  12   13.77   12.87
   0 -13 -12   11.02   10.32
   0  13  12   22.58   14.74
   0 -14 -12   11.82   10.00
  -1 -13  12   13.08    8.39
   1 -13  12    2.71    9.11
  -1  13 -12   17.99    9.99
  -1 -12  12    8.43    8.60
   1 -12  12   11.59    8.17
  -1  12 -12   11.72   11.21
  -1  11 -12    0.50    9.73
  -1 -11  12   -3.79    7.81
   1 -11  12    2.84    7.04
   1  10 -12    8.37    8.19
   1 -10  12    6.02    6.79
  -1 -10  12    0.45    7.83
   1  10 -12    6.25    7.02
  -1  10 -12   -0.09    7.97
  -1  -9  12   17.63    8.26
   1  -9  12   21.22    7.12
  -1   9 -12   13.07    9.14
   1   9 -12   22.72    8.89
   1   9 -12   15.75    7.08
   1  -8  12   37.14    7.61
  -1   8 -12   56.29   12.25
  -1  -8  12   61.82    9.80
   1   8 -12   59.92    9.84
   1   8 -12   66.54    8.71
  -1   8 -12   73.10    8.66
   1  -7  12   79.11    9.35
  -1   7 -12   94.10   11.81
   1   7 -12   86.75   10.33
   1   7 -12   68.70    8.75
  -1   7 -12   77.92   12.10
  -1  -7  12   87.54    9.63
  -1  -6  12  214.08   15.26
   1  -6  12  189.68   13.15
   1  -6  12  189.77   13.16
  -1  -6  12  204.98   13.09
   1  -6  12  211.48   15.75
   1   6 -12  198.45   13.83
  -1   6 -12  212.53   14.92
   1   6 -12  221.97   13.78
  -1  -5  12   75.19    7.67
   1   5 -12   90.61    9.75
   1   5 -12   79.42    7.52
  -1  -5  12   77.78    8.89
  -1   5 -12   93.90   10.69
   1  -5  12   92.95   10.03
   1   4 -12  344.46   17.84
   1   4 -12  350.71   19.28
  -1  -4  12  358.47   18.26
   1  -4  12  348.81   19.51
   1  -4  12  355.98   16.86
  -1   4 -12  343.26   21.62
  -1  -4  12  368.50   19.42
   1  -3  12   76.22    8.88
   1   3 -12   86.32    6.36
  -1   3 -12   94.23   11.20
   1  -3  12   82.56    6.92
   1   3 -12   77.11    8.13
  -1  -3  12   90.52    8.66
   1  -2  12   33.50    6.24
  -1  -2  12   46.18    5.99
   1   2 -12   40.21    4.94
  -1   2 -12   33.58    7.83
  -1   2 -12   33.33    3.27
   1   2 -12   59.66    6.33
  -1  -2  12   49.97    4.59
   1  -2  12   42.75    4.87
   1   1 -12   34.55    4.64
  -1   1 -12   33.48    3.51
   1  -1  12   39.66    6.82
   1  -1  12   54.51    4.95
  -1  -1  12   59.90    7.20
  -1   1 -12   37.85    7.48
  -1   0  12   92.03    8.96
   1   0 -12  104.00    8.28
  -1   0 -12  100.58    6.48
   1   0 -12   93.32    7.63
  -1   0  12   92.82    6.33
   1   0  12  102.62    9.35
   1   0  12   95.57    6.09
  -1   0 -12   98.69    9.72
  -1  -1 -12   47.22    7.48
   1   1  12   50.88    7.42
   1   1  12   42.21    3.67
  -1  -1 -12   47.45    5.02
   1  -1 -12   48.10    5.37
  -1   1  12   39.19    4.70
   1  -1 -12   46.03    5.40
  -1   1  12   42.86    6.19
   1  -2 -12   43.49    6.30
  -1   2  12   42.52    5.22
   1  -2 -12   56.42    5.49
  -1  -2 -12   47.26    5.39
   1   2  12   52.46    7.67
   1   3  12   88.39    8.51
   1  -3 -12   88.76    7.05
  -1  -3 -12   85.44    7.92
   1   3  12   89.49   10.43
  -1   3  12   83.88    7.29
   1  -3 -12   76.92    8.62
  -1   4  12  384.89   18.99
   1  -4 -12  370.12   17.18
   1  -4 -12  332.15   19.52
   1   4  12  358.81   19.11
  -1  -4 -12  371.09   18.83
   1   4  12  373.39   20.15
  -1   4  12  363.87   20.24
  -1  -5 -12   61.15    7.64
   1   5  12   89.93    9.73
   1   5  12   75.86    8.35
  -1   5  12   87.98    9.08
  -1   5  12   72.60    8.87
   1  -5 -12   71.56    9.29
   1   6  12  223.09   16.64
   1  -6 -12  200.66   16.82
  -1   6  12  243.13   17.06
  -1  -6 -12  196.80   15.21
   1   6  12  230.95   14.20
  -1   6  12  249.69   15.62
  -1  -7 -12   79.09    9.99
   1  -7 -12   83.34   12.23
   1   7  12   79.97    9.34
   1   7  12   82.78   11.19
  -1   7  12   79.01   10.74
  -1   7  12   77.29   10.54
  -1  -8 -12   53.24   10.79
   1  -8 -12   89.87   13.65
   1   8  12   76.28   11.54
  -1   8  12   62.18   11.45
   1   9  12   29.30   11.55
   1  -9 -12   24.16   10.73
   1  -9 -12   17.12    7.32
  -1   9  12   28.46   11.14
  -1  -9 -12    9.24    8.44
  -1 -10 -12   -4.35    8.65
   1 -10 -12   11.66    8.07
   1 -10 -12    3.41    9.56
  -1  10  12    9.98   10.74
   1  10  12    9.99    9.95
  -1  11  12   -1.40    9.31
  -1 -11 -12   -0.94    9.45
   1 -11 -12    6.90    8.09
   1  11  12   -7.73    9.83
   1 -11 -12   -2.04    9.64
  -1 -12 -12   -6.01   10.68
   1 -12 -12   10.98   10.36
   1  12  12    8.43   11.28
   1 -12 -12   10.96    7.34
  -1  12  12   17.22   11.06
  -1 -13 -12   24.85   13.74
  -1  13  12   -1.24    9.89
   1 -13 -12   -4.63    5.79
   1  13  12   -4.15   10.72
   1 -14 -12    8.53    6.33
   2 -12  12   25.22    9.53
  -2  12 -12   24.85   12.04
   2  11 -12    2.55    8.32
   2 -11  12    4.87    8.32
  -2 -11  12   17.20    8.57
  -2  11 -12    5.22   10.61
   2 -10  12   -0.04    7.21
   2  10 -12    0.67    8.84
  -2 -10  12   -2.14    7.92
  -2  10 -12    5.23   10.16
  -2   9 -12   18.54   10.00
  -2  -9  12   19.27    8.99
   2   9 -12   19.68    9.18
   2  -9  12   29.33    8.24
   2  -8  12   -4.21    5.73
   2   8 -12    9.14    8.65
  -2  -8  12   14.50    5.46
  -2  -8  12   13.86    7.81
  -2   8 -12   13.19    9.24
  -2  -7  12    0.47    7.07
   2   7 -12   14.79    8.45
  -2   7 -12   17.97    9.90
  -2  -7  12   12.04    4.90
  -2   7 -12    7.39    9.23
   2  -6  12  170.40   14.64
   2   6 -12  156.69   14.20
  -2  -6  12  164.89   13.25
  -2   6 -12  157.85   16.44
   2  -6  12  139.33   11.90
  -2  -6  12  159.23   14.35
  -2   5 -12   22.92    9.39
   2   5 -12   23.41    8.08
   2  -5  12   20.01    5.67
   2  -5  12   31.41    9.11
  -2  -5  12   21.71    5.88
  -2  -5  12   27.13    6.74
  -2   4 -12  356.40   23.62
   2  -4  12  345.13   21.29
  -2  -4  12  372.46   20.75
  -2  -4  12  348.88   21.84
   2   4 -12  366.02   21.61
   2  -4  12  362.58   18.06
   2  -3  12   18.33    5.00
  -2   3 -12   11.51    8.29
   2  -3  12   11.97    7.51
  -2  -3  12   11.77    5.30
   2   3 -12   11.15    5.04
   2   3 -12   26.81    8.05
   2   2 -12  206.46   13.60
  -2   2 -12  189.50   12.85
   2  -2  12  221.86   16.38
  -2   2 -12  199.31   17.41
   2   2 -12  198.90   14.74
   2  -2  12  237.73   12.69
  -2  -2  12  213.16   15.18
   2   1 -12  109.25   10.48
   2  -1  12  109.38    7.51
   2  -1  12   91.28   10.34
   2   1 -12  107.96    9.45
  -2  -1  12  101.32   10.18
  -2   1 -12  106.94   13.23
  -2   1 -12   98.03    8.26
   2   0  12   54.56    8.45
   2   0 -12   43.09    6.84
   2   0 -12   61.23    8.28
   2   0  12   58.51    4.77
  -2   0 -12   56.44    6.67
  -2   0  12   56.16    8.66
   2  -1 -12   97.46    9.17
   2  -1 -12   95.47    9.33
   2   1  12  101.32   10.85
  -2   1  12   93.62   10.22
  -2  -1 -12  100.94    8.71
   2   2  12  191.95   14.60
  -2  -2 -12  205.45   13.30
   2  -2 -12  197.48   13.58
   2  -2 -12  191.77   12.44
  -2   2  12  183.41   15.37
   2  -3 -12   12.82    5.53
  -2  -3 -12   22.29    6.06
   2  -3 -12   21.31    5.01
   2   3  12   17.00    7.64
  -2   3  12   12.42    5.93
   2   3  12    5.68    4.08
  -2   4  12  385.34   23.48
   2   4  12  368.54   21.44
   2  -4 -12  354.13   20.24
  -2   4  12  365.13   18.52
  -2  -4 -12  362.86   20.35
   2  -5 -12   24.65    6.81
   2   5  12   24.15    8.27
  -2   5  12   17.12    6.92
  -2   5  12   24.54    7.04
   2   5  12   14.65    5.98
  -2  -5 -12   20.52    6.77
  -2  -6 -12  164.36   14.76
  -2   6  12  155.10   13.13
  -2   6  12  163.81   15.20
   2   6  12  180.36   14.22
   2  -6 -12  150.83   13.48
  -2   7  12    6.64    7.62
   2  -7 -12   13.01    7.04
  -2  -7 -12    2.58    5.80
   2   7  12    4.65    5.81
  -2   7  12   -5.95    6.62
   2   7  12    7.38    7.33
  -2  -8 -12    0.27    5.94
  -2   8  12   19.19    9.65
   2   8  12   11.36    6.14
   2  -8 -12    6.12    6.52
  -2   8  12    8.20    8.67
   2   8  12   20.26    8.04
  -2  -9 -12   13.39    7.72
   2   9  12    7.57    5.78
   2  -9 -12    7.04    6.38
  -2   9  12   25.19    9.52
  -2   9  12   21.26    9.87
  -2  10  12    4.67    5.37
  -2  10  12    2.29    9.21
   2  10  12   12.14    6.91
   2 -10 -12   -0.55    5.90
  -2 -10 -12    1.28    7.77
   2  11  12    8.32    5.87
  -2  11  12   -6.65    6.06
   2 -11 -12   -0.43    5.96
  -2 -11 -12   -5.98    8.44
  -2  11  12   10.78    9.71
  -2  12  12   37.88   10.82
  -2  12  12   19.35   11.31
  -2 -12 -12   17.20    9.81
   2  12  12    9.97    6.52
   2  13  12   -0.57    5.92
   2 -13 -12   -3.00    6.10
  -2  13  12   15.54   10.47
  -2  13  12   -1.45   10.06
  -3  11 -12   17.64   10.64
   3  11 -12    1.52    9.71
   3 -11  12    1.03    7.94
   3  10 -12   13.90   11.08
   3 -10  12   24.62    8.05
  -3  10 -12   12.23   10.79
   3  -9  12    5.25    5.05
   3   9 -12    2.89   10.22
  -3   9 -12    8.67   10.79
  -3   8 -12   49.94   12.95
   3   8 -12   34.34   10.90
   3  -8  12   48.64    8.88
  -3  -8  12   22.18    7.74
  -3  -7  12    7.34    5.85
  -3  -7  12   20.45    7.01
  -3   7 -12   16.97   10.26
   3  -7  12   11.06    6.61
   3   7 -12   15.12   10.57
   3   6 -12   28.88   10.62
  -3  -6  12   24.76    6.92
   3  -6  12    8.52    4.71
  -3  -6  12   20.39    6.68
   3  -6  12   15.56    7.46
   3   5 -12    7.53    9.01
   3  -5  12   19.77    7.60
  -3  -5  12   15.44    6.66
  -3   5 -12   21.40    9.36
   3  -5  12   13.17    6.81
  -3  -5  12   20.52    7.33
   3  -4  12   39.14   10.00
   3   4 -12   36.57   10.44
  -3  -4  12   26.16    6.54
  -3   4 -12   37.72    9.60
   3  -4  12   66.73    8.74
  -3  -4  12   22.10    7.75
  -3  -3  12   12.74    6.15
   3   3 -12    7.85    8.47
   3  -3  12   15.18    9.31
   3   3 -12    7.79    6.51
  -3   3 -12    3.93    8.17
   3   2 -12  204.34   15.13
   3  -2  12  198.73   17.78
  -3   2 -12  195.60   18.92
  -3  -2  12  197.82   16.19
  -3  -1  12   -0.92    6.43
   3  -1  12   10.56    9.49
   3  -1  12    5.14    8.92
  -3   1 -12    2.48    5.64
   3   1 -12   19.80    9.62
   3   1 -12    1.56    5.27
  -3   0 -12  347.78   22.00
   3   0 -12  384.73   22.71
   3   0 -12  354.99   21.38
   3   0  12  381.81   23.48
   3   0  12  361.40   23.26
  -3   0  12  365.37   23.50
   3  -1 -12    4.06    6.50
  -3   1  12    3.15    6.90
   3  -1 -12   16.82    7.96
   3   1  12    0.99    8.51
   3   1  12    2.35    8.94
  -3  -1 -12   -3.52    4.69
  -3  -2 -12  190.78   15.48
   3  -2 -12  194.53   14.31
   3  -2 -12  186.20   14.78
   3   2  12  179.43   15.11
  -3   2  12  194.40   17.44
   3   2  12  175.42   15.27
  -3  -3 -12   11.48    6.09
   3   3  12    8.46    9.29
  -3   3  12    7.14    7.13
   3   3  12   23.42    9.77
   3  -3 -12   15.60    6.53
   3  -4 -12   36.41    8.31
   3   4  12   36.49   10.49
   3   4  12   45.16   10.96
  -3   4  12   34.61    9.47
  -3  -4 -12   38.23    8.28
   3   5  12    6.00    8.95
   3   5  12   25.48   10.14
  -3   5  12    6.50    6.77
  -3  -5 -12   12.60    6.34
   3  -5 -12   14.56    6.19
   3  -6 -12   15.86    6.84
  -3   6  12   20.51    8.56
   3   6  12   37.72   10.34
  -3  -6 -12   19.45    8.19
   3   6  12   15.94    9.06
   3   7  12   -5.88    9.06
  -3  -7 -12   10.61    7.12
   3  -7 -12    8.32    7.05
   3   7  12    3.79    9.20
  -3   7  12   11.89    7.46
   3   8  12   40.74   10.16
   3   8  12   41.87   11.23
   3  -8 -12   54.02   10.60
  -3   8  12   22.38    9.78
  -3  -8 -12   45.90    9.71
   3   9  12   -7.82    8.62
  -3   9  12   -0.81    8.51
   3  -9 -12    1.24    6.70
  -3  -9 -12   -8.34    7.03
   3   9  12   10.87    8.70
  -3 -10 -12   27.62    9.15
  -3  10  12   26.26   10.38
   3  10  12   -4.62   11.00
   3 -10 -12   23.02    8.08
   3 -11 -12    3.67    3.96
  -4  -8  12    6.78    5.85
  -4   8 -12    5.08   11.59
  -4  -7  12    5.07    5.20
  -4   7 -12   13.85   11.38
   4   7 -12    6.65   11.49
  -4  -6  12   -4.58    6.30
  -4   6 -12    1.19    9.79
   4   6 -12   -5.71   11.79
   4  -5  12    3.91    9.16
   4   5 -12    9.64   11.51
  -4  -5  12    4.26    4.19
  -4  -4  12    7.68    6.80
  -4   4 -12    4.75    7.63
   4  -4  12    3.12    8.59
   4   4 -12   10.74   11.49
  -4  -3  12    9.25    6.08
  -4  -3  12   14.31    8.05
   4  -3  12   -4.80    8.22
  -4   3 -12    0.52    8.89
   4   3 -12   13.66   10.78
   4  -2  12   29.71    9.66
  -4  -2  12   13.88    6.40
   4   2 -12   26.34   11.83
   4   2 -12   18.48    7.74
   4  -2  12   24.29   10.61
   4  -1  12   -2.33    3.94
   4   1 -12    3.65    6.87
  -4  -1  12    9.98    7.37
   4   1 -12   12.97    9.26
   4   0 -12   58.46   11.52
  -4   0 -12   51.95   10.28
  -4   0  12   47.10   10.13
   4   0  12   50.66   12.48
   4   0 -12   50.68   11.22
  -4  -1 -12    6.64    6.94
  -4   1  12    4.21    8.37
   4  -1 -12    8.23    7.22
   4   1  12    3.06   10.28
  -4   2  12   13.11    8.99
   4   2  12   13.04   11.13
  -4  -2 -12   13.14    7.59
   4  -2 -12   15.24    6.64
   4   3  12   -0.91   10.79
   4  -3 -12    2.12    6.42
  -4  -3 -12   -1.56    6.83
  -4   3  12   -4.78    7.01
  -4   4  12    0.37    9.58
  -4  -4 -12   -0.26    6.57
   4   4  12   11.48   11.53
   4  -4 -12    1.06    5.93
   4   5  12    0.77   10.69
  -4   5  12  -16.14    7.70
  -4  -5 -12    3.39    6.68
   4  -5 -12   17.05    7.49
   4  -6 -12    2.45    5.88
   4   6  12   10.27   10.64
  -4   6  12    5.05    9.03
  -4  -6 -12   10.06    7.54
   4  -7 -12    8.08    6.39
  -4  -7 -12   -3.30    8.18
  -4   7  12   -1.59    8.33
   4   7  12   20.91   10.78
   4   8  12  -10.15    9.94
   0 -14  13   13.36    9.85
   0  14 -13    2.53    8.62
   0 -13  13    5.07    8.87
   0  13 -13   -5.70    9.08
   0  12 -13   -2.54    9.97
   0 -12  13   -1.98    7.93
   0 -11  13   -1.85    7.72
   0  11 -13    5.48    8.26
   0 -10  13   -1.31    8.22
   0  10 -13   -1.10    8.61
   0   9 -13   21.92    8.45
   0   9 -13   13.89    8.87
   0  -9  13    6.31    8.22
   0   8 -13    2.18    7.50
   0  -8  13    4.05    6.09
   0   8 -13    7.36    8.69
   0  -7  13   29.42    7.56
   0   7 -13   28.16    8.26
   0   7 -13   45.01    9.27
   0   6 -13   20.00    9.95
   0  -6  13    5.47    5.54
   0   6 -13    1.46    6.04
   0  -5  13    3.54    6.96
   0   5 -13    7.28    6.19
   0  -5  13    2.69    4.50
   0  -4  13   13.61    5.33
   0  -4  13    6.20    4.93
   0  -3  13   18.42    5.31
   0  -3  13    7.54    5.09
   0   3 -13   24.21    7.58
   0  -2  13   -2.82    3.94
   0   2 -13   15.53    6.79
   0  -2  13    3.53    2.49
   0   2 -13    2.00    1.55
   0   1 -13    5.65    2.51
   0  -1  13    9.39    3.30
   0  -1  13   13.31    4.08
   0   1 -13    9.72    6.03
   0   0  13   27.71    4.97
   0   0  13   26.75    4.77
   0   1  13    0.27    4.71
   0  -1 -13   12.26    4.50
   0   1  13    0.15    3.17
   0  -1 -13   16.94    6.07
   0   2  13   -1.45    3.18
   0   2  13   10.99    5.25
   0   3  13    6.65    5.15
   0  -3 -13   12.61    6.34
   0  -3 -13   21.19    5.95
   0   3  13    1.64    2.85
   0  -4 -13   30.09    7.80
   0   4  13   26.23    4.62
   0  -5 -13   11.91    4.82
   0   5  13    6.57    6.08
   0   5  13    2.06    3.62
   0  -5 -13    1.60    7.19
   0   6  13   -6.41    6.74
   0   6  13   -3.52    3.95
   0  -6 -13    6.43    8.51
   0   7  13   27.12    9.23
   0  -7 -13   24.65    9.95
   0   7  13   13.39    5.85
   0   8  13    5.75    4.54
   0   8  13    8.19    9.32
   0  -8 -13    2.14    7.42
   0   9  13   14.96   10.36
   0  -9 -13   -4.05    7.27
   0  10  13   22.28   10.92
   0 -10 -13   11.54   10.12
   0 -11 -13   10.14    9.92
   0  11  13    6.56   11.36
   0 -12 -13   -0.55    8.65
   0  12  13    6.84   11.67
   0 -13 -13   -6.53    8.36
   0  13  13   17.62   12.35
   0 -14 -13   11.33   10.71
  -1 -13  13   23.15    9.97
   1 -13  13  -10.33    9.24
  -1  13 -13    5.25   10.60
  -1 -12  13   13.50    9.92
  -1  12 -13   28.79   11.61
   1 -12  13   13.64    9.43
  -1  11 -13   -0.97    9.03
   1 -11  13   -0.12    7.62
  -1 -11  13   -4.73    8.05
   1  10 -13   60.70   10.38
  -1  10 -13   48.95   11.73
  -1 -10  13   59.45   10.90
   1 -10  13   65.72   10.08
   1  -9  13   33.30    8.04
  -1   9 -13   28.88    9.35
   1   9 -13   28.50    7.56
  -1  -9  13   32.41    9.12
   1   9 -13   40.82    9.43
   1   8 -13  173.63   13.42
  -1   8 -13  172.61   13.12
   1   8 -13  180.71   14.62
   1  -8  13  158.50   12.60
  -1   8 -13  218.54   19.59
  -1  -8  13  195.68   15.03
  -1   7 -13   17.35    8.80
   1   7 -13   22.21    6.00
   1  -7  13   20.20    5.91
   1   7 -13   22.92    8.18
  -1  -7  13   30.03    7.79
  -1   7 -13   34.99    9.46
  -1  -6  13  226.51   15.09
  -1   6 -13  201.87   15.26
  -1  -6  13  212.90   13.45
   1   6 -13  206.97   13.63
   1  -6  13  229.36   14.68
   1  -6  13  244.33   17.82
   1   6 -13  217.61   14.80
   1   5 -13   16.56    6.89
   1  -5  13    5.30    1.65
  -1   5 -13   28.41    8.68
  -1  -5  13    2.28    3.00
  -1  -5  13    6.47    5.46
   1   5 -13    8.60    4.58
   1  -5  13   15.26    7.78
  -1  -4  13  299.82   17.66
   1  -4  13  347.32   16.74
   1  -4  13  312.12   18.12
   1   4 -13  288.14   17.57
  -1  -4  13  294.07   16.27
  -1   4 -13  271.80   19.64
   1   4 -13  284.14   16.00
   1  -3  13   75.94    6.57
  -1  -3  13   71.68    7.94
   1   3 -13   62.52    7.03
  -1   3 -13   61.69   10.49
  -1  -3  13   59.23    6.10
   1  -3  13   65.96    9.33
   1   3 -13   73.55    6.17
   1   2 -13 1115.22   41.37
   1   2 -13 1047.67   46.81
   1  -2  13 1105.61   40.98
  -1   2 -13 1044.92   49.96
  -1   2 -13 1092.56   39.03
   1  -2  13 1059.90   45.57
  -1  -2  13 1093.77   44.28
  -1  -2  13 1086.39   42.22
  -1  -1  13   77.50    5.70
  -1   1 -13   66.81    4.99
   1  -1  13   82.08    8.82
  -1  -1  13   77.79    8.61
   1   1 -13   75.19    6.58
   1  -1  13   85.36    6.00
  -1   1 -13   78.50    9.69
   1   0 -13 1106.27   48.95
  -1   0 -13 1133.50   52.21
   1   0  13 1159.54   42.02
  -1   0 -13 1176.81   42.98
   1   0  13 1137.73   48.39
  -1   0  13 1121.42   44.65
   1   0 -13 1173.17   44.59
  -1   0  13 1128.01   46.23
  -1  -1 -13   73.85    8.61
   1   1  13   61.96    4.51
   1  -1 -13   82.66    7.10
  -1  -1 -13   72.13    6.03
   1   1  13   69.23    8.65
  -1   1  13   60.49    6.93
   1  -1 -13   79.57    6.99
  -1   1  13   67.25    5.92
   1  -2 -13 1197.83   46.70
   1   2  13 1189.15   50.25
   1  -2 -13 1135.32   49.16
   1   2  13 1163.23   41.98
  -1   2  13 1126.67   46.51
  -1  -2 -13 1204.59   45.47
   1   3  13   75.23    9.05
   1  -3 -13   72.50    6.38
  -1   3  13   55.46    7.30
  -1   3  13   75.40    7.05
  -1  -3 -13   68.14    9.04
   1  -3 -13   88.46    9.49
  -1  -3 -13   71.17    7.52
   1  -4 -13  266.53   16.52
   1  -4 -13  293.68   13.98
   1   4  13  266.49   16.83
  -1   4  13  291.32   15.91
  -1   4  13  290.15   17.16
  -1  -4 -13  291.41   16.07
   1   5  13    0.20    6.18
  -1   5  13    3.99    7.35
   1  -5 -13    1.33    5.49
  -1   5  13    0.97    4.83
   1   5  13    8.40    7.33
  -1  -5 -13   -3.91    5.32
   1   6  13  220.72   13.92
  -1   6  13  219.85   15.00
   1  -6 -13  214.24   16.56
   1   6  13  194.91   15.12
  -1   6  13  206.33   15.60
  -1  -6 -13  205.71   15.21
   1  -7 -13   29.97    9.67
   1   7  13   16.38    7.30
  -1  -7 -13   15.11    7.59
  -1   7  13   20.59    8.00
  -1   7  13   19.53    8.00
   1   7  13   27.81    8.73
   1  -8 -13  200.66   18.62
  -1  -8 -13  190.37   16.83
  -1   8  13  216.53   17.53
   1   8  13  188.88   17.17
  -1   8  13  210.11   17.23
  -1   9  13   34.54   10.00
   1  -9 -13   31.75   11.17
   1   9  13   46.74   11.07
  -1   9  13   33.91    9.01
  -1  -9 -13   36.43   10.69
  -1  10  13   63.32   11.78
  -1 -10 -13   50.47   11.46
   1 -10 -13   66.29   12.81
   1  10  13   62.11   12.33
   1  11  13    3.97   11.56
   1 -11 -13    5.36    7.17
  -1 -11 -13   -0.05    8.65
   1 -11 -13   11.91   11.45
  -1  11  13   -0.63   10.15
   1  12  13   17.35   11.46
  -1 -12 -13   11.55   12.32
  -1  12  13   22.84   12.41
   1 -12 -13   32.31   12.64
   1 -13 -13   -1.72    9.42
  -1  13  13    7.54   10.83
  -1 -13 -13   -0.96   11.54
   1  13  13   17.58   12.22
   2 -12  13   38.20   10.94
  -2  12 -13   24.37   12.00
   2  11 -13    0.70    8.02
   2 -11  13   -4.38    6.96
  -2 -11  13   11.17    8.98
  -2  11 -13    5.55    9.05
  -2  10 -13    1.27    8.22
  -2 -10  13   15.89    8.96
   2  10 -13   13.51   10.42
   2 -10  13   13.10    7.58
   2  -9  13   -4.15    5.62
  -2   9 -13   -4.24    8.83
  -2  -9  13    8.00    8.08
   2   9 -13   -0.20    8.47
   2  -8  13   44.45    8.55
  -2  -8  13   49.06    9.96
   2   8 -13   41.88    9.86
  -2   8 -13   35.09   11.16
  -2  -7  13   30.06    8.61
   2   7 -13   26.38    8.79
  -2   7 -13   38.90   11.10
   2  -7  13   16.96    4.90
  -2  -7  13   25.49    6.11
   2  -6  13  103.94   10.43
   2  -6  13  101.87   11.63
   2   6 -13   90.90   11.95
  -2  -6  13   95.16   10.39
  -2   6 -13   98.10   15.08
  -2  -6  13   95.25   10.96
  -2  -5  13   21.06    5.95
  -2  -5  13   22.15    6.76
  -2   5 -13   32.86   10.15
   2  -5  13   29.61    6.66
   2   5 -13   40.74    9.31
   2  -5  13   24.06    8.32
  -2  -4  13  115.17   11.02
   2  -4  13  118.82   10.06
  -2   4 -13  124.81   13.71
   2   4 -13  134.51   12.42
  -2  -4  13  104.19   11.20
   2  -4  13   99.08   12.17
   2   3 -13   66.61    9.04
  -2   3 -13   58.25   11.12
   2  -3  13   65.35   10.77
  -2  -3  13   67.65    8.38
   2  -3  13   65.02    7.47
   2   3 -13   63.86    8.01
   2  -2  13  182.35   14.88
  -2  -2  13  175.35   14.39
   2   2 -13  172.52   12.01
  -2   2 -13  175.02   11.23
   2   2 -13  164.71   12.81
  -2   2 -13  174.01   15.68
   2  -2  13  180.36   10.45
   2  -1  13    8.18    7.72
   2   1 -13    6.84    5.97
  -2  -1  13   10.13    5.57
  -2   1 -13   12.70    8.75
   2   1 -13   11.13    4.57
   2  -1  13   13.89    3.92
  -2   1 -13    7.98    3.56
  -2   0 -13   65.28   11.34
   2   0 -13   76.76    8.50
   2   0  13   66.05    9.60
   2   0 -13   68.05    7.57
  -2   0  13   71.34    9.06
  -2   0 -13   69.76    7.12
   2  -1 -13   14.74    6.34
  -2   1  13    4.89    5.52
  -2  -1 -13    8.25    4.43
   2  -1 -13    8.84    5.08
   2   1  13    1.50    7.19
   2   1  13   15.63    7.67
   2   2  13  202.98   14.57
  -2  -2 -13  193.45   13.02
   2   2  13  148.77   13.84
  -2   2  13  185.78   14.90
   2  -2 -13  189.34   13.53
   2  -2 -13  192.32   12.74
  -2   3  13   59.32    9.71
  -2  -3 -13   64.46    8.49
   2  -3 -13   67.10    7.07
   2   3  13   74.08   10.09
   2  -3 -13   63.34    8.62
  -2  -4 -13  116.28   10.88
  -2   4  13  143.34   12.99
   2   4  13  119.96   12.38
   2  -4 -13  121.27   11.84
   2  -5 -13   36.54    7.80
  -2  -5 -13   22.02    6.51
  -2   5  13   20.28    7.15
   2   5  13   27.86    7.96
  -2   5  13   19.43    6.27
  -2  -6 -13   74.45    9.91
  -2   6  13   89.30   12.21
   2  -6 -13   92.19   10.41
  -2   6  13   84.51    9.72
   2   6  13   98.92   11.37
  -2   7  13   29.88    8.51
  -2  -7 -13   24.24    7.34
   2   7  13   30.66    9.04
  -2   7  13   21.85    8.52
   2  -7 -13   29.03    8.20
   2   8  13   40.01    9.53
   2  -8 -13   46.71    9.68
  -2   8  13   41.35   10.49
  -2  -8 -13   50.70   10.04
  -2   8  13   33.89    9.88
  -2   9  13   -7.55    5.82
  -2   9  13    8.76    8.84
   2  -9 -13   -2.28    6.06
   2   9  13    6.69    5.52
  -2  -9 -13    0.25    7.20
   2  10  13   11.01    5.47
  -2 -10 -13    0.08    7.42
  -2  10  13   -2.44    4.95
  -2  10  13    9.77    9.90
   2 -10 -13   -1.81    6.28
  -2  11  13   -4.92    8.83
  -2  11  13    7.70    9.27
  -2 -11 -13   -0.60    8.79
   2 -11 -13   -2.52    6.27
   2  11  13    5.39    6.38
   2  12  13   -1.93    6.65
  -2  12  13   15.29    9.51
  -2 -12 -13   11.31   10.95
   2 -12 -13   -7.85    6.42
  -2  12  13    7.83   11.33
   3  11 -13    7.97   10.38
   3 -10  13    8.47    6.77
   3  10 -13    4.48   10.00
  -3  10 -13   10.89    9.56
   3  -9  13   12.69    7.79
   3   9 -13    4.11    9.21
  -3   9 -13    4.43   11.39
  -3  -8  13   16.24    6.67
   3  -8  13   18.79    8.14
  -3  -8  13    2.97    6.97
   3   8 -13   18.11   10.16
  -3   8 -13    4.80    9.84
  -3  -7  13   -2.36    5.66
   3   7 -13    4.11    9.90
  -3   7 -13    6.41    9.50
   3  -7  13    9.31    7.67
  -3  -7  13   12.91    6.59
   3  -6  13    7.92    7.69
   3  -6  13   24.37    7.99
  -3  -6  13   20.82    6.65
   3   6 -13   32.40   10.71
  -3  -6  13   17.58    6.80
   3  -5  13   24.07    7.32
  -3   5 -13   26.86    9.29
   3   5 -13   23.87   10.46
  -3  -5  13   19.10    7.50
  -3  -5  13   31.98    8.59
  -3  -4  13   58.74   10.17
  -3   4 -13   46.64   10.36
  -3  -4  13   30.29    8.35
   3   4 -13   54.95   11.38
   3  -4  13   46.47    9.57
   3  -4  13   54.03    7.97
   3  -3  13    6.58    8.86
   3   3 -13    2.25    6.57
  -3  -3  13    7.51    5.54
   3   3 -13    8.51    9.29
  -3   3 -13    4.33    8.23
   3   2 -13   38.21    7.50
  -3  -2  13   42.06    8.46
   3  -2  13   46.38   11.94
  -3   2 -13   48.70   11.63
   3  -1  13   14.95   10.41
   3  -1  13   13.75    9.48
  -3   1 -13    5.56    5.82
   3   1 -13   19.25    7.34
   3   1 -13   12.59    8.59
  -3  -1  13    2.83    6.11
  -3   0 -13   92.18   11.21
   3   0 -13  116.64   12.57
   3   0 -13  105.38   11.45
  -3   0  13   85.59   11.39
   3   0  13  113.39   13.84
   3   0  13  102.04   12.97
   3   1  13   -4.51    8.19
   3   1  13   20.14    9.69
   3  -1 -13   14.78    8.01
  -3   1  13    1.58    6.90
   3  -1 -13   14.13    7.38
  -3  -1 -13   13.11    5.97
   3   2  13   80.70   12.03
  -3  -2 -13   34.15    8.28
   3   2  13   60.87   10.40
   3  -2 -13   57.33    9.80
  -3   2  13   45.44   10.41
   3  -2 -13   42.68    8.59
  -3  -3 -13   10.48    6.65
   3  -3 -13   13.48    7.63
  -3   3  13    2.55    7.82
   3   3  13   19.79   10.62
   3   3  13   13.16   10.08
   3  -4 -13   46.22    9.12
   3   4  13   38.51   10.35
  -3   4  13   66.11   11.86
  -3  -4 -13   59.29   10.17
   3   4  13   45.32   10.43
  -3  -5 -13   27.19    8.04
   3   5  13   26.53   10.28
  -3   5  13   16.07    7.43
   3   5  13   20.70   10.45
   3  -5 -13   19.62    6.64
  -3   6  13   22.87    9.54
   3   6  13   25.73    9.80
   3   6  13   28.40    9.51
   3  -6 -13   15.05    7.21
  -3  -6 -13   19.42    8.20
   3   7  13    5.93    9.55
  -3   7  13   -2.25    6.67
   3   7  13    0.54   10.53
  -3  -7 -13    0.31    6.99
   3  -7 -13    5.52    6.59
   3  -8 -13   18.63    8.09
  -3  -8 -13   12.14    8.83
   3   8  13   -0.72    9.30
  -3   8  13    4.04    7.61
   3   8  13   35.47   10.32
   3  -9 -13   13.26    7.43
   3   9  13   10.95    9.65
  -3   9  13    2.16    8.76
   3   9  13    6.93    9.14
  -3  -9 -13    3.49    7.80
   3  10  13  -10.17    7.98
  -3 -10 -13    4.24    9.16
   3 -10 -13   14.51    7.67
  -3  10  13   -4.11    8.55
   3 -11 -13   15.76    6.66
   3  11  13   -3.24    8.76
  -4  -8  13   27.98    7.57
  -4   8 -13   20.67   12.99
   4   7 -13   16.68   12.89
  -4   7 -13   14.85   10.91
  -4  -7  13    6.35    6.22
  -4  -6  13   15.47    7.38
   4   6 -13   14.32   12.98
   4  -5  13    9.69    8.89
  -4  -5  13   -0.58    4.41
   4   5 -13   -3.49   10.10
   4  -4  13   41.06   10.67
  -4  -4  13   40.33   10.12
  -4   4 -13   26.10    9.41
   4   4 -13   41.55   13.57
   4  -3  13    7.55    9.34
   4   3 -13   11.29   10.98
  -4  -3  13    6.55    5.31
  -4   3 -13  -10.87    8.07
  -4  -3  13    5.85    7.32
   4   2 -13   44.82   12.14
   4   2 -13   32.14    9.87
  -4   2 -13   21.15   10.06
   4  -2  13   37.13    9.87
  -4  -2  13   27.52    7.92
  -4  -1  13    9.78    6.63
   4  -1  13    5.48    8.07
   4  -1  13   18.13   10.70
   4   1 -13   19.04    8.32
   4   1 -13   11.40   10.29
   4   0  13   81.92   12.53
   4   0 -13   64.48   10.53
   4   0  13   58.43   13.56
  -4   0  13   70.91   11.96
   4   0 -13   77.55   12.00
  -4   1  13    1.53    6.94
  -4  -1 -13    3.43    6.95
   4  -1 -13    5.14    8.23
   4   1  13   10.88   10.63
   4   2  13   21.37   11.37
  -4   2  13    6.88    9.10
   4  -2 -13   31.44    8.71
  -4  -2 -13   30.65    8.85
  -4   3  13   -2.65    7.64
  -4  -3 -13    2.25    6.27
   4   3  13    6.23   11.91
   4  -3 -13    7.87    6.79
   4   4  13   13.36   11.09
  -4  -4 -13   25.34    8.87
   4  -4 -13   28.80    8.59
  -4   4  13   17.78    9.75
  -4   5  13   -2.16    7.92
  -4  -5 -13    0.94    7.50
   4   5  13   15.83   11.19
   4  -5 -13   -4.53    5.23
  -4   6  13   13.40    9.87
   4   6  13   23.66   11.49
   4  -6 -13   21.95    7.81
  -4  -6 -13   12.65    8.28
   4  -7 -13    6.35    6.39
  -4   7  13    3.76    9.87
  -4  -7 -13    2.12    8.48
   4   7  13   11.48   11.35
   0  14 -14   20.11    9.33
   0 -13  14    4.02    8.69
   0  13 -14    9.34    9.22
   0  12 -14   10.57    9.22
   0 -12  14   21.83    9.92
   0 -11  14   13.56    9.18
   0  11 -14   13.99    9.73
   0 -10  14   14.47    7.61
   0  10 -14   23.66   10.04
   0   9 -14  180.57   16.61
   0   9 -14  167.91   13.60
   0  -9  14  158.92   14.70
   0  -8  14   12.90    6.50
   0   8 -14   28.51    8.80
   0   8 -14   13.13    7.80
   0   7 -14  292.53   18.28
   0   7 -14  264.75   19.76
   0  -7  14  302.94   18.18
   0  -6  14  530.53   26.71
   0   6 -14  539.18   29.04
   0   6 -14  571.96   28.36
   0  -5  14   92.73    9.29
   0   5 -14   70.68    9.59
   0  -5  14  100.30    9.67
   0  -4  14 1320.32   50.55
   0  -4  14 1292.80   52.82
   0   4 -14 1246.91   56.58
   0  -3  14  373.89   18.44
   0   3 -14  360.22   21.49
   0  -3  14  362.68   18.96
   0   2 -14  234.02   16.06
   0   2 -14  243.64   10.24
   0  -2  14  228.30   13.07
   0  -2  14  253.98   13.11
   0  -1  14  666.49   27.10
   0   1 -14  643.66   25.35
   0   1 -14  627.28   31.81
   0  -1  14  638.10   28.17
   0   0  14 1003.29   37.66
   0   0 -14  925.45   36.54
   0   0  14  864.65   38.50
   0   1  14  754.39   31.50
   0  -1 -14  778.16   31.64
   0  -1 -14  736.23   36.45
   0   1  14  764.29   33.84
   0   2  14  315.04   17.29
   0   2  14  269.53   14.64
   0  -2 -14  305.13   16.57
   0  -2 -14  293.91   17.81
   0   3  14  368.25   19.34
   0  -3 -14  386.08   21.55
   0   3  14  387.23   18.21
   0  -3 -14  407.19   21.48
   0  -4 -14 1308.67   53.70
   0   4  14 1267.65   53.45
   0   4  14 1320.92   49.97
   0  -4 -14 1262.73   56.67
   0  -5 -14   99.83    8.89
   0   5  14   77.66    7.85
   0   5  14   89.21   10.15
   0  -5 -14   94.71   11.49
   0   6  14  604.78   27.94
   0   6  14  627.37   30.75
   0  -6 -14  571.26   32.08
   0   7  14  299.85   17.64
   0  -7 -14  281.24   21.35
   0   7  14  308.89   19.72
   0   8  14   18.08    9.03
   0  -8 -14    9.10    7.80
   0  -9 -14  167.50   18.14
   0   9  14  176.57   16.54
   0 -10 -14   15.44    9.95
   0  10  14   23.77   11.58
   0 -11 -14    6.44    9.53
   0  11  14   40.63   12.57
   0 -12 -14    3.96    9.08
   0  12  14   13.35   11.81
   0  13  14   -0.77   11.21
   0 -13 -14    1.85    9.57
  -1  13 -14  -10.69    9.08
   1 -13  14   -1.84    9.33
  -1 -13  14   10.75   10.08
  -1 -12  14   18.37    9.77
  -1  12 -14   15.62   11.25
   1 -12  14   17.86    8.97
   1 -11  14    6.14    7.42
  -1 -11  14    5.80    7.12
  -1  11 -14   -1.25   10.09
   1  11 -14    9.14    8.83
  -1 -10  14   21.77    8.75
   1 -10  14   44.67    9.25
  -1  10 -14   34.98   11.61
   1  10 -14   41.92    9.96
  -1   9 -14   -1.35    9.13
  -1  -9  14    2.75    7.91
   1  -9  14    1.02    5.82
   1   9 -14    7.11    8.47
   1   8 -14   34.17    9.47
  -1   8 -14   40.61   11.15
  -1  -8  14   33.11    9.16
   1  -8  14   34.42    8.42
   1   8 -14   43.56    7.53
  -1   8 -14   39.26    8.24
   1  -7  14   60.13    8.73
  -1   7 -14   54.55   10.11
  -1   7 -14   65.82   11.62
   1   7 -14   39.30    8.39
   1  -7  14   60.63    8.72
   1   7 -14   56.11    7.58
  -1  -7  14   50.54    9.48
  -1   6 -14   41.85    8.80
   1  -6  14   24.62    7.72
   1  -6  14   14.09    6.13
   1   6 -14   26.16    5.46
  -1  -6  14   24.25    7.15
   1   6 -14   14.94    7.79
   1   5 -14  157.56   11.52
   1   5 -14  166.32   12.97
  -1   5 -14  182.63   15.34
  -1  -5  14  170.51   11.41
   1  -5  14  172.20   13.91
  -1  -5  14  172.59   13.12
   1  -4  14    8.79    4.89
   1   4 -14    4.89    6.23
  -1  -4  14    5.75    3.24
   1   4 -14   14.61    4.07
   1  -4  14   13.57    7.57
  -1  -4  14    6.15    5.20
  -1   4 -14    4.52    8.23
   1   3 -14  148.79   11.76
   1  -3  14  150.56   12.15
  -1  -3  14  156.37    9.46
   1   3 -14  152.29    9.38
  -1  -3  14  159.19   12.06
   1  -3  14  160.94    9.95
  -1   3 -14  155.35   14.50
  -1  -2  14  221.84   12.16
  -1  -2  14  231.48   14.95
   1  -2  14  236.89   12.82
   1   2 -14  250.38   15.03
  -1   2 -14  258.77   18.11
  -1   2 -14  243.74   10.57
   1  -2  14  211.64   15.06
   1   2 -14  266.77   12.83
   1  -1  14   37.08    4.45
  -1   1 -14   25.10    3.46
   1  -1  14   36.84    7.27
  -1   1 -14   36.49    7.96
  -1  -1  14   37.44    3.96
   1   1 -14   25.41    4.52
  -1  -1  14   30.71    5.34
   1   0 -14  346.67   17.42
  -1   0 -14  358.08   16.09
   1   0 -14  358.53   18.81
  -1   0  14  350.04   16.49
  -1   0 -14  362.63   21.72
  -1   0  14  376.03   19.40
   1   0  14  351.78   15.56
   1   0  14  368.97   20.00
  -1  -1 -14   64.30    8.68
   1   1  14   65.85    8.83
   1  -1 -14   53.14    6.59
   1  -1 -14   83.77    7.78
  -1   1  14   29.73    5.72
  -1  -1 -14   45.32    5.84
   1   2  14  309.70   17.47
   1  -2 -14  232.50   13.72
  -1  -2 -14  216.82   12.98
  -1   2  14  267.84   13.39
   1  -2 -14  212.35   14.04
   1   2  14  236.65   10.65
  -1   3  14  154.87   11.18
   1  -3 -14  174.45   12.95
  -1  -3 -14  165.29   11.51
   1  -3 -14  174.62   10.46
  -1   3  14  155.24   12.38
  -1  -3 -14  158.25   13.51
   1   3  14  166.06   13.57
  -1   4  14   -1.67    4.58
   1  -4 -14    7.99    5.03
  -1  -4 -14   11.52    6.21
  -1   4  14   10.15    5.74
   1   4  14    6.12    6.99
  -1  -4 -14    4.88    6.50
   1  -4 -14   21.38    4.35
   1  -5 -14  170.34   14.34
  -1   5  14  166.16   13.77
   1   5  14  167.24   13.36
  -1  -5 -14  171.33   13.30
  -1   5  14  170.02   12.73
  -1  -5 -14  165.31   14.02
  -1   6  14   13.33    8.75
   1   6  14   13.29    8.16
  -1   6  14   11.34    6.55
  -1  -6 -14    2.12    6.61
   1  -6 -14    4.86    6.85
   1   7  14   47.79    8.40
   1  -7 -14   45.63    9.93
  -1   7  14   55.39   11.15
   1   7  14   42.97   10.64
  -1  -7 -14   49.05   10.96
  -1   7  14   34.95    8.16
  -1  -8 -14   54.60   11.06
   1   8  14   47.97   11.79
  -1   8  14   34.64    9.52
  -1   8  14   33.55    9.67
   1  -8 -14   43.58   11.32
  -1   9  14   11.90    8.38
  -1  -9 -14   -4.00    8.90
   1   9  14   23.28   10.86
   1  -9 -14    6.06    9.70
  -1   9  14   15.77    9.97
  -1  10  14   38.90   10.33
  -1 -10 -14   29.31   11.25
  -1  10  14   57.25   12.34
   1 -10 -14   43.09   12.78
   1  10  14   51.03   12.61
   1  11  14   15.20   10.45
  -1  11  14   17.02   11.17
  -1  11  14  -10.02    7.27
   1 -11 -14    3.02   11.07
  -1 -11 -14    0.85   10.28
   1  12  14   20.62   11.70
  -1  12  14   21.51   11.52
   1 -12 -14   14.96   10.78
  -1 -12 -14   22.82   12.30
   1  13  14   24.27   12.28
  -1  13  14   -1.40   10.40
   1 -13 -14    2.47   10.16
  -1 -13 -14    3.53   13.14
  -2  12 -14    4.77   10.72
   2 -12  14   20.58    9.35
   2  12 -14   16.51    7.67
  -2 -11  14    1.69    8.73
  -2  11 -14    4.92   10.77
   2 -11  14   10.79    8.11
   2  11 -14   -1.94    8.98
  -2 -10  14   21.29    9.09
   2  10 -14   12.07    8.64
  -2  10 -14   14.66    9.77
   2 -10  14    7.86    8.13
   2   9 -14    9.54    9.00
  -2  -9  14    2.68    8.60
  -2   9 -14    0.88    9.23
   2  -9  14    4.37    6.76
  -2   8 -14   62.15   11.98
   2  -8  14   62.01    8.78
  -2  -8  14   57.29   10.36
   2   8 -14   56.57   10.41
   2   7 -14   37.70    9.50
  -2  -7  14   37.92    8.93
  -2   7 -14   42.63   11.31
   2  -7  14   48.41    9.82
   2  -7  14   33.70    8.08
   2  -6  14   78.27    9.63
  -2   6 -14   74.05   13.21
   2   6 -14   44.12   10.54
   2  -6  14   83.18   11.49
  -2  -6  14   72.45    9.39
  -2  -6  14   74.44    9.82
  -2  -5  14   69.72    9.37
  -2   5 -14   88.30   13.09
   2  -5  14   66.13   10.82
  -2  -5  14   61.17    8.75
   2  -5  14   82.55    8.72
   2   5 -14   73.18   10.24
  -2  -4  14   48.21    8.42
   2   4 -14   86.78   10.69
   2  -4  14   64.63    7.25
  -2  -4  14   65.47    9.08
  -2   4 -14   85.74   11.79
   2  -4  14   63.33   11.53
   2  -3  14  188.58   11.93
   2  -3  14  183.91   15.39
   2   3 -14  173.64   12.08
  -2   3 -14  194.07   17.00
   2   3 -14  179.93   14.49
  -2  -3  14  169.16   13.88
   2   2 -14  222.52   14.48
   2  -2  14  229.61   12.84
   2  -2  14  245.87   18.78
   2   2 -14  237.81   16.23
  -2  -2  14  231.83   17.05
  -2   2 -14  251.30   19.15
  -2   1 -14   30.07    9.61
  -2  -1  14   44.22    7.56
   2  -1  14   51.49    5.09
   2   1 -14   43.12    7.21
  -2   1 -14   31.67    4.88
   2   1 -14   44.27    8.39
   2  -1  14   47.32    9.66
  -2   0 -14  178.91   16.85
  -2   0 -14  157.18   11.30
   2   0 -14  164.19   12.31
   2   0  14  154.53   13.71
   2   0 -14  171.92   13.15
  -2   0  14  161.22   13.38
   2  -1 -14   65.95    8.22
  -2  -1 -14   54.34    7.01
   2  -1 -14   60.93    8.04
   2   1  14   50.23    9.63
  -2   1  14   44.38    8.05
   2   2  14  252.03   17.79
  -2  -2 -14  242.71   15.89
   2  -2 -14  241.57   16.40
  -2   2  14  234.25   17.22
   2  -2 -14  246.07   15.16
   2   2  14  248.24   16.59
   2   3  14  183.61   15.66
  -2  -3 -14  186.51   13.29
   2  -3 -14  183.87   12.07
  -2   3  14  193.59   17.08
   2   3  14  167.98   14.07
   2  -3 -14  195.27   13.88
   2  -4 -14   69.85   10.26
   2   4  14   95.68   11.17
  -2  -4 -14   80.70   10.02
   2   4  14   99.28   12.67
  -2   4  14  104.14   11.89
   2   5  14   75.10   10.55
   2  -5 -14   74.56   10.16
  -2   5  14   82.40   10.90
   2   5  14   75.60   10.49
  -2  -5 -14   61.85    9.42
   2   6  14   44.52   11.89
   2   6  14   49.40   10.24
  -2   6  14   51.58    9.14
  -2   6  14   62.66   10.51
  -2  -6 -14   66.27    9.02
   2  -6 -14   68.88    9.62
   2   7  14   26.89    9.93
  -2  -7 -14   30.82    7.84
   2   7  14   30.96    9.20
   2  -7 -14   23.86    8.40
  -2   7  14   24.12    8.14
  -2   7  14   26.17    8.09
   2   8  14   64.87   10.75
  -2   8  14   68.07   10.71
   2   8  14   51.83   10.95
  -2   8  14   47.50   10.16
   2  -8 -14   41.01    9.45
  -2  -8 -14   50.39    9.83
   2   9  14    3.27    8.27
  -2   9  14   -4.63    3.62
   2  -9 -14   -9.58    6.77
  -2   9  14    6.70    8.90
  -2  -9 -14    8.60    7.63
  -2 -10 -14   11.96    8.83
  -2  10  14   21.39    9.85
   2  10  14   14.17   12.05
   2 -10 -14  -11.86    6.73
  -2  10  14    6.60    8.57
  -2 -11 -14    1.52   10.51
   2 -11 -14   -4.48    6.59
   2  11  14   10.36    9.42
  -2  11  14    2.21    9.85
  -2  11  14    6.50    9.28
  -2 -12 -14    6.16    9.83
  -2  12  14    2.81    9.73
   2  12  14   13.99   10.09
  -2  12  14   -0.23    8.77
   2 -12 -14   -6.22    6.89
  -3  10 -14   -4.26    9.95
   3 -10  14    9.87    3.69
   3  10 -14    0.94    9.36
   3  -9  14   24.71    9.59
   3   9 -14   26.54   11.16
  -3   9 -14   30.69   12.27
  -3  -8  14   15.99    7.81
   3   8 -14   14.49    9.79
   3  -8  14   16.01    8.54
  -3   8 -14   29.81   11.31
   3   7 -14   35.86   10.57
  -3  -7  14   35.82    7.65
   3  -7  14   23.52    8.71
  -3  -7  14   14.78    6.32
  -3  -6  14   33.44    8.52
   3   6 -14   35.32   10.29
   3  -6  14   20.41    8.60
  -3  -6  14   23.56    7.21
   3  -6  14   31.63    9.58
  -3   5 -14    9.47    8.04
  -3  -5  14    9.39    7.12
  -3  -5  14    8.80    7.86
   3   5 -14   12.91    8.89
   3  -5  14   20.78    7.59
   3  -5  14   21.88    8.68
   3   4 -14   86.62   11.91
  -3   4 -14   86.43   13.54
  -3  -4  14   72.30   10.78
  -3  -4  14   80.48   11.46
   3   3 -14   58.68    9.60
  -3   3 -14   59.64   11.67
  -3  -3  14   46.54    8.64
   3  -3  14   36.94    9.66
   3   3 -14   62.88   11.09
  -3   2 -14   63.10   12.62
   3  -2  14   87.55   12.67
  -3  -2  14   83.26   11.12
   3   2 -14   68.49   10.47
   3  -1  14  169.86   17.39
  -3   1 -14  138.41   16.83
   3   1 -14  153.91   14.74
  -3  -1  14  143.00   14.77
   3   1 -14  146.74   13.19
   3   0 -14   18.43    8.48
  -3   0 -14   10.60    5.65
  -3   0  14    3.89    6.63
   3   0 -14   -1.70    5.85
   3   0  14   -8.34    8.35
   3   0  14   17.94   10.38
   3   1  14  134.84   15.52
   3   1  14  161.20   16.15
   3  -1 -14  166.10   14.78
  -3   1  14  148.86   15.77
  -3  -1 -14  151.95   13.62
   3  -1 -14  155.47   14.20
  -3   2  14   68.39   11.43
   3   2  14   62.34   10.65
   3  -2 -14   83.72   10.68
  -3  -2 -14   76.40   10.21
   3  -2 -14  109.57   11.08
   3   2  14   70.81   11.40
  -3  -3 -14   50.27    8.96
   3   3  14   53.03   11.43
   3   3  14   89.69   13.01
  -3   3  14   51.68   10.88
   3  -3 -14   61.48   10.11
   3  -4 -14   67.10   10.84
  -3   4  14   66.65   11.76
   3   4  14   84.54   12.67
   3   4  14   64.75   11.63
  -3  -4 -14   66.06   10.22
   3   5  14   16.28   10.56
   3   5  14   15.51    9.50
  -3   5  14   16.44    8.42
   3  -5 -14    5.98    6.53
  -3  -5 -14    7.25    6.57
   3   6  14   36.70   11.03
  -3   6  14   26.15    8.17
  -3  -6 -14   20.71    7.86
   3  -6 -14   15.00    7.23
   3   6  14   30.25   10.25
   3   7  14   20.51   10.45
   3  -7 -14   27.52    7.87
   3   7  14   16.56   10.54
  -3   7  14   22.73    8.49
  -3  -7 -14   20.33    8.08
   3   8  14   17.65    9.82
   3   8  14   21.39    9.92
  -3   8  14   21.34    9.99
  -3  -8 -14   15.68    8.49
   3  -8 -14   19.30    8.22
  -3  -9 -14   21.68    9.44
   3   9  14   15.14    9.56
  -3   9  14   18.64    9.56
   3  -9 -14   31.63    9.25
   3   9  14   13.26    9.01
  -3  10  14   -5.22    8.47
   3 -10 -14   14.64    7.78
  -3 -10 -14   -5.29    8.91
   3  10  14    1.26    9.42
  -4  -7  14    4.50    6.68
  -4   7 -14   -1.99   10.24
   4   6 -14    0.80   11.17
  -4  -6  14   10.37    6.42
   4  -6  14   25.63    9.68
   4   5 -14   22.84   10.96
   4  -5  14    8.08    8.83
  -4  -5  14   -1.28    6.27
  -4   4 -14    9.80    7.91
  -4  -4  14    7.61    7.20
   4  -4  14    8.50    9.99
   4   4 -14    8.35   10.05
  -4  -4  14    3.45    4.33
  -4   3 -14    3.08    8.62
   4   3 -14   12.94    9.10
  -4  -3  14   14.39    7.98
   4  -3  14   12.73    9.94
  -4  -3  14    3.91    5.78
   4  -2  14   16.25   10.27
   4   2 -14   19.21   10.90
  -4   2 -14    0.74    8.94
  -4  -2  14    9.75    6.65
   4   2 -14    8.00    6.86
   4  -1  14    0.99    9.26
   4   1 -14    3.41    7.32
   4  -1  14   29.23   10.18
  -4  -1  14    9.46    7.03
   4   1 -14   10.18   10.20
   4   0 -14   16.08    8.36
   4   0 -14   24.88   10.66
   4   0  14   12.26   10.89
  -4   0  14   11.00    7.54
   4   0  14   22.95   10.40
  -4   1  14   -4.13    6.49
   4   1  14   17.92   10.94
   4  -1 -14   -1.90    6.24
  -4  -1 -14    2.66    6.07
   4   1  14   27.61    9.85
   4  -2 -14   13.06    8.44
  -4  -2 -14    5.39    6.85
  -4   2  14   12.00    8.48
   4   2  14   14.18   11.26
   4   3  14   21.12   11.81
  -4  -3 -14    9.82    7.28
   4  -3 -14   -0.12    6.73
  -4   3  14    1.04    8.18
  -4   4  14   -4.56    8.03
   4   4  14   15.03   11.59
  -4  -4 -14   11.84    7.90
   4  -4 -14   10.74    7.45
   4   5  14   18.95   11.09
   4  -5 -14   -3.80    6.61
  -4  -5 -14    8.92    7.71
  -4   5  14    6.68   10.28
   4  -6 -14   16.64    7.51
  -4   6  14   -7.49    8.53
  -4  -6 -14   -2.91    8.67
   4   6  14    9.92   11.44
  -4  -7 -14    2.61    8.31
   4  -7 -14   13.42    6.45
   4   7  14   14.22   11.34
   0 -13  15   11.45   10.26
   0  13 -15   22.40   10.11
   0  12 -15    2.00    8.27
   0 -12  15    3.05    9.72
   0  11 -15   -1.74    9.11
   0 -11  15    3.71    9.14
   0  10 -15   -3.30    7.47
   0  10 -15   -3.73    8.37
   0 -10  15    6.95    8.68
   0   9 -15   12.36    7.32
   0   9 -15    5.01    8.04
   0  -9  15   -2.27    7.40
   0   8 -15    1.95    7.98
   0   8 -15    8.36    7.77
   0  -8  15   -0.55    6.46
   0  -7  15    8.20    6.10
   0   7 -15   15.02    8.98
   0   7 -15   22.02    9.21
   0   6 -15    9.27    7.53
   0  -6  15    5.25    5.53
   0   6 -15    1.83    6.37
   0  -5  15    8.58    5.67
   0  -5  15    3.57    6.46
   0   5 -15    9.51    8.13
   0  -4  15    6.20    5.92
   0  -4  15    8.23    5.45
   0   4 -15   17.78    8.03
   0  -3  15    6.74    3.84
   0   3 -15   19.76    8.27
   0  -3  15    3.98    5.50
   0  -2  15    2.76    3.80
   0   2 -15    4.35    6.65
   0   2 -15    6.73    2.09
   0  -2  15    5.72    4.58
   0  -1  15   16.74    5.14
   0   1 -15    7.62    3.10
   0   0  15    9.01    4.39
   0   0  15   14.61    4.51
   0   0 -15    1.39    3.74
   0   0 -15    9.41    3.80
   0  -1 -15   26.62    7.08
   0   1  15    4.49    3.24
   0   1  15    9.69    5.16
   0  -1 -15    7.43    4.60
   0   2  15    6.68    5.38
   0  -2 -15    2.95    6.15
   0  -2 -15    0.11    4.72
   0   2  15    0.29    2.93
   0  -3 -15   30.27    7.31
   0  -3 -15    5.77    6.19
   0   3  15    2.34    5.49
   0   3  15    0.54    3.79
   0   4  15    6.53    3.77
   0   4  15    9.46    6.52
   0  -5 -15    0.92    6.74
   0   5  15    2.70    6.33
   0   5  15   -2.31    3.35
   0  -5 -15    3.84    5.94
   0   6  15   -3.85    3.40
   0  -6 -15    9.78    7.11
   0   6  15   -1.50    7.69
   0  -7 -15    2.62    8.91
   0   7  15    7.29    4.58
   0   7  15    9.73    8.49
   0  -8 -15   -6.04    8.00
   0   8  15    3.42    8.60
   0   9  15    2.95   10.30
   0  -9 -15   -0.62    8.33
   0 -10 -15    3.33    8.28
   0  10  15    7.59   10.22
   0  11  15   11.40   11.06
   0 -11 -15    5.95    8.89
   0  12  15   -5.15   10.46
   0 -12 -15    4.10    9.91
   0 -13 -15    9.95   11.02
   0  13  15   15.80   11.88
  -1  13 -15    6.08   11.92
  -1 -13  15   -8.04    8.58
   1 -13  15   12.29    8.94
   1 -12  15   -7.25    8.47
  -1 -12  15   -2.29    9.19
  -1  12 -15    7.58   11.04
   1  11 -15   14.03    8.17
  -1  11 -15   24.26   12.10
  -1 -11  15   17.71    9.06
   1 -11  15   15.40    7.90
  -1  10 -15    7.52    9.94
   1  10 -15    2.71    8.04
  -1 -10  15    6.67    8.83
   1 -10  15   11.32    7.02
   1   9 -15   21.52    9.06
  -1   9 -15   16.04    9.54
   1  -9  15   15.29    6.78
  -1  -9  15   13.09    8.57
   1   8 -15   82.91   10.62
   1  -8  15   95.24   10.95
  -1   8 -15   92.45   10.64
  -1  -8  15   97.00   12.20
  -1   8 -15   92.86   13.82
   1   7 -15   29.41    6.04
  -1   7 -15   35.03   10.02
   1   7 -15   27.08    8.29
   1  -7  15   43.86    8.38
  -1  -7  15   38.52    8.42
   1   6 -15   90.06   11.18
   1   6 -15   79.85    9.32
   1  -6  15   94.82   11.09
  -1   6 -15   82.42   11.57
  -1  -6  15  103.71   11.14
   1  -6  15   88.91    8.99
   1  -5  15  277.39   17.85
  -1  -5  15  352.07   20.38
  -1   5 -15  357.28   22.64
   1   5 -15  387.13   21.41
   1   5 -15  342.60   19.05
   1  -5  15  365.36   21.34
   1  -4  15  165.45   11.17
   1  -4  15  174.38   13.48
  -1  -4  15  143.02   12.45
  -1  -4  15  178.84   11.66
  -1   4 -15  163.66   15.95
   1   4 -15  145.44   11.92
   1   3 -15  261.83   12.92
   1   3 -15  253.22   16.01
   1  -3  15  243.50   14.14
  -1  -3  15  266.47   14.02
  -1  -3  15  250.30   16.63
  -1   3 -15  287.96   19.82
   1  -3  15  262.29   17.18
  -1  -2  15  403.20   21.07
   1  -2  15  388.61   17.77
  -1  -2  15  374.48   17.40
   1   2 -15  351.64   20.42
   1  -2  15  382.79   20.90
  -1   2 -15  363.86   24.21
   1   2 -15  367.70   17.53
   1  -1  15  530.81   22.02
  -1   1 -15  510.10   20.87
   1   1 -15  576.81   23.31
   1  -1  15  508.25   25.75
  -1   1 -15  571.50   29.56
  -1  -1  15  448.90   24.17
  -1  -1  15  474.28   22.03
  -1   0  15   21.50    4.02
   1   0 -15   18.76    4.83
  -1   0 -15   32.49    7.48
  -1   0 -15   20.22    4.35
   1   0  15   21.74    3.97
   1   0  15   26.44    6.95
  -1   0  15   21.02    5.76
   1   0 -15   25.80    6.39
   1  -1 -15  491.42   24.01
  -1  -1 -15  549.12   23.64
  -1  -1 -15  539.70   29.33
   1   1  15  545.87   26.75
   1  -1 -15  513.93   25.80
  -1   1  15  542.00   23.82
   1   1  15  529.53   21.32
  -1  -2 -15  367.35   18.02
   1   2  15  338.69   19.83
   1  -2 -15  318.88   18.01
   1  -2 -15  349.46   17.91
  -1   2  15  336.36   16.85
  -1  -3 -15  234.60   17.06
  -1   3  15  258.06   15.84
  -1   3  15  256.80   14.11
   1   3  15  263.59   16.75
   1  -3 -15  242.03   15.39
  -1  -3 -15  254.93   15.04
   1  -3 -15  212.65   13.34
  -1   4  15  171.51   13.48
   1   4  15  161.27   14.17
  -1   4  15  169.96   11.98
  -1  -4 -15  162.75   12.34
   1  -4 -15  165.87   10.36
  -1  -4 -15  162.48   14.18
   1  -4 -15  162.16   13.22
   1  -5 -15  318.47   19.99
  -1  -5 -15  367.86   22.28
   1   5  15  330.86   20.64
  -1   5  15  348.04   19.32
  -1   5  15  349.06   20.17
  -1  -5 -15  356.14   20.70
   1   6  15   92.18   12.96
  -1  -6 -15   94.99   10.66
  -1   6  15   76.24   10.30
  -1   6  15   85.84   10.73
  -1  -6 -15  105.88   12.50
   1  -6 -15   87.85   11.27
  -1  -7 -15   32.25    9.23
   1  -7 -15   40.47   10.21
   1   7  15   35.05   10.19
  -1  -7 -15   43.13    8.13
  -1   7  15   17.29    7.27
  -1   7  15   33.21    9.46
   1  -8 -15   93.50   14.18
  -1  -8 -15   94.65   14.11
  -1   8  15  109.90   12.99
   1   8  15  114.88   14.35
  -1   8  15  142.67   16.27
  -1  -9 -15   20.16    9.19
   1   9  15   17.66   11.37
   1  -9 -15   34.47   11.90
  -1   9  15   17.06    7.96
  -1   9  15   34.90   13.00
  -1 -10 -15   -1.58    8.53
  -1  10  15    4.16    8.54
   1  10  15    8.06    9.22
   1 -10 -15    3.22    9.69
  -1  10  15   15.71   12.31
  -1  11  15   22.95   13.01
   1  11  15   24.01   10.84
  -1 -11 -15   12.65   11.53
   1 -11 -15   16.26   10.97
  -1  11  15   16.60    9.58
   1 -12 -15   -3.01   10.12
  -1 -12 -15   12.00   11.58
   1  12  15   13.52   10.36
  -1  12  15   33.53   14.92
  -1  13  15   18.34   15.01
   1  13  15   10.60   11.17
   1 -13 -15    0.10    9.30
  -1 -13 -15    4.73   12.05
   2 -12  15   -1.55    7.22
  -2  12 -15   -5.60   10.15
  -2 -12  15    2.46    8.77
   2  12 -15   17.57    8.21
  -2 -11  15   22.33   10.05
   2  11 -15   18.44   10.73
  -2  11 -15    6.88   12.56
   2 -11  15   17.31    8.68
  -2  10 -15   16.01   10.92
  -2 -10  15   12.59    9.27
   2  10 -15    3.74    8.63
   2 -10  15   -1.79    6.65
   2   9 -15   20.19    9.44
  -2  -9  15   26.76    8.95
   2  -9  15   15.96    7.14
  -2   9 -15   10.51   11.10
  -2  -8  15   26.66    8.45
   2  -8  15   11.83    3.79
  -2   8 -15   19.30   10.28
   2   8 -15   17.86    9.24
  -2   7 -15   25.09   10.59
   2  -7  15   11.86    6.93
   2  -7  15   12.27    8.98
  -2  -7  15   20.67    7.94
   2   7 -15   30.89    9.68
   2   6 -15    9.99    8.21
   2  -6  15   16.72    8.47
  -2  -6  15   16.14    5.60
   2  -6  15   10.34    6.13
  -2  -6  15   13.49    6.93
  -2   6 -15   15.29   10.68
   2  -5  15   66.26    8.64
   2  -5  15   64.82   10.63
   2   5 -15   73.13   10.75
  -2  -5  15   56.30    8.60
  -2   5 -15   80.42   13.26
  -2  -5  15   63.92    9.50
   2  -4  15   13.58    7.62
  -2  -4  15   16.42    6.21
   2   4 -15   18.26    5.66
   2  -4  15   14.74    5.30
   2   4 -15   20.49    8.18
  -2   4 -15   25.60    9.39
  -2   3 -15   76.12   11.59
   2  -3  15   66.53   11.39
   2  -3  15   75.99    7.64
   2   3 -15   77.56    8.35
  -2  -3  15   66.53    8.71
   2   3 -15   75.34    9.98
   2  -2  15   41.17   10.69
   2  -2  15   53.91    6.30
   2   2 -15   45.37    8.04
  -2  -2  15   34.66    6.74
  -2   2 -15   53.88   10.01
   2   2 -15   25.90    6.12
   2  -1  15  244.81   13.18
   2   1 -15  247.74   16.46
   2   1 -15  231.58   15.27
   2  -1  15  262.91   18.39
  -2   1 -15  275.82   20.07
  -2  -1  15  242.47   17.56
  -2   1 -15  274.43   14.71
   2   0 -15   17.12    6.48
  -2   0 -15    8.73    8.42
   2   0 -15    1.95    5.49
  -2   0 -15    1.47    3.55
   2   0  15   -0.09    7.46
  -2   0  15    6.54    5.41
   2  -1 -15  240.31   15.77
  -2  -1 -15  237.85   19.79
  -2   1  15  231.18   16.60
  -2  -1 -15  244.88   15.29
   2   1  15  267.41   18.53
   2  -1 -15  239.07   15.90
   2  -2 -15   45.17    7.93
   2   2  15   47.33    8.67
  -2  -2 -15   42.43    7.25
   2   2  15   37.50    9.20
   2  -2 -15   57.53    7.41
  -2   2  15   24.03    7.52
   2  -3 -15   82.45    8.56
  -2   3  15   85.14   11.12
   2   3  15   89.05   11.10
   2   3  15   83.60   10.67
   2  -3 -15   66.00    9.37
  -2  -3 -15   83.35    9.51
   2  -4 -15   16.72    7.06
   2   4  15   21.96    8.67
  -2  -4 -15   18.55    6.93
  -2   4  15   25.43    8.25
   2   4  15   15.39    8.62
   2  -5 -15   64.32    9.94
  -2   5  15   69.56   10.29
   2   5  15   81.44   10.77
  -2  -5 -15   74.53   10.05
   2   5  15   74.41   11.77
  -2  -6 -15   14.13    6.73
   2  -6 -15    6.14    5.78
   2   6  15    5.76    8.20
   2   6  15    8.19    8.04
  -2   6  15    5.37    6.18
  -2  -7 -15   10.38    7.62
  -2   7  15   21.51    8.82
   2   7  15   36.91    9.34
   2  -7 -15   15.68    7.77
   2   7  15   17.27    9.33
  -2  -8 -15   17.43    8.74
  -2   8  15    2.58    4.25
   2  -8 -15   17.62    8.43
   2   8  15   21.16    9.04
  -2   8  15   29.12    9.54
   2   8  15    3.55    9.04
   2  -9 -15   10.43    8.14
  -2   9  15   37.63   10.46
   2   9  15   14.34    9.75
  -2  -9 -15   15.28    8.53
  -2   9  15   -0.63    4.22
   2  10  15   20.21   10.19
  -2  10  15   -3.36    7.85
  -2 -10 -15   13.17    9.90
   2 -10 -15   -1.60    7.14
  -2  10  15   18.36    9.58
  -2 -11 -15   19.55    9.83
  -2  11  15    0.45    8.16
   2  11  15   17.65   13.37
   2 -11 -15   -3.41    7.72
  -2  11  15   20.65   10.33
  -2 -12 -15    4.51   10.81
  -2  12  15  -11.08    8.60
  -2  12  15    1.51    9.18
   2  12  15   10.15    9.98
   2 -12 -15    0.89    7.41
   3 -10  15   -0.14    5.75
  -3  10 -15   12.90   11.12
   3  10 -15   10.65   10.66
  -3   9 -15   10.04   12.12
   3  -9  15    4.44    6.93
   3   9 -15   18.68   10.16
   3  -8  15   -6.25    6.47
  -3   8 -15   -5.48   10.36
   3   8 -15    2.46    8.78
  -3  -8  15    5.15    7.37
   3  -7  15    0.29    9.11
   3  -7  15    5.48    6.46
  -3  -7  15    5.51    5.52
   3   7 -15   19.47    9.77
  -3  -7  15   29.73    7.10
  -3  -6  15    7.07    6.54
   3  -6  15    0.14    6.09
  -3   6 -15   12.26    8.46
   3   6 -15    4.04    9.49
  -3  -6  15  -11.20    5.01
   3  -6  15    0.85    8.87
  -3  -5  15    6.79    5.83
   3  -5  15   10.75    8.88
  -3   5 -15   16.12    8.41
  -3  -5  15   15.35    7.88
   3  -5  15   18.62    8.01
   3   5 -15   10.44    9.33
  -3  -4  15   16.17    7.68
  -3  -4  15    8.31    6.96
   3  -4  15   10.82    7.50
   3   4 -15   19.60    9.27
  -3   4 -15   13.60    9.00
  -3   3 -15   40.36   10.39
   3   3 -15   58.89   11.06
  -3  -3  15   43.03    8.21
   3   3 -15   52.82    9.07
   3   2 -15    7.75    7.28
   3  -2  15   16.96    7.64
   3   2 -15    5.31    5.55
  -3   2 -15    1.48    8.49
  -3  -2  15    4.19    6.06
  -3   1 -15   73.29   13.89
   3   1 -15   91.05   11.42
   3  -1  15   82.68   13.14
   3   1 -15   83.72   10.66
  -3  -1  15   70.21   10.65
   3   0  15   31.48   10.59
  -3   0 -15   29.16    6.60
   3   0 -15   43.12    9.26
  -3   0  15   26.15    8.35
   3   0  15   20.75    9.00
   3   0 -15   34.95    8.30
   3  -1 -15   95.67   11.12
   3  -1 -15   77.87   10.35
  -3   1  15   86.04   11.91
   3   1  15   69.85   11.99
   3   1  15   85.03   12.45
  -3  -1 -15   65.15    9.05
   3   2  15    8.43   10.09
  -3  -2 -15    1.84    5.64
  -3   2  15    4.43    7.80
   3  -2 -15    5.58    6.85
   3   2  15    6.98    7.74
   3   3  15   49.23   11.20
   3  -3 -15   41.77    9.61
  -3  -3 -15   38.94    8.57
  -3   3  15   51.45   10.38
   3   3  15   66.08   12.23
   3   4  15    5.23    9.27
   3  -4 -15    2.22    6.39
  -3   4  15    1.85    7.83
   3   4  15   12.46    9.87
  -3  -4 -15   15.21    7.62
  -3  -5 -15   13.11    7.40
   3   5  15   21.23   10.60
  -3   5  15   12.75    9.46
   3   5  15   23.54   10.40
   3  -5 -15   14.72    7.24
  -3  -6 -15    6.48    7.83
   3   6  15   28.45   10.24
   3   6  15   12.18    9.69
   3  -6 -15   -2.40    5.35
  -3   6  15    7.88    7.65
   3   7  15    9.97   10.01
  -3  -7 -15   15.19    8.98
  -3   7  15    8.80    6.52
   3  -7 -15   19.45    7.69
   3   7  15   15.67   10.17
  -3  -8 -15    4.31    8.22
   3   8  15    6.56    9.43
   3   8  15   -8.16    9.68
  -3   8  15   10.83    8.04
   3  -8 -15    1.70    7.33
   3   9  15   10.39    9.76
  -3  -9 -15    7.29    8.97
   3   9  15    5.36    9.63
   3  -9 -15   27.48    8.74
  -3   9  15    4.52    7.98
   3  10  15   -4.24    9.18
  -3  10  15   -2.87    7.41
  -3 -10 -15   -3.24    9.56
   3 -10 -15   10.12    6.73
  -4   7 -15   10.62   10.85
  -4  -7  15   12.47    6.63
   4   6 -15    8.32   11.47
  -4  -6  15   18.30    7.65
   4  -6  15   31.43   10.67
  -4  -5  15   14.05    8.32
   4   5 -15   53.17   12.76
   4  -5  15   35.52   11.14
   4  -4  15   20.39   10.03
  -4  -4  15    0.79    5.09
  -4   4 -15    3.26    8.32
   4   4 -15   14.66   10.79
  -4  -4  15   31.97    8.46
   4  -3  15   65.87   12.45
  -4   3 -15   35.84   11.52
  -4  -3  15   45.83    8.59
  -4  -3  15   33.77    9.32
   4   3 -15   50.57   10.23
   4   2 -15   12.22   10.07
  -4   2 -15   -2.66    8.35
   4   2 -15    3.76    7.89
  -4  -2  15    3.84    6.26
   4  -2  15   -1.03    9.51
  -4  -1  15   46.70   10.16
   4   1 -15   59.88   13.15
   4  -1  15   62.96   12.41
   4   1 -15   42.82   10.11
  -4   1 -15   40.81   11.82
   4   0 -15   12.90   10.60
   4   0  15    4.08   10.47
   4   0  15   -0.48   10.66
   4   0 -15   10.03    8.96
  -4   0  15   -7.39    7.09
   4   1  15   67.68   10.39
  -4   1  15   53.72   10.74
   4   1  15   47.79   12.28
   4  -1 -15   53.59   10.89
   4   2  15   -0.87   10.70
  -4  -2 -15   -3.30    5.31
   4   2  15   -4.46    9.08
  -4   2  15    4.68    8.36
   4  -2 -15    2.75    6.40
   4   3  15   58.24   12.90
  -4   3  15   54.08   12.25
  -4  -3 -15   51.50   10.56
   4  -3 -15   44.25   10.45
   4   4  15   24.13   12.27
  -4  -4 -15    1.03    7.43
  -4   4  15    7.14    8.80
   4  -4 -15    6.82    7.91
   4   5  15   50.20   12.81
  -4   5  15   17.28   10.49
  -4  -5 -15   35.09    9.67
   4  -5 -15   26.05    8.73
  -4   6  15   10.29    9.61
  -4  -6 -15    7.45    7.80
   4  -6 -15   23.94    9.09
   4   6  15   11.14   11.08
  -4  -7 -15   14.73    8.06
   4   7  15   15.33   11.25
   0 -13  16   19.78   10.62
   0  13 -16   45.82   11.45
   0 -12  16    7.23    9.76
   0  12 -16    3.45    9.84
   0  11 -16   50.73   11.52
   0 -11  16   55.62   11.73
   0  10 -16    7.43    8.47
   0  10 -16   16.87    8.64
   0 -10  16   18.92    8.06
   0  -9  16   12.54    7.61
   0   9 -16    7.21    8.38
   0   9 -16    5.06    8.87
   0   8 -16   62.01   11.16
   0   8 -16   56.92   10.10
   0  -8  16   57.91    9.93
   0  -7  16  291.57   19.50
   0   7 -16  342.45   23.00
   0   7 -16  357.24   20.93
   0  -6  16   10.38    6.46
   0   6 -16    6.57    7.26
   0  -5  16  411.83   22.04
   0   5 -16  414.02   24.19
   0  -5  16  430.63   21.92
   0   4 -16   64.29   10.59
   0  -4  16   45.47    6.92
   0  -4  16   49.78    8.21
   0  -3  16 1295.56   51.26
   0   3 -16 1170.60   55.87
   0   2 -16  231.03   10.66
   0  -2  16  249.50   14.12
   0  -2  16  252.24   14.32
   0   2 -16  230.44   16.48
   0  -1  16  727.32   28.71
   0  -1  16  664.68   29.23
   0   1 -16  651.33   32.97
   0   1 -16  610.51   26.03
   0   0 -16    5.30    3.63
   0   0  16    5.68    4.60
   0   0  16   -4.43    4.50
   0   0 -16    0.48    3.66
   0  -1 -16  744.21   35.90
   0   1  16  731.40   30.72
   0  -1 -16  749.61   31.15
   0   1  16  703.72   32.69
   0  -2 -16  258.16   17.39
   0   2  16  239.95   15.27
   0   2  16  274.31   14.79
   0  -2 -16  267.38   15.81
   0  -3 -16 1309.37   58.08
   0  -3 -16 1384.59   53.58
   0   3  16 1298.81   54.89
   0   3  16 1263.93   50.54
   0   4  16   60.79    8.75
   0  -4 -16   56.78    9.37
   0   4  16   53.41    6.41
   0  -4 -16   46.04    8.74
   0  -5 -16  437.05   25.31
   0   5  16  421.64   23.31
   0  -5 -16  438.86   23.73
   0   5  16  401.53   20.88
   0  -6 -16    6.09    8.76
   0   6  16   -0.63    3.96
   0   6  16   11.58    7.02
   0   7  16  392.26   23.47
   0  -7 -16  369.59   25.92
   0   8  16   69.54   11.66
   0  -8 -16   51.32   11.43
   0   9  16   25.84   10.26
   0  -9 -16   -2.17    8.99
   0  10  16    4.58    9.88
   0 -10 -16    1.23    8.37
   0 -11 -16   68.93   13.11
   0  11  16   59.60   13.68
   0 -12 -16   -2.04    9.03
   0  12  16  -15.19   10.76
   0 -13 -16   41.32   13.47
   0  13  16   31.13   13.95
  -1  13 -16   18.19   11.78
  -1 -13  16    6.08   11.51
  -1  12 -16    1.06   10.77
   1 -12  16    0.16    8.82
  -1 -12  16   -1.22   10.32
   1  11 -16   12.27    9.16
  -1  11 -16   11.81    9.88
  -1 -11  16   16.72    9.40
   1 -11  16   -2.08    7.32
   1 -10  16   29.32   10.11
  -1 -10  16   13.13    9.36
  -1  10 -16   11.82    9.57
   1  10 -16   12.65    8.32
  -1  -9  16   23.48   10.21
   1  -9  16   24.66    6.89
  -1   9 -16   18.69   10.65
   1   9 -16   24.39    9.12
   1   8 -16   10.19    8.35
  -1   8 -16   19.91    8.52
  -1  -8  16    6.74    7.86
   1  -8  16    6.22    6.36
  -1   8 -16   -8.91    9.74
  -1   7 -16   74.44   12.21
  -1  -7  16  101.05   11.75
   1  -7  16   88.17   10.21
   1   7 -16   85.92   12.78
   1  -7  16   91.27   11.56
   1  -6  16   32.73    6.19
   1   6 -16   40.53    8.87
  -1   6 -16   41.69   10.41
   1  -6  16   43.43    9.46
  -1  -6  16   44.15    9.04
  -1  -5  16   60.78    8.42
   1  -5  16   36.03    6.41
   1   5 -16   41.77    6.81
  -1   5 -16   51.04   10.01
   1   5 -16   52.49    9.04
   1  -5  16   46.39    9.09
   1  -4  16   70.40   10.26
  -1   4 -16   84.87   12.18
   1   4 -16   71.74    9.47
  -1  -4  16   66.72    8.90
   1  -4  16   58.93    7.89
   1  -3  16  158.85   13.65
  -1  -3  16  149.96   12.74
  -1  -3  16  160.74   10.47
   1   3 -16  174.12   12.80
   1  -3  16  160.69   10.93
   1   3 -16  184.00    9.94
  -1   3 -16  174.60   15.46
   1   2 -16   15.54    3.81
   1  -2  16   33.07    8.21
   1   2 -16   36.11    7.73
  -1  -2  16   24.57    6.50
  -1  -2  16   14.97    4.05
   1  -2  16   20.09    5.10
  -1   2 -16   37.69    9.86
  -1  -1  16  152.64   11.53
  -1   1 -16  142.81    9.00
   1   1 -16  143.69    9.93
   1  -1  16  139.98    9.42
  -1  -1  16  148.50    9.38
  -1   1 -16  157.36   14.35
   1  -1  16  139.74   12.15
   1   0 -16  148.97   10.17
  -1   0  16  130.45    8.87
  -1   0 -16  135.25   12.92
  -1   0  16  125.46   10.76
  -1   0 -16  123.06    8.37
   1   0 -16  140.13   11.29
   1   0  16  130.00    8.12
   1   0  16  128.13   11.63
   1  -1 -16  135.25   10.55
   1   1  16  122.35    7.53
  -1  -1 -16  133.33   12.73
  -1   1  16  138.98    9.56
  -1  -1 -16  135.03    9.85
   1   1  16  167.77   13.42
   1  -1 -16  126.95   10.23
  -1  -2 -16    5.13    4.62
   1   2  16    7.43    7.60
  -1   2  16   13.40    4.76
  -1  -2 -16   11.06    5.02
  -1   2  16   21.09    5.34
   1  -2 -16   12.94    5.40
   1   2  16   10.21    2.57
  -1   3  16  191.98   13.55
  -1   3  16  189.57   12.19
   1  -3 -16  170.61   11.86
  -1  -3 -16  159.56   14.29
  -1  -3 -16  168.54   12.91
   1  -3 -16  165.00   13.21
   1   3  16  189.79   14.29
   1   4  16   68.13   11.07
   1  -4 -16   56.06    9.06
  -1   4  16   67.61    9.23
  -1   4  16   60.37    8.89
  -1  -4 -16   62.56    9.03
  -1  -4 -16   47.40    8.00
   1  -4 -16   67.15    6.56
  -1   5  16   36.51    7.75
  -1  -5 -16   48.28    8.97
   1   5  16   62.86    8.92
  -1   5  16   61.52    9.09
  -1  -5 -16   45.57    9.94
   1  -5 -16   48.90    9.37
   1   6  16   46.46    9.36
   1  -6 -16   49.71   10.34
  -1   6  16   38.90    7.26
  -1  -6 -16   39.20    9.57
  -1  -6 -16   58.90    9.21
  -1   6  16   49.62    9.69
  -1  -7 -16   82.14   12.95
  -1  -7 -16   90.60   10.78
  -1   7  16   85.07   11.45
   1   7  16   79.04   11.58
  -1   7  16   81.09   10.83
   1  -7 -16  100.47   13.12
   1  -8 -16    4.37    8.29
  -1   8  16   12.58   10.07
  -1   8  16   -2.70    6.04
   1   8  16   15.57    8.90
  -1  -8 -16   10.47    9.10
  -1  -9 -16   21.46    9.97
  -1   9  16   44.82   11.33
   1   9  16   16.51   10.30
  -1   9  16   12.63    7.94
   1  -9 -16   24.06   10.20
  -1 -10 -16   13.11   10.38
   1  10  16   30.68   11.41
  -1  10  16    9.92    7.09
   1 -10 -16    6.87    9.54
  -1  10  16    6.35   11.98
   1  11  16   10.88   10.87
  -1  11  16   13.96   12.21
   1 -11 -16    1.77   10.42
  -1 -11 -16    2.53   11.40
   1 -12 -16   -1.70    9.28
  -1 -12 -16   -6.17   11.01
   1  12  16   13.58   10.63
  -1  12  16   12.81   13.00
  -1  13  16   11.62   12.10
   1 -13 -16    6.68    9.15
  -2 -12  16    0.86    8.52
   2  12 -16    9.72    8.67
  -2  11 -16   41.43   13.66
   2 -11  16   16.36    7.90
   2  11 -16   25.60    9.32
  -2 -11  16    8.35    9.20
   2 -10  16    6.29    7.34
  -2  10 -16   12.65   11.52
  -2 -10  16    6.83    8.82
   2  10 -16   16.65    8.97
   2  -9  16   87.92   11.40
   2   9 -16   81.89   11.97
  -2   9 -16   71.76   15.11
   2  -8  16    5.40    2.76
  -2   8 -16   11.80    9.71
  -2  -8  16   10.28    8.54
   2   8 -16   10.03    9.32
   2   7 -16   36.89   10.25
   2  -7  16   65.84    9.25
  -2   7 -16   38.21   11.66
   2  -7  16   32.76   11.70
  -2  -7  16   52.94   10.12
  -2   6 -16   21.98   11.48
   2  -6  16   20.90    6.46
   2   6 -16   17.85    8.50
  -2  -6  16    8.25    6.71
   2  -6  16   24.25    8.29
  -2   5 -16   39.94   11.38
   2   5 -16   33.16    9.19
  -2  -5  16   28.88    6.69
  -2  -5  16   42.02    7.82
   2  -5  16   45.76    7.83
   2  -5  16   42.23    9.64
  -2   4 -16   43.49   10.29
  -2  -4  16   28.49    7.82
   2  -4  16   40.96    6.98
   2   4 -16   27.74    6.16
   2  -4  16   31.98    9.25
   2   4 -16   37.57    8.48
  -2   3 -16   88.23   11.91
   2   3 -16   75.87    9.63
   2   3 -16   80.04    9.01
   2  -3  16   56.20   10.72
   2  -3  16   67.31    8.01
  -2  -3  16   55.51    8.51
   2  -2  16    7.48    4.74
   2  -2  16    3.04    8.60
  -2   2 -16    7.31    8.68
   2   2 -16    7.30    5.18
  -2  -2  16   -0.38    4.46
   2   2 -16   10.14    6.89
   2  -1  16  536.39   30.00
   2   1 -16  584.65   27.51
  -2  -1  16  535.26   29.45
  -2   1 -16  555.77   33.13
   2   1 -16  607.34   29.78
  -2   0 -16    1.09    4.24
   2   0 -16    1.01    5.10
   2   0 -16   23.59    7.10
   2   0  16    4.80    7.13
  -2   0  16   -0.28    6.18
  -2   0 -16   10.96    8.80
   2  -1 -16  529.96   27.25
  -2  -1 -16  530.77   32.05
   2  -1 -16  549.88   27.32
   2   1  16  538.05   29.26
  -2  -1 -16  520.83   25.09
  -2   1  16  550.92   28.52
   2   2  16   -3.98    7.03
  -2   2  16    3.31    6.18
   2  -2 -16   11.73    6.35
  -2  -2 -16    8.69    5.37
   2  -2 -16    5.98    6.12
  -2  -2 -16    2.14    8.34
   2  -3 -16   78.19   10.05
   2  -3 -16   59.86    7.53
  -2  -3 -16   64.60    9.03
   2   3  16   75.34   11.29
  -2   3  16   72.89   10.33
   2   3  16   88.00   10.91
   2   4  16   46.01   11.34
   2   4  16   35.45    9.40
  -2  -4 -16   27.70    6.61
  -2   4  16   43.23    9.72
   2  -4 -16   40.54    8.64
   2  -5 -16   49.58    9.29
  -2  -5 -16   33.78    7.81
   2   5  16   31.93    9.33
  -2   5  16   35.53    8.80
   2   5  16   32.59    8.81
  -2   6  16   18.82    7.25
   2  -6 -16    7.39    6.59
   2   6  16   20.50    9.85
   2   6  16   29.03    9.79
  -2  -6 -16   16.13    7.18
  -2  -7 -16   51.73    9.49
   2  -7 -16   51.98   10.05
   2   7  16   44.51   10.29
   2   7  16   53.16   11.48
  -2   7  16   45.74    9.21
   2  -8 -16    3.23    7.08
   2   8  16    2.61   10.16
  -2   8  16   -6.27    2.99
  -2  -8 -16    1.20    8.19
   2   8  16    0.22    8.02
  -2   9  16   90.13   13.70
   2  -9 -16   73.18   12.15
   2   9  16   65.34   12.36
  -2  -9 -16   92.56   14.07
  -2  10  16    6.51    8.45
   2 -10 -16   -6.42    7.65
   2  10  16    9.80   10.45
  -2  10  16    2.92    8.15
  -2 -10 -16    3.17   10.09
  -2  11  16   38.94    9.96
   2 -11 -16    1.02    7.61
  -2 -11 -16   28.37   11.14
   2  11  16   12.63   10.68
  -2  11  16   12.36    9.90
  -2  12  16   13.76    8.83
  -2  12  16    7.53    9.51
   2 -12 -16    2.41    7.95
   2  12  16   11.45   11.10
  -3  10 -16   -4.64   10.41
   3 -10  16   -9.52    6.19
   3  10 -16    5.59   10.37
   3  -9  16  -13.34    6.24
  -3  -9  16    9.40    7.45
   3   9 -16   -2.47    9.90
  -3   9 -16   -1.18   10.75
  -3   8 -16   -1.19   10.23
   3   8 -16    5.11    8.96
   3  -8  16    9.24    7.12
  -3  -8  16    6.62    7.45
   3  -7  16   19.75   10.67
   3  -7  16   39.27    9.23
  -3  -7  16   40.93    8.22
   3   7 -16   36.82   10.68
   3  -6  16   -0.26    9.35
  -3  -6  16   -6.89    4.75
   3   6 -16    8.11    9.87
   3  -6  16   -1.39    6.00
  -3  -6  16    3.11    6.74
  -3   6 -16   25.95    9.68
  -3  -5  16  109.69   13.45
  -3   5 -16   93.34   13.96
   3  -5  16  105.08   14.88
  -3  -5  16  106.32   12.00
   3   5 -16  123.91   15.25
   3   4 -16   14.60   11.13
  -3  -4  16   13.22    6.95
  -3  -4  16   11.95    7.95
   3  -4  16   13.07    9.39
  -3   4 -16   10.33    9.07
  -3   3 -16   80.03   13.18
   3  -3  16   88.39   12.98
  -3  -3  16   81.15   10.79
   3   3 -16   69.59   10.50
   3   3 -16   91.49   14.82
   3   2 -16    7.17    6.18
   3  -2  16   12.05    4.79
  -3  -2  16   16.41    7.01
   3   2 -16    4.66    7.43
  -3   2 -16    4.23    8.07
   3   1 -16   21.88    9.08
  -3  -1  16   41.50    8.78
   3   1 -16   22.45    7.91
  -3   1 -16   15.87    9.44
   3  -1  16   16.90    5.91
   3   0 -16    6.76    5.79
  -3   0 -16   -9.96    8.80
   3   0  16   14.83    8.43
  -3   0  16    7.53    6.93
   3   0 -16    8.72    7.52
   3  -1 -16   44.40    9.03
   3   1  16   24.51    9.98
   3   1  16   30.49   10.15
   3  -1 -16   42.34    9.02
  -3  -1 -16   34.25    7.47
  -3   1  16   23.92    8.29
  -3  -2 -16    3.74    6.33
   3   2  16    4.91    8.85
   3   2  16    4.92    8.44
   3  -2 -16    2.89    6.16
  -3   2  16    2.32    7.53
   3   3  16   69.89   13.14
   3  -3 -16   97.80   12.65
   3   3  16   90.68   14.19
  -3  -3 -16   93.01   11.35
  -3   3  16   79.66   12.65
  -3  -4 -16    9.68    6.42
   3   4  16   17.48   10.20
  -3   4  16    5.62    7.70
   3   4  16   -6.37    8.48
   3  -4 -16   -4.43    6.20
   3   5  16  110.00   14.15
   3  -5 -16  110.25   13.72
  -3  -5 -16  107.80   12.24
  -3   5  16   94.34   13.30
   3   5  16  118.22   14.16
  -3   6  16    5.84    7.14
   3   6  16    5.63   10.53
  -3  -6 -16   -2.16    6.25
   3  -6 -16   -7.70    5.77
   3   6  16   18.37    9.84
  -3  -7 -16   23.67    8.46
   3   7  16   39.81   12.59
   3   7  16   44.58   11.08
  -3   7  16   24.55    9.16
   3  -7 -16   20.26    8.12
   3  -8 -16    5.42    7.81
   3   8  16    4.58    9.31
   3   8  16    0.32   10.13
  -3  -8 -16    0.13    7.76
  -3   8  16   -0.03    7.02
   3   9  16    2.61    8.77
   3   9  16    6.48    8.99
  -3  -9 -16   -3.66    8.33
  -3   9  16    4.89    7.86
   3  -9 -16    9.13    7.57
  -3  10  16    1.03    7.64
   3  10  16  -15.24    7.91
   3 -10 -16   -6.09    6.15
  -4   7 -16   19.86   13.41
  -4  -7  16    8.79    5.61
  -4  -6  16    4.69    6.95
   4   6 -16    2.88   10.56
   4  -6  16   32.21   11.38
  -4  -5  16    7.79    6.49
   4  -5  16    4.36    9.53
   4   5 -16   22.31   11.48
  -4  -4  16   19.65    8.26
   4   4 -16   10.04   10.78
   4  -4  16   -0.74   10.11
  -4   4 -16    9.17    8.35
  -4  -4  16    1.02    7.24
   4  -3  16   -3.99    8.87
  -4  -3  16    3.45    5.81
  -4  -3  16    7.47    4.95
   4   3 -16   13.03    7.16
  -4   3 -16   21.76    9.15
  -4  -2  16   -0.71    6.42
   4  -2  16    5.05   10.30
   4   2 -16    9.20    9.84
  -4   2 -16    5.16    9.07
   4   2 -16    4.41    7.41
   4  -1  16   18.97   10.79
   4   1 -16   -0.43    9.04
  -4  -1  16   13.57    7.84
   4   1 -16   -7.80    6.27
  -4   1 -16   -4.59   10.25
  -4   0  16    5.68    7.35
   4   0  16    5.92    9.99
   4   0 -16   -6.54    6.85
   4   0 -16   -2.00   10.36
   4  -1 -16    6.00    7.56
   4   1  16   11.40   11.75
  -4   1  16   -0.76    6.72
   4   1  16   11.62    9.08
   4   2  16   -1.71    9.22
   4   2  16    9.76   10.89
  -4   2  16   -4.40    7.47
   4  -2 -16    4.69    6.49
   4   3  16   -8.80    8.73
  -4   3  16    4.77    8.98
   4   3  16   14.16   11.21
  -4  -3 -16    5.58    7.53
   4  -3 -16    5.77    7.97
  -4  -4 -16   11.87    8.20
   4   4  16   14.02   11.51
  -4   4  16   -4.77    8.35
   4  -4 -16    4.50    7.37
   4   5  16    6.56   10.72
  -4  -5 -16  -10.70    6.94
  -4   5  16    7.38    8.89
   4  -5 -16    3.06    7.01
  -4  -6 -16    0.15    7.61
  -4   6  16    1.56    9.95
   4  -6 -16   23.38    7.87
   4   6  16    3.13   11.50
   0 -13  17  -13.67    8.99
   0  13 -17    1.21   10.43
   0 -12  17    0.31    9.26
   0  12 -17   16.92    9.74
   0  11 -17    0.77   10.11
   0 -11  17    5.10   10.03
   0  10 -17   -8.96    8.37
   0 -10  17    0.65    8.95
   0  10 -17    8.09    9.34
   0   9 -17    3.32    8.67
   0  -9  17    4.46    6.75
   0   9 -17   -8.49    9.17
   0   8 -17    1.56    9.28
   0   8 -17   10.60    9.21
   0  -8  17   -1.57    6.25
   0   7 -17   15.39    8.92
   0   7 -17   -2.68    8.25
   0  -7  17    4.67    6.92
   0   6 -17    6.14    8.06
   0  -6  17    8.53    7.88
   0  -6  17    9.18    6.32
   0  -5  17    8.36    5.57
   0  -5  17    6.30    6.99
   0   5 -17   11.76    9.07
   0   4 -17   85.65   12.44
   0  -3  17    2.24    6.07
   0  -3  17   -0.17    1.83
   0   3 -17   28.76    9.68
   0   2 -17    7.68    2.06
   0  -2  17    2.90    4.33
   0   2 -17   16.94    7.18
   0  -1  17    3.73    4.37
   0   1 -17    5.46    3.20
   0   1 -17    7.63    6.72
   0  -1  17    2.40    5.22
   0   0  17    1.42    4.14
   0   0 -17    4.81    4.07
   0   0 -17   -0.77    3.24
   0   0  17   -0.57    4.92
   0   1  17    3.22    3.29
   0  -1 -17   11.73    5.90
   0  -1 -17   14.48    6.84
   0   1  17    5.06    5.47
   0   2  17   -2.58    3.38
   0  -2 -17    4.13    5.22
   0  -2 -17   11.94    7.36
   0   2  17    5.34    5.81
   0  -3 -17   34.41    7.89
   0   3  17    5.58    4.30
   0  -3 -17   16.34    6.24
   0   3  17    8.85    6.67
   0  -4 -17   24.21    8.13
   0   5  17    5.12    7.40
   0  -5 -17   18.45    7.77
   0  -5 -17   26.36    7.49
   0   6  17   10.44    8.31
   0  -6 -17   16.92    9.14
   0   6  17   -0.41    4.08
   0  -7 -17   -1.73    7.52
   0   7  17    6.58    7.67
   0  -8 -17    1.98    8.69
   0   8  17    2.30    8.59
   0   9  17    4.98   10.01
   0  -9 -17    5.92    8.85
   0 -10 -17    6.70    7.96
   0  10  17   -5.67    9.91
   0  11  17    2.24   10.37
   0 -11 -17   -8.13    8.27
   0  12  17   -7.64   10.96
   0 -12 -17    6.51    9.88
   0 -13 -17    8.79   10.54
   0  13  17    9.93   12.25
  -1 -13  17    8.06    9.68
  -1  12 -17   10.81   10.57
   1 -12  17    5.08    8.21
  -1 -12  17    4.22   10.52
  -1 -11  17    4.42    9.46
   1 -11  17   22.43    8.57
   1  11 -17   15.53    9.09
  -1  11 -17   22.74   11.83
   1 -10  17    0.65    6.80
   1  10 -17   16.03    9.27
  -1 -10  17   11.52   10.12
  -1  10 -17    3.88    9.92
  -1   9 -17   23.40    9.94
   1  -9  17   33.66    8.75
  -1   9 -17   21.70   10.84
   1   9 -17   23.65    9.67
  -1  -9  17    9.02    9.94
   1  -8  17   65.18    9.90
  -1  -8  17   63.58   11.22
  -1   8 -17   41.30   11.79
   1   8 -17   54.21    9.70
  -1   8 -17   55.28   10.24
   1  -7  17   45.33    8.67
   1   7 -17   54.17   10.31
  -1   7 -17   62.85   12.13
  -1  -7  17   51.63   10.34
   1  -7  17   52.59   10.12
   1   6 -17   87.90   11.24
   1  -6  17   90.63   11.43
  -1   6 -17   94.89   12.45
  -1  -6  17  102.10   11.86
  -1  -5  17  255.96   17.65
   1  -5  17  288.94   16.91
   1   5 -17  277.84   17.96
  -1   5 -17  283.45   19.35
   1  -5  17  289.54   19.00
  -1  -4  17  144.04   13.08
   1   4 -17  184.46   14.55
   1  -4  17  186.41   15.10
   1  -4  17  179.06   12.24
  -1   4 -17  203.75   17.09
   1  -3  17  272.54   15.49
  -1   3 -17  272.64   20.55
  -1  -3  17  271.71   17.08
   1   3 -17  266.16   17.80
  -1  -3  17  271.47   14.52
   1  -3  17  278.03   18.19
   1   3 -17  285.05   13.93
   1   2 -17  201.01   11.51
  -1   2 -17  204.57   17.86
   1   2 -17  190.41   14.33
   1  -2  17  204.75   15.41
  -1  -2  17  224.19   15.11
   1  -2  17  210.19   12.18
  -1  -2  17  206.34   11.74
  -1   1 -17  416.19   25.78
  -1  -1  17  408.48   19.81
   1   1 -17  454.92   20.31
  -1  -1  17  415.05   22.25
  -1   1 -17  420.71   18.93
   1  -1  17  416.59   19.21
   1  -1  17  433.78   23.48
   1   0 -17   51.03    6.73
   1   0 -17   57.33    8.23
  -1   0 -17   55.31    6.68
   1   0  17   50.85    5.35
  -1   0  17   44.50    7.37
  -1   0  17   41.79    6.15
  -1   0 -17   52.53    9.46
   1   0  17   53.47    8.48
   1   1  17  425.35   23.07
   1   1  17  413.53   18.36
   1  -1 -17  417.15   20.69
   1  -1 -17  414.90   22.72
  -1  -1 -17  413.09   20.29
  -1  -1 -17  428.74   25.06
  -1   1  17  431.92   20.58
  -1   2  17  182.02   13.61
  -1  -2 -17  220.57   13.74
   1  -2 -17  183.34   13.32
   1  -2 -17  208.21   13.60
   1   2  17  202.46   15.46
  -1   2  17  203.21   12.48
  -1  -3 -17  264.70   18.45
  -1   3  17  263.94   15.20
   1   3  17  285.63   18.52
   1  -3 -17  262.44   15.84
  -1   3  17  259.48   17.02
  -1  -3 -17  235.73   15.85
   1  -3 -17  254.74   16.99
  -1  -4 -17  170.94   14.51
  -1  -4 -17  168.28   14.16
  -1   4  17  170.32   13.37
   1  -4 -17  174.15   11.47
   1  -4 -17  162.71   13.83
  -1   4  17  183.40   13.22
   1   4  17  168.60   14.63
   1  -5 -17  344.49   21.89
  -1  -5 -17  304.42   21.01
   1   5  17  358.40   21.96
  -1  -5 -17  316.46   21.07
  -1   5  17  325.16   19.48
  -1   5  17  349.60   20.79
  -1   6  17  112.54   12.13
   1  -6 -17  109.23   13.42
   1   6  17  100.14   12.29
  -1   6  17  107.40   11.78
  -1  -6 -17  107.58   11.80
  -1  -6 -17  116.24   13.76
  -1   7  17   48.32    9.17
  -1   7  17   59.48   10.75
   1  -7 -17   60.17   10.95
   1   7  17   79.05   13.69
  -1  -7 -17   42.64   10.30
   1   8  17   55.37   11.89
   1  -8 -17   62.08   12.15
  -1  -8 -17   63.82   13.67
  -1   8  17   64.89   11.42
  -1   8  17   60.79    9.91
  -1   9  17   33.69   10.97
   1   9  17   22.93   10.66
   1  -9 -17   13.19   10.59
  -1  -9 -17   22.40   10.37
  -1   9  17   23.09    7.64
   1  10  17    7.14   10.68
   1 -10 -17    9.73   10.27
  -1  10  17   17.76   11.35
  -1  10  17   -5.24    5.73
  -1 -10 -17   15.76   11.31
  -1 -11 -17    6.82   11.24
   1  11  17   15.41   11.65
   1 -11 -17    9.56   11.02
  -1  11  17   16.33   11.31
   1  12  17   18.31   12.96
   1 -12 -17   -1.61    9.68
  -1 -12 -17    9.66   12.84
  -1  12  17    3.58   11.60
  -1  13  17   21.31   11.37
   2  12 -17   20.09   10.76
  -2 -12  17  -13.21    8.67
   2  11 -17   -0.56    8.21
   2 -11  17   -0.15    6.74
  -2 -11  17   17.01   10.52
  -2  11 -17    6.61   11.16
  -2  10 -17   25.94   12.53
   2 -10  17   23.16    7.64
  -2 -10  17    2.32    9.37
   2  10 -17   10.29    8.62
   2   9 -17   19.37    9.64
  -2   9 -17   22.79   11.26
  -2  -9  17   24.39    9.50
   2  -9  17   17.23    7.37
  -2  -8  17   39.65   10.89
   2   8 -17   36.79   10.74
  -2   8 -17   27.69   11.75
   2   7 -17   13.48    8.25
   2  -7  17    8.42    6.36
   2  -7  17    0.70    8.40
  -2  -7  17   -4.62    7.23
  -2   7 -17   20.34   10.03
   2  -6  17   27.41    9.68
  -2   6 -17   31.17   12.09
  -2  -6  17   17.26    7.28
   2   6 -17   21.19    9.53
   2  -6  17   27.54    7.09
   2  -5  17   30.09    9.96
   2   5 -17   30.27    8.90
  -2   5 -17   49.53   11.99
  -2  -5  17   28.96    6.33
  -2  -5  17   22.97    7.51
   2  -5  17   31.80    7.51
  -2  -4  17   22.87    7.83
   2   4 -17   26.44    6.56
  -2   4 -17   35.11   10.90
   2   4 -17   28.37    8.68
   2  -4  17   31.24    6.27
   2  -4  17   31.61    9.84
  -2  -3  17   30.88    8.22
   2   3 -17   18.29    8.74
   2  -3  17   25.52    5.88
   2  -3  17   22.72    8.90
   2   3 -17   17.63    5.85
  -2   3 -17   20.33    8.54
   2  -2  17  132.34    9.36
   2   2 -17  108.95   11.54
  -2   2 -17  118.48   14.49
   2   2 -17  128.17   11.12
  -2  -2  17  119.01   11.58
   2  -2  17  140.40   13.86
   2  -1  17   85.61   12.38
   2   1 -17   95.41   10.39
  -2  -1  17   74.01   10.03
   2   1 -17   84.83   10.55
  -2   1 -17   83.80   12.67
   2   0  17  204.74   16.75
  -2   0 -17  232.85   13.70
   2   0 -17  221.05   15.61
  -2   0 -17  238.54   19.20
  -2   0  17  246.34   17.64
   2   0 -17  238.58   16.53
   2  -1 -17   87.35    9.75
  -2  -1 -17   79.58   12.66
   2   1  17   91.03   11.85
  -2  -1 -17   85.80    9.21
   2  -1 -17   70.18    9.34
  -2   1  17   78.98   10.51
   2  -2 -17  133.45   12.47
  -2  -2 -17  137.03   11.95
   2   2  17  115.29   13.37
  -2   2  17  123.82   12.95
   2  -2 -17  133.13   11.18
  -2  -2 -17  112.33   14.63
  -2  -3 -17   22.54    6.02
  -2   3  17   18.94    7.40
   2  -3 -17   21.81    7.34
  -2  -3 -17   15.03    9.52
   2   3  17   28.38   10.06
  -2  -4 -17   23.88    6.84
   2  -4 -17   20.47    7.91
   2   4  17   33.32    9.69
  -2   4  17   23.88    7.86
   2   5  17   35.17    9.60
  -2  -5 -17   20.01    6.90
   2   5  17   34.31   10.24
  -2   5  17   37.68    9.03
   2  -5 -17   21.03    7.67
   2   6  17   12.23    8.73
  -2  -6 -17   15.78    8.08
   2  -6 -17   21.78    7.99
  -2   6  17   38.01    9.02
   2   6  17   32.39    9.37
   2  -7 -17   15.39    8.23
   2   7  17   12.89    8.51
   2   7  17   -9.97    8.38
  -2  -7 -17    9.02    7.49
  -2   7  17    0.58    3.04
  -2  -8 -17   24.76    9.56
  -2   8  17   16.91    5.83
   2  -8 -17   30.27    9.25
   2   8  17   40.61   10.87
  -2   9  17   -1.78    8.00
   2   9  17   -0.07    9.48
  -2  -9 -17   13.94    9.03
   2  -9 -17    1.25    7.97
   2  10  17   23.29   10.94
  -2 -10 -17   14.24   10.13
   2 -10 -17    3.85    9.00
  -2  10  17   16.02    8.06
  -2  11  17   -1.85    8.02
   2  11  17   -6.70    9.47
   2 -11 -17   -4.35    8.28
  -2 -11 -17    3.40    9.45
  -2  12  17  -11.32    7.59
   3 -10  17    3.21    7.27
  -3  -9  17    8.43    7.30
  -3   9 -17   -6.44   10.90
   3   9 -17    3.14    8.81
   3  -9  17    8.39    7.90
   3  -8  17    5.58    7.02
   3   8 -17   15.02    9.46
  -3  -8  17    0.47    7.17
  -3   8 -17   10.22   10.57
   3  -7  17   24.91   10.28
   3  -7  17    3.68    6.34
  -3  -7  17   23.03    7.37
   3   7 -17   14.61   10.37
  -3   6 -17   17.31    9.60
   3  -6  17   10.15   10.09
  -3  -6  17    7.19    5.93
  -3  -6  17   23.81    8.09
   3   6 -17   21.79   11.51
   3  -6  17    3.02    6.82
  -3   5 -17    4.60    9.29
  -3  -5  17  -10.52    6.44
   3  -5  17  -10.58    9.26
  -3  -5  17    7.50    6.38
   3   5 -17   20.18   11.82
   3  -4  17    4.30    8.96
   3   4 -17    8.84    9.96
  -3  -4  17   13.59    6.74
  -3  -4  17   16.74    8.43
  -3   4 -17   18.62    9.21
   3   3 -17   22.25    7.69
  -3   3 -17   23.97    9.52
   3   3 -17   24.95    9.83
   3  -3  17   14.75   10.58
  -3  -3  17   15.93    6.39
  -3   2 -17   10.57    8.38
  -3  -2  17    0.12    6.59
   3   2 -17    2.05    6.87
   3  -2  17    2.83    9.11
   3   2 -17    5.86    8.45
  -3   1 -17   28.42   10.24
  -3  -1  17   21.48    7.98
   3   1 -17   17.79    7.31
   3  -1  17   12.47    5.51
   3   1 -17   37.24   11.70
  -3   0 -17   -9.19    9.13
   3   0 -17   -4.37    6.45
  -3   0  17   -0.52    6.67
   3   0 -17   12.25    8.89
   3   0  17   -9.06    3.76
  -3   1  17   16.36    8.00
   3  -1 -17   34.90    8.71
  -3  -1 -17   20.73   10.95
   3   1  17   14.41    7.34
   3  -1 -17   36.51    8.87
   3   2  17   -0.61    8.18
  -3   2  17    0.19    7.51
  -3  -2 -17    8.42    6.16
   3  -2 -17    5.10    6.28
   3   2  17    9.87    9.80
   3  -3 -17   24.41    8.48
  -3  -3 -17   19.95    7.08
   3   3  17   23.74   10.81
   3   3  17   23.02   10.36
  -3   3  17   15.72    8.14
  -3  -4 -17    2.95    6.42
   3  -4 -17    2.81    6.72
   3   4  17   16.37    9.78
   3   4  17   14.90   10.71
  -3   4  17   11.95    8.06
  -3   5  17    5.25    8.80
   3   5  17   13.46    9.75
  -3  -5 -17    7.48    7.43
   3   5  17    0.29    9.87
   3  -5 -17    4.32    7.09
   3   6  17   22.81   11.36
   3  -6 -17   10.61    7.76
   3   6  17   14.62   10.03
  -3  -6 -17   13.47    8.86
  -3   6  17    9.40    8.06
  -3   7  17   11.25    8.20
  -3  -7 -17   17.31    8.16
   3  -7 -17   16.24    7.84
   3   7  17   28.97   10.58
   3   7  17   34.90   10.66
   3   8  17  -12.03   10.24
  -3  -8 -17   -2.01    8.34
  -3   8  17    4.89    6.54
   3   8  17   11.80    9.76
   3  -8 -17    5.18    7.53
   3  -9 -17   -0.07    7.43
   3   9  17    3.90    9.82
  -3   9  17    3.70    7.14
  -3  -9 -17   -4.20    8.14
   3  10  17   22.99   10.53
   4  -6  17   13.73   10.56
  -4  -6  17    7.75    6.61
   4   5 -17   13.16   12.37
  -4  -5  17    9.78    8.19
  -4  -5  17   12.10    7.33
   4  -5  17   28.42   10.34
  -4  -4  17   19.46    7.86
  -4  -4  17   14.54    8.12
   4   4 -17   23.81   12.52
  -4   4 -17   18.27    8.92
   4  -4  17   11.64   10.72
  -4   3 -17   21.61    9.73
  -4  -3  17   14.93    6.85
   4  -3  17   36.79   11.86
  -4  -3  17   46.02   10.19
   4   3 -17   11.82    6.12
   4  -2  17   24.46   11.12
  -4  -2  17   20.09    8.70
  -4   2 -17   18.36   10.44
   4   2 -17   21.84   10.67
   4   2 -17   16.83    9.24
   4  -1  17   55.85   13.67
  -4  -1  17   35.04    9.07
   4   1 -17   29.52   10.92
   4   1 -17   18.51    7.69
  -4   1 -17   25.57   11.50
   4   0  17   30.04   11.61
   4   0 -17    6.82    8.83
   4   0 -17    1.36    7.09
  -4   0  17    8.88    8.29
  -4   0 -17   -4.77   10.01
   4   1  17   27.04   12.44
   4  -1 -17   20.19    8.63
  -4   1  17   32.05    9.66
   4   1  17   35.44   11.04
   4   2  17   25.98   12.31
  -4   2  17   19.37    8.61
   4   2  17   -2.83   10.54
   4  -2 -17   14.59    8.16
  -4   3  17   34.51   10.57
  -4  -3 -17   31.04    8.12
   4  -3 -17   37.61   10.17
   4   3  17   20.31   10.50
   4   3  17   39.38   12.21
   4   4  17   11.85   11.91
  -4   4  17    4.53    8.43
  -4  -4 -17    8.55    8.03
   4  -4 -17   14.06    8.35
   4  -5 -17   11.63    8.22
  -4   5  17   -5.67    8.75
   4   5  17   13.66   12.14
  -4  -5 -17   18.44    8.82
   4   6  17   13.08   11.82
  -4  -6 -17   14.47    8.29
   0  13 -18    7.83    8.73
   0  12 -18   14.65   10.55
   0 -12  18   22.52   11.00
   0  11 -18   -1.77   10.39
   0 -11  18    2.57    9.12
   0  10 -18   14.59   10.11
   0  10 -18   30.64    9.82
   0 -10  18   14.66    9.82
   0   9 -18   45.37   10.37
   0  -9  18   31.75    8.39
   0   9 -18   41.30   10.26
   0   8 -18   19.12    8.98
   0   8 -18   20.03    9.46
   0  -8  18   15.39    7.04
   0  -7  18  199.03   15.74
   0   7 -18  216.69   18.46
   0   7 -18  223.03   18.08
   0  -6  18  272.27   18.18
   0   6 -18  293.00   19.45
   0  -6  18  305.51   19.37
   0  -5  18   10.82    5.87
   0  -5  18   24.49    8.58
   0   5 -18    5.52    9.81
   0   4 -18  804.90   40.87
   0  -4  18  805.56   36.78
   0  -4  18  821.57   35.90
   0   3 -18  475.10   26.99
   0  -3  18  407.89   22.42
   0   2 -18  319.79   20.84
   0  -2  18  339.00   18.06
   0  -2  18  355.38   18.86
   0  -1  18   79.14    7.86
   0   1 -18   48.93    8.80
   0   1 -18   53.86    5.40
   0  -1  18   84.41    8.34
   0   0  18  410.13   21.52
   0   0  18  419.43   19.99
   0   0 -18  384.16   19.11
   0  -1 -18   97.38   11.42
   0   1  18   63.80    7.34
   0   1  18   71.70    8.96
   0   2  18  394.55   22.61
   0  -2 -18  402.98   23.79
   0   2  18  395.59   20.58
   0  -2 -18  393.64   21.17
   0   3  18  439.27   21.06
   0   3  18  446.02   23.25
   0  -3 -18  451.90   24.25
   0  -3 -18  438.30   25.72
   0   4  18  735.55   32.22
   0  -4 -18  786.61   35.94
   0   4  18  784.28   35.76
   0  -4 -18  776.50   37.59
   0   5  18   16.07    9.34
   0  -5 -18   19.07    7.40
   0   5  18   12.38    4.80
   0  -5 -18    9.09    7.03
   0  -6 -18  277.11   20.20
   0   6  18  306.20   19.82
   0  -7 -18  215.79   18.22
   0   7  18  190.09   16.66
   0   8  18   24.46    9.02
   0  -8 -18   12.42    9.38
   0  -9 -18   32.95   10.64
   0   9  18   53.66   11.65
   0 -10 -18   21.47   10.06
   0  10  18   30.25   10.64
   0 -11 -18    2.14    9.15
   0  11  18   12.26   10.73
   0  12  18   29.30   13.15
   0 -12 -18   35.30   13.03
  -1  12 -18   15.07   11.11
  -1 -12  18   10.28    9.02
   1 -12  18    8.90    8.40
  -1 -11  18   -0.56    9.62
  -1  11 -18   10.18   10.71
   1  11 -18    8.77    8.42
   1 -11  18    7.37    7.26
  -1 -10  18   29.84   10.71
  -1  10 -18   25.77   11.77
   1 -10  18   34.63    8.37
   1  10 -18   30.76   10.01
  -1   9 -18   32.05   10.23
   1  -9  18   22.51    8.20
  -1   9 -18   36.48   13.51
  -1  -9  18   33.37   10.54
   1   9 -18   37.53    9.46
  -1   8 -18   23.95    9.10
   1   8 -18   31.21    9.24
  -1  -8  18   27.08   10.32
  -1   8 -18   13.12   10.22
   1  -8  18   25.68    8.82
   1   7 -18   30.24    9.73
   1  -7  18   22.33    9.74
  -1   7 -18   23.69   11.82
   1  -7  18   21.44    6.26
  -1  -7  18   27.24    9.02
   1  -6  18   -2.60    8.18
  -1  -6  18    4.48    7.28
  -1   6 -18    5.78   10.03
   1  -6  18   -1.38    2.46
   1   6 -18   12.84    8.73
  -1  -5  18   16.21    7.20
   1  -5  18   22.04    8.87
   1   5 -18   25.28    8.04
  -1   5 -18   26.18   10.59
   1  -5  18   20.74    5.95
   1  -4  18   13.07    7.53
   1  -4  18   14.57    5.94
  -1  -4  18    9.65    6.17
   1   4 -18   28.66    8.74
  -1   4 -18   37.12    9.81
   1   3 -18  115.11   11.92
  -1   3 -18  127.07   14.19
   1   3 -18  108.53    8.00
   1  -3  18  111.41   12.40
  -1  -3  18  107.85   10.78
   1  -3  18  110.81    9.63
   1   2 -18  100.80    7.83
  -1   2 -18  131.15   14.71
   1   2 -18  101.22   10.61
  -1  -2  18  105.72   10.70
   1  -2  18   94.31    8.99
  -1  -2  18   91.44    7.92
   1  -2  18  100.39   11.87
  -1  -1  18  117.68    9.04
  -1   1 -18  117.50   13.66
   1  -1  18  124.75   12.47
  -1  -1  18  118.26   10.64
   1  -1  18  133.98    9.31
   1   1 -18  108.32    8.81
   1   0 -18  179.00   13.53
  -1   0  18  180.57   11.45
  -1   0  18  155.37   13.24
   1   0 -18  164.17   11.78
  -1   0 -18  185.86   11.75
  -1   0 -18  175.97   15.32
   1   0  18  180.38   10.30
   1   0  18  172.58   13.90
  -1   1  18  105.34    9.31
  -1  -1 -18  127.89   10.44
   1  -1 -18  109.85   10.32
   1  -1 -18  113.17    9.47
   1   1  18  116.28   12.07
  -1  -1 -18  118.26   12.18
   1   1  18  103.37    7.76
   1   2  18  118.69   12.08
   1  -2 -18  109.72   11.52
  -1   2  18  112.86   10.60
  -1  -2 -18   94.60   10.27
  -1   2  18  112.62    9.44
   1  -2 -18   88.96    9.84
  -1  -3 -18  120.98   11.78
  -1  -3 -18  123.28   13.02
   1  -3 -18   99.28   10.58
   1  -3 -18  145.26   11.85
  -1   3  18  115.98   11.25
   1   3  18  122.10   13.14
  -1   3  18  107.69    9.71
   1   4  18   22.89    8.24
  -1  -4 -18    5.70    7.01
  -1  -4 -18    7.38    6.55
  -1   4  18   17.37    6.99
  -1   4  18    9.50    5.57
   1  -4 -18    5.44    6.62
   1  -4 -18   20.91    5.22
  -1  -5 -18   16.89    7.42
   1   5  18    9.29    8.73
  -1   5  18    5.44    7.15
   1  -5 -18   10.96    7.92
  -1  -5 -18    5.25    8.15
  -1   5  18    6.60    6.32
   1   6  18    8.03    7.97
  -1  -6 -18    2.19    8.47
  -1  -6 -18   19.08    7.64
   1  -6 -18   -0.35    7.65
  -1   6  18    3.99    5.77
  -1   6  18    5.21    7.31
   1   7  18   22.43    8.85
  -1   7  18   14.46    6.12
   1  -7 -18   15.27    9.37
  -1  -7 -18   27.65   11.41
  -1   7  18   30.10    9.95
   1   8  18   36.22   10.98
  -1   8  18   37.88   10.28
  -1  -8 -18   27.33   10.33
  -1   8  18   34.09    8.49
   1  -8 -18   35.24    9.55
   1  -9 -18   21.54   10.59
  -1   9  18   48.23   12.20
   1   9  18   36.61   12.06
  -1   9  18   22.80    8.28
  -1  -9 -18   24.43   12.26
  -1 -10 -18   33.23   12.40
   1  10  18   28.98   11.16
   1 -10 -18   28.62   11.46
  -1  10  18   36.50   11.29
   1 -11 -18    4.25    9.97
  -1 -11 -18   -1.59   11.08
   1  11  18   10.50   12.86
  -1  11  18    6.42   10.41
   1 -12 -18   12.20    9.86
  -1 -12 -18  -11.23   11.19
   1  12  18   19.80   12.08
  -1  12  18   22.84   11.79
   2  11 -18   -8.66    8.26
  -2 -11  18    2.29    9.58
   2 -11  18   13.90    7.76
  -2  11 -18    1.52   10.53
  -2 -10  18   22.56    9.99
   2 -10  18   33.26    8.91
  -2  10 -18   11.83   11.17
   2  10 -18   23.09    9.57
  -2   9 -18    3.33   10.74
   2  -9  18   10.02    6.30
   2   9 -18    1.21    8.89
  -2  -9  18   26.07    9.75
   2   8 -18   25.43    9.35
   2  -8  18   28.17    8.09
  -2   8 -18   19.32   11.36
  -2  -8  18   33.50   10.49
   2  -7  18   -4.96    8.39
  -2  -7  18    8.59    8.18
   2  -7  18   25.39    7.33
  -2   7 -18   35.39   11.10
   2   7 -18   17.12    9.99
  -2  -6  18   36.88    8.68
   2  -6  18   20.52   10.95
   2  -6  18   30.53    8.08
  -2   6 -18   37.45   11.94
   2   6 -18   27.87    9.55
   2   5 -18   88.90   11.91
   2  -5  18   90.91    9.38
  -2   5 -18  108.15   16.17
  -2  -5  18   85.50   10.99
   2  -5  18   93.88   13.66
  -2   4 -18   58.50   12.47
   2  -4  18   22.54    9.91
   2  -4  18   32.34    6.45
   2   4 -18   43.22    7.30
   2   4 -18   40.04    9.85
  -2  -4  18   31.81    8.92
   2   3 -18   92.06   11.54
  -2   3 -18   97.85   13.95
   2   3 -18   85.23    9.72
   2  -3  18  125.21   13.69
  -2  -3  18   97.67   11.88
   2  -3  18  109.01    9.50
   2  -2  18  210.44   16.42
   2   2 -18  217.87   13.96
   2   2 -18  171.04   14.15
  -2   2 -18  221.04   18.92
  -2  -2  18  191.62   15.06
   2  -1  18   16.83    9.00
   2   1 -18   19.87    7.89
  -2  -1  18   14.74    6.51
  -2   1 -18   27.33   10.45
   2   1 -18   16.23    6.22
   2   0  18  484.70   28.08
  -2   0  18  499.47   27.74
  -2   0 -18  499.99   31.09
   2   0 -18  515.18   27.05
   2   0 -18  494.66   26.39
   2  -1 -18   22.07    6.36
  -2  -1 -18   20.38    5.83
   2  -1 -18   40.06    7.87
  -2  -1 -18    8.00    7.95
  -2   1  18   12.17    6.80
   2   1  18   17.31    9.07
   2   2  18  228.01   17.78
  -2  -2 -18  210.14   14.87
  -2   2  18  227.06   17.35
   2  -2 -18  221.23   15.28
   2  -2 -18  219.39   16.68
  -2  -2 -18  217.25   19.23
  -2   3  18   95.06   12.86
  -2  -3 -18  112.88   15.08
  -2  -3 -18  106.84   10.82
   2   3  18  172.55   16.09
   2  -3 -18  121.13   12.70
  -2  -4 -18   27.83    8.81
  -2  -4 -18   24.52    6.64
  -2   4  18   42.45    8.70
   2   4  18   51.72   10.95
   2  -4 -18   24.96    8.34
  -2  -5 -18  108.80   12.09
  -2  -5 -18   85.23   13.98
   2   5  18   91.36   13.64
   2  -5 -18   94.08   11.88
  -2   5  18   97.92   14.06
   2   6  18   27.94   10.15
   2  -6 -18   17.14    8.04
  -2   6  18   21.52    6.56
  -2  -6 -18   24.57    8.53
   2  -7 -18   12.73    8.41
   2   7  18   28.83    9.46
  -2  -7 -18   26.84    8.74
   2   7  18   20.26    9.36
   2   8  18   12.32   10.42
   2  -8 -18   30.95    9.65
  -2  -8 -18   32.94    9.64
  -2   8  18   30.56    8.26
   2   9  18   -2.93   10.56
  -2  -9 -18    6.41    9.17
   2  -9 -18    9.21    9.43
  -2   9  18   11.70    7.67
   2  10  18   21.30   10.25
   2 -10 -18   15.38   10.32
  -2  10  18   13.32    8.61
  -2 -10 -18   11.41   10.81
  -2 -11 -18   -2.27   10.21
   2 -11 -18  -20.48    8.07
  -2  11  18   -6.54    8.10
   2  11  18    6.18   10.10
   3   9 -18   22.64   10.63
   3  -9  18   -6.68    6.14
  -3   9 -18   -0.99   11.03
  -3  -9  18   18.16    8.84
   3   8 -18   11.69   10.14
   3  -8  18   -4.08    6.48
  -3  -8  18   -5.51    7.07
  -3   8 -18   -1.73   10.79
   3  -7  18    3.57    7.38
  -3  -7  18   19.56    7.52
   3  -7  18   15.79   10.47
   3   7 -18   17.01   11.64
  -3  -6  18   48.39    9.74
   3   6 -18   62.91   13.45
   3  -6  18   60.01   12.35
  -3   6 -18   45.19   12.38
  -3   5 -18   12.57   10.54
  -3  -5  18   10.52    7.94
  -3  -5  18    6.40    6.12
   3   5 -18   17.56   10.00
   3  -5  18    0.27    9.57
  -3   4 -18   96.38   14.17
  -3  -4  18  137.17   14.55
   3   4 -18  121.34   14.80
   3  -4  18  148.25   16.47
  -3  -4  18  136.60   15.28
   3   3 -18   18.82    9.55
   3   3 -18   14.53    7.17
  -3   3 -18    8.61    8.84
  -3  -3  18   -1.75    5.48
   3  -3  18   17.03    9.89
  -3  -2  18   52.74    9.04
   3   2 -18   70.57   11.25
  -3   2 -18   62.99   12.77
   3   2 -18   65.42   10.46
   3  -2  18   68.50   13.20
  -3  -1  18   11.01    6.96
  -3   1 -18    6.07    8.60
   3  -1  18   15.49    9.28
   3   1 -18   16.45    9.26
   3   1 -18   22.02    7.36
   3   0 -18   60.04   11.77
  -3   0  18   52.19   10.19
  -3   0 -18   34.32   11.56
   3   0 -18   32.06    8.86
   3   0  18   17.49    8.17
  -3  -1 -18    3.65   10.30
  -3   1  18   14.02    7.13
   3  -1 -18   20.98    8.75
   3  -1 -18   13.28    7.08
  -3  -2 -18   59.47    9.36
   3  -2 -18   61.32    9.55
  -3  -2 -18   33.89   12.48
  -3   2  18   72.95   11.83
  -3   3  18    8.41    7.93
   3  -3 -18    6.69    8.08
  -3  -3 -18   11.18    5.98
   3   3  18    0.30    6.26
   3   3  18   17.47   10.34
   3   4  18   95.51   13.02
  -3   4  18  113.64   14.86
   3   4  18  129.86   15.09
   3  -4 -18  112.97   13.95
  -3  -4 -18  124.96   13.71
   3  -5 -18    2.24    7.54
   3   5  18    3.88   10.05
   3   5  18   18.41    9.74
  -3  -5 -18   27.66    9.73
  -3   5  18   11.54    7.76
   3  -6 -18   42.83   10.03
  -3   6  18   44.49   11.31
   3   6  18   62.64   12.64
  -3  -6 -18   39.08    9.27
   3   6  18   48.12   12.22
  -3  -7 -18    0.11    7.85
   3   7  18   25.39   11.27
  -3   7  18   14.82    8.88
   3   7  18   17.76   10.38
   3  -7 -18    8.52    7.16
  -3  -8 -18    3.44    8.63
   3   8  18    5.25    9.61
   3   8  18   25.88   11.52
  -3   8  18   -3.35    7.44
   3  -8 -18   17.55    8.99
   3  -9 -18   12.61    9.04
  -3   9  18   -4.14    6.85
   3   9  18   14.03   11.31
  -3  -9 -18    6.68   10.30
  -4  -6  18  -12.07    5.35
   4  -6  18   18.67    7.95
  -4  -5  18   -0.53    6.16
   4  -5  18   21.38   10.43
   4   5 -18    7.20   10.78
  -4  -5  18   -0.25    6.86
   4  -4  18    3.72   10.17
  -4   4 -18   -1.93    8.64
  -4  -4  18   17.85    8.18
  -4  -4  18   12.14    7.89
   4   4 -18    6.38   10.84
  -4  -3  18   21.39    8.94
   4  -3  18   27.27   10.61
  -4   3 -18   24.21   10.10
  -4  -3  18    7.48    5.95
  -4   2 -18   12.95    9.07
   4   2 -18   11.38   11.54
   4  -2  18    9.99   11.01
   4   2 -18   15.44    8.73
  -4  -2  18   10.11    6.62
   4   1 -18   25.52   10.70
  -4   1 -18   -1.02    9.42
   4   1 -18    8.40    7.03
   4  -1  18   32.22   12.64
  -4  -1  18    0.53    6.55
  -4   0 -18    0.59    9.72
   4   0  18   41.01   12.54
  -4   0  18    8.85    8.46
   4   0 -18    1.90    7.22
  -4   1  18    4.42    7.62
  -4  -1 -18    9.21   10.08
   4   1  18   25.55   11.18
   4  -1 -18    0.92    7.45
  -4   2  18    8.67    7.50
   4   2  18    4.29   10.03
   4  -2 -18   12.43    8.17
   4   2  18    2.43   11.60
   4   3  18    5.76   11.88
  -4   3  18   -0.32    8.81
   4   3  18    3.09    8.39
   4  -3 -18   18.48    8.38
   4  -4 -18   13.51    8.61
  -4  -4 -18   11.06    7.78
  -4   4  18   -7.46    8.94
   4   4  18    6.22    9.21
   4   4  18   12.50   11.55
  -4   5  18   -8.09    8.27
   4  -5 -18    3.48    7.69
   4   5  18   20.61   12.39
  -4  -5 -18    5.28    7.22
  -4  -6 -18    3.95    8.93
   0  13 -19    4.86    7.93
   0 -12  19   24.86   11.02
   0  12 -19   -0.06    9.35
   0 -11  19    8.99    8.31
   0  11 -19    4.19    9.95
   0 -10  19    4.25    8.40
   0  10 -19   -4.44    8.39
   0  10 -19   12.39    9.61
   0  -9  19    8.39    9.07
   0   9 -19    9.77    9.52
   0   9 -19    0.37    7.54
   0   8 -19   -1.26    9.05
   0  -8  19    2.47    7.04
   0   8 -19    1.44    9.20
   0   7 -19   25.01    9.86
   0  -7  19   19.56    7.84
   0   7 -19   19.67   10.05
   0  -6  19   43.89    8.84
   0   6 -19   15.47    9.50
   0  -5  19   13.76    8.31
   0  -5  19   10.69    6.41
   0   5 -19   12.28   10.68
   0  -4  19    5.37    6.90
   0  -4  19    5.13    4.75
   0   4 -19    8.57    9.41
   0  -3  19    4.51    5.22
   0  -3  19   11.51    7.14
   0   3 -19   31.74   10.95
   0   2 -19   13.14    8.23
   0  -2  19    8.92    4.86
   0  -2  19    9.18    7.05
   0   1 -19    7.98    7.70
   0   1 -19   -0.79    2.74
   0  -1  19   -1.51    5.56
   0  -1  19   -3.75    4.18
   0   0 -19    0.60    4.17
   0   0  19   18.50    6.91
   0   0 -19    8.45    4.06
   0   0  19   15.93    5.74
   0   1  19   15.67    4.63
   0  -1 -19   14.53    6.19
   0  -1 -19   32.51    8.92
   0   2  19   10.32    6.66
   0  -2 -19    3.44    5.77
   0   2  19    0.01    3.56
   0  -2 -19    9.10    7.12
   0  -3 -19   39.92    9.11
   0   3  19    7.34    7.78
   0  -3 -19   20.57    6.88
   0   4  19    9.15    7.80
   0  -4 -19   35.55    8.82
   0   4  19    3.82    4.26
   0  -4 -19   16.34    8.19
   0  -5 -19    5.87    6.69
   0   5  19   10.52    7.51
   0  -5 -19    6.34    7.01
   0   5  19    4.72    4.30
   0   6  19    0.64    7.96
   0  -6 -19    4.44    8.15
   0   7  19    3.69    8.81
   0  -7 -19    2.17    7.40
   0   8  19    3.42    8.67
   0  -8 -19    7.21    9.16
   0  -9 -19   10.50   10.09
   0   9  19    1.27    7.99
   0  10  19   -5.10    9.26
   0 -10 -19   14.28    9.49
   0 -11 -19    6.37    9.67
   0  11  19    7.45   11.52
   0 -12 -19   -5.91    9.21
   0  12  19    3.59   10.78
  -1 -12  19   -6.38   10.31
  -1  12 -19    6.32    9.83
   1 -12  19   12.98    8.62
   1  11 -19    1.42    8.65
   1 -11  19    6.72    8.49
  -1  11 -19   24.41   12.30
  -1 -11  19  -20.70    9.21
   1  10 -19   26.59    9.78
  -1 -10  19   20.50   10.48
  -1  10 -19   33.72   11.56
   1 -10  19   26.16    7.73
  -1   9 -19   18.75   11.48
   1  -9  19    1.87    6.56
  -1  -9  19   18.63   10.00
   1   9 -19    4.82    9.69
  -1   9 -19   17.55   10.24
  -1  -8  19   68.61   12.14
   1  -8  19   65.70    9.96
  -1   8 -19   47.34   11.82
  -1   8 -19   51.87   10.62
   1   8 -19   60.71   10.97
  -1  -7  19   11.63    8.41
   1  -7  19    7.37   10.22
   1  -7  19    1.31    6.43
  -1   7 -19   18.62   11.82
   1   7 -19   10.21    8.95
   1   6 -19  127.39   13.59
  -1  -6  19  108.59   12.58
  -1   6 -19  121.46   15.57
   1  -6  19  124.85   13.79
  -1  -5  19   16.25    7.26
   1   5 -19   10.03    7.54
  -1   5 -19    8.12   10.51
   1  -5  19  -10.06    8.07
   1  -5  19    2.12    5.41
  -1  -4  19  170.08   13.85
   1   4 -19  187.45   15.51
   1  -4  19  189.66   12.76
  -1   4 -19  180.54   16.27
   1  -4  19  210.99   16.67
   1   3 -19   24.36    8.57
  -1   3 -19   23.41   10.07
   1  -3  19   13.08    7.87
   1  -3  19   11.42    5.51
  -1  -3  19   11.93    5.14
  -1   2 -19  439.62   26.99
   1  -2  19  431.04   20.97
  -1  -2  19  429.81   23.45
   1   2 -19  448.11   25.50
   1  -2  19  437.70   24.81
   1   2 -19  441.05   20.26
   1   1 -19    9.45    4.62
   1  -1  19   21.09    8.94
   1  -1  19   12.31    4.34
  -1  -1  19   13.89    4.60
  -1   1 -19   29.71    9.89
  -1  -1  19   13.28    5.74
  -1   0 -19  440.17   21.05
   1   0  19  405.55   23.09
   1   0  19  402.09   19.05
  -1   0  19  415.65   20.06
   1   0 -19  407.15   20.70
   1   0 -19  384.51   23.50
  -1   0 -19  421.53   25.89
   1  -1 -19   23.24    6.16
   1  -1 -19   33.53    8.56
  -1   1  19   18.34    5.71
   1   1  19   16.38    3.98
  -1  -1 -19   33.58    8.83
   1   1  19   26.43    8.09
  -1  -1 -19   26.45    6.62
  -1   1  19   25.54    5.92
   1  -2 -19  438.19   23.81
  -1  -2 -19  457.49   24.32
  -1   2  19  478.41   24.58
   1   2  19  462.51   25.45
   1  -2 -19  455.92   26.38
  -1   2  19  470.49   22.94
  -1   3  19   19.25    5.86
   1  -3 -19   23.04    7.76
  -1  -3 -19   20.49    7.65
  -1   3  19   20.78    6.65
   1  -3 -19   37.13    7.71
  -1  -3 -19   16.95    7.24
   1   3  19   12.52    8.70
   1  -4 -19  211.14   15.87
   1   4  19  189.32   16.28
  -1   4  19  196.43   14.01
  -1  -4 -19  210.74   16.74
  -1   4  19  197.06   15.86
  -1  -4 -19  191.31   15.62
  -1   5  19    3.38    5.97
  -1  -5 -19    6.00    6.68
   1   5  19    5.67    8.98
  -1   5  19    4.67    6.84
   1  -5 -19    2.71    7.04
  -1  -5 -19   -4.24    7.61
  -1   6  19  135.11   13.51
  -1  -6 -19  125.19   12.84
  -1  -6 -19  124.55   15.44
   1  -6 -19  150.05   15.46
  -1   6  19  130.58   13.70
   1   6  19  145.06   15.42
  -1   7  19   17.03    6.82
   1   7  19   11.29    9.33
  -1   7  19    0.41    8.63
   1  -7 -19    6.71    7.78
  -1  -7 -19   18.83    9.24
  -1   8  19   49.50    9.11
   1  -8 -19   72.45   13.24
   1   8  19   57.58   11.21
  -1  -8 -19   60.50   13.65
  -1   8  19   74.20   13.24
  -1   9  19   -3.86    9.33
   1   9  19    2.32    9.23
  -1   9  19    7.89    6.53
   1  -9 -19    5.17    9.09
  -1  -9 -19   18.98   11.07
  -1  10  19   41.89   11.53
   1  10  19   38.62   12.05
  -1 -10 -19   30.59   13.95
   1 -10 -19   30.31   10.39
  -1 -11 -19    5.04   12.87
   1 -11 -19   -0.24    8.26
  -1  11  19    2.30   10.60
   1  11  19   -2.16   11.61
  -1  12  19   25.90   11.93
   1 -12 -19   11.87   11.58
   1  12  19   16.95   11.97
  -1 -12 -19    2.96   11.63
  -2  11 -19    4.30   10.60
   2  11 -19    2.40    8.45
  -2 -11  19    4.12    9.27
   2 -11  19   -6.89    6.23
   2 -10  19   14.17    7.40
  -2 -10  19    6.46    9.37
  -2  10 -19    2.32   11.74
   2  10 -19   11.63    9.23
  -2   9 -19   -2.67   11.31
   2   9 -19   -0.85    9.85
   2  -9  19   -2.77    3.26
  -2  -9  19   16.68    9.53
   2  -8  19    8.72    6.66
  -2  -8  19   26.67   10.55
   2   8 -19   18.33    9.25
   2  -7  19    2.34    8.47
   2  -7  19   15.90    7.19
   2   7 -19   16.22    9.32
  -2   7 -19   14.40   10.81
  -2  -7  19    6.93    7.96
   2  -6  19   43.31   11.06
  -2  -6  19   37.40    9.04
   2   6 -19   47.76   10.32
   2  -6  19   48.48    8.48
  -2   6 -19   60.48   14.53
   2  -5  19   29.85   10.86
   2  -5  19   32.08    7.05
  -2   5 -19   59.29   13.84
   2   5 -19   37.35   10.66
  -2  -5  19   39.38    8.46
   2  -4  19   42.41    7.64
   2   4 -19   49.82   10.75
   2  -4  19   35.47   10.41
  -2   4 -19   49.76   12.75
  -2  -4  19   31.83    8.01
  -2   3 -19   21.83    9.12
   2  -3  19   10.67    5.56
   2   3 -19    7.51    6.43
   2   3 -19   22.64    8.35
  -2  -3  19   15.58    7.70
   2  -3  19   16.24   10.07
  -2  -2  19   55.60    8.52
   2  -2  19   63.14   10.19
   2   2 -19   41.33    7.84
   2   2 -19   63.17    8.12
  -2   2 -19   62.21   11.38
  -2  -1  19   53.12    9.28
  -2   1 -19   44.24   10.97
   2   1 -19   56.60   10.14
   2   1 -19   49.00    7.92
   2  -1  19   43.71   10.22
  -2   0 -19   39.63   10.10
   2   0 -19   51.85    8.85
   2   0 -19   52.06    9.93
   2   0  19   47.92    9.68
  -2   0  19   44.26    8.80
   2   1  19   54.17    9.99
   2  -1 -19   55.39    8.99
  -2   1  19   45.53    8.98
  -2  -1 -19   66.49   11.60
   2  -1 -19   37.20    7.41
  -2  -1 -19   47.72    7.39
   2  -2 -19   80.89    9.58
  -2  -2 -19   63.80    8.69
   2   2  19   51.62   10.83
  -2  -2 -19   65.98   11.46
   2  -2 -19   80.70   10.37
  -2  -3 -19   14.53    6.32
   2  -3 -19    7.17    6.90
  -2  -3 -19    6.58    9.15
   2   3  19   12.93    9.69
  -2   3  19   15.38    7.17
  -2  -4 -19   28.00    8.83
  -2   4  19   32.64    8.72
   2   4  19   52.55   11.19
  -2  -4 -19   36.87    8.74
   2  -4 -19   35.65    9.24
   2  -5 -19   33.63    8.49
  -2   5  19   36.99    9.35
  -2  -5 -19   30.12    8.13
  -2  -5 -19   37.84   12.23
   2   5  19   46.69   11.56
  -2  -6 -19   54.94   12.67
   2  -6 -19   43.91    9.86
  -2  -6 -19   31.71    9.13
   2   6  19   45.08   10.44
  -2  -7 -19  -12.00    9.67
  -2  -7 -19   12.69    9.20
   2  -7 -19   11.59    8.89
   2   7  19    3.98    9.51
  -2   7  19   13.36    5.86
  -2  -8 -19   17.10    9.20
  -2   8  19    4.70    6.71
   2  -8 -19   11.07    8.89
   2   8  19   -6.15    9.73
   2   9  19   -1.36   10.17
  -2  -9 -19   12.82   11.49
  -2   9  19   -4.54    6.32
   2  -9 -19   -4.24    7.69
   2 -10 -19   -0.12    9.49
  -2  10  19    7.95    8.53
  -2 -10 -19    1.96   10.43
   2  10  19  -22.60   10.50
  -2 -11 -19   13.74   11.62
   2 -11 -19   -9.53    8.09
  -2  11  19    2.81    7.03
   2  11  19   -8.24    9.29
  -3  -9  19   10.89    8.46
   3  -9  19    7.19    7.37
   3   9 -19   19.13    9.84
  -3   9 -19   -3.11   11.36
  -3   8 -19   -0.54    9.89
   3  -8  19    9.46    8.36
  -3  -8  19   10.64    7.79
   3   8 -19    5.84   10.40
  -3  -7  19   17.92    7.97
   3  -7  19   25.62    9.35
   3   7 -19   14.57   12.63
  -3  -6  19   14.33    7.90
   3  -6  19   10.11    9.26
  -3   6 -19   15.15   10.06
   3   6 -19   16.73   10.33
   3   5 -19    5.14    9.45
  -3  -5  19    2.63    6.99
   3  -5  19    5.43    9.75
  -3   5 -19   14.72    9.92
  -3  -5  19    2.74    6.03
   3   4 -19   26.29   10.78
  -3  -4  19   16.61    8.21
  -3  -4  19   32.41    8.63
   3  -4  19   25.54   11.24
  -3   4 -19   13.34    9.00
  -3   3 -19    5.46    9.09
   3   3 -19   -7.14    8.83
   3  -3  19   14.32   10.29
   3   3 -19   -6.49    6.01
  -3  -3  19   10.42    6.50
  -3   2 -19   26.14   10.35
   3   2 -19   11.06    7.47
   3  -2  19   13.40   10.57
   3   2 -19   21.11    9.69
  -3  -2  19   10.98    6.91
   3   1 -19   12.28    6.88
  -3  -1  19    4.29    6.29
   3   1 -19   16.62    9.00
  -3   1 -19    6.29    8.37
   3  -1  19   10.14    8.58
   3   0 -19   38.51    9.29
  -3   0  19   38.10    8.95
   3   0  19   29.49   10.51
  -3   0 -19   28.47   11.86
   3   0 -19   37.69    9.59
   3   1  19   12.94    8.75
   3  -1 -19    6.11    5.98
   3  -1 -19   28.29   11.40
  -3   1  19    4.20    7.04
  -3  -1 -19    6.79    9.91
   3   2  19   11.42    7.11
  -3  -2 -19    2.63   10.85
  -3   2  19    8.48    7.12
   3  -2 -19    5.81    6.70
   3   3  19   -1.90    5.01
  -3  -3 -19  -17.65    9.26
  -3   3  19    3.26    7.11
  -3  -3 -19    4.92    6.61
   3  -3 -19    2.17    6.99
   3   4  19   17.23   10.32
   3   4  19    3.62    4.03
   3  -4 -19   21.74    8.71
  -3   4  19   16.50    9.28
  -3  -4 -19   27.44    8.30
  -3  -5 -19    5.04    6.95
   3  -5 -19    8.58    8.03
   3   5  19    4.95    9.95
  -3   5  19    7.20    7.60
   3   5  19    1.62    5.98
  -3   6  19   20.02   10.14
   3   6  19    0.10    7.45
  -3  -6 -19   19.88    8.84
   3  -6 -19    6.37    8.12
   3   6  19   10.87   10.39
   3   7  19   22.65    8.58
  -3   7  19    7.88    7.40
   3   7  19    7.29    9.47
   3  -7 -19    0.26    7.00
  -3  -7 -19    5.46    8.32
  -3  -8 -19    9.26    9.73
   3  -8 -19   10.35    8.88
  -3   8  19   18.88    8.83
   3   8  19    6.06    9.45
   3   8  19   24.19   10.01
   3   9  19   -1.12    9.57
  -3   9  19    5.12    8.10
   3  -9 -19   16.19    8.83
  -3  -9 -19   -1.58    8.77
  -4  -5  19    8.61    6.90
  -4  -5  19   -6.73    7.06
   4  -5  19   13.48    8.09
  -4  -4  19   25.18    8.28
   4  -4  19   28.53   11.46
  -4   4 -19   29.87   10.27
  -4  -4  19   25.59    8.91
   4   4 -19   28.81   11.51
  -4  -3  19   23.83    8.34
   4   3 -19   -1.67    5.54
   4  -3  19   12.12    9.86
  -4   3 -19   17.72    9.40
  -4  -3  19    4.71    6.96
   4   2 -19   71.20   13.88
   4  -2  19   24.99   13.13
   4   2 -19   45.44   10.33
  -4   2 -19   21.43   10.03
  -4  -2  19   24.99    8.34
  -4  -1  19   -0.05    6.90
   4   1 -19    2.50   10.49
   4  -1  19   22.96   11.54
   4   1 -19   11.65    7.53
  -4   1 -19   -1.16    9.54
  -4   0 -19   24.60   11.72
   4   0  19   70.30   13.95
  -4   0  19   51.77   11.13
   4   0 -19   28.97    9.42
   4  -1 -19   -1.64    6.66
  -4  -1 -19    9.14   11.42
  -4   1  19   -6.27    8.25
   4   1  19   24.31   10.98
   4  -2 -19   36.43    9.81
   4   2  19    9.60   11.04
  -4  -2 -19   26.34   12.26
  -4   2  19   40.07   10.15
  -4   3  19    2.70    8.99
   4   3  19    2.14   11.45
   4  -3 -19   13.59    7.56
   4   3  19   -5.52    7.56
   4   4  19   29.08   12.78
   4  -4 -19   24.61    9.70
  -4   4  19   18.87   10.80
   4   4  19   14.66    9.16
   4   5  19   -7.90    7.46
  -4  -5 -19   -1.24    7.46
   0  12 -20    8.03    9.35
   0 -12  20    8.84   11.65
   0  11 -20   -8.64    9.06
   0 -11  20   11.90   10.23
   0 -10  20   37.90    9.95
   0  10 -20   66.07   11.02
   0  10 -20   66.12   13.04
   0  -9  20   -1.89    5.98
   0   9 -20    7.79    9.44
   0   9 -20    2.63    8.64
   0  -8  20   89.75   11.67
   0   8 -20   82.84   13.09
   0   8 -20   86.09   13.96
   0   7 -20   34.31    9.79
   0  -7  20   28.10    8.27
   0   7 -20   40.73   10.29
   0  -6  20   86.65   10.77
   0  -6  20   84.49   10.74
   0   6 -20   79.52   11.93
   0  -5  20  211.09   15.25
   0  -5  20  202.49   15.25
   0   5 -20  193.63   18.13
   0   4 -20  127.31   15.27
   0  -4  20  150.45   13.27
   0  -3  20  149.65   12.63
   0  -3  20  161.30   12.91
   0   3 -20  169.75   16.70
   0   2 -20  311.17   19.96
   0  -2  20  295.40   17.30
   0  -2  20  279.19   17.62
   0   1 -20   76.16   11.48
   0  -1  20   40.49    7.34
   0  -1  20   45.26    9.02
   0   0 -20 1324.53   51.28
   0   0  20 1352.21   52.34
   0   0  20 1286.71   55.41
   0   1  20   58.00    8.78
   0  -1 -20   63.98   10.03
   0  -1 -20   49.65    8.04
   0   1  20   53.53    7.88
   0  -2 -20  304.34   21.61
   0   2  20  366.86   20.58
   0  -2 -20  359.27   20.65
   0   2  20  365.32   18.76
   0  -3 -20  152.72   14.04
   0   3  20  150.96   13.30
   0  -3 -20  165.32   13.80
   0   3  20  160.01   11.40
   0  -4 -20  133.77   13.37
   0   4  20  138.72   10.91
   0  -4 -20  131.15   13.47
   0   4  20  153.90   13.83
   0  -5 -20  180.90   15.90
   0  -5 -20  192.61   15.48
   0   5  20  186.18   15.09
   0  -6 -20   99.06   12.49
   0   6  20  106.66   13.12
   0  -7 -20   46.18   10.62
   0   7  20   52.03   11.11
   0   8  20   73.27   12.83
   0  -8 -20   77.87   12.55
   0   9  20   14.29    9.93
   0  -9 -20    4.25    9.54
   0  10  20   93.60   14.45
   0 -10 -20   75.46   14.66
   0  11  20    3.30    9.44
   0 -11 -20   -1.56    9.89
   0  12  20   17.85   11.57
   0 -12 -20   13.02   10.15
  -1  12 -20   13.91   10.13
  -1 -12  20   -3.97   10.17
  -1 -11  20    4.31   10.25
  -1  11 -20   10.64   11.42
   1  11 -20    7.32    8.46
   1 -11  20    8.91    9.68
   1  10 -20    9.45    9.11
  -1  10 -20   -5.33    9.27
  -1 -10  20   -0.88   10.61
   1 -10  20    6.05    7.48
  -1   9 -20   15.34    9.99
  -1  -9  20   21.60   10.10
  -1   9 -20   12.46   10.00
   1  -9  20   16.35    7.85
   1   9 -20    2.13    8.13
  -1   8 -20    5.75    8.19
  -1   8 -20   12.68    8.91
   1   8 -20    8.30   10.27
   1  -8  20   13.07    7.55
  -1  -8  20   11.17    9.20
   1  -7  20    5.76    8.41
  -1  -7  20    9.49    8.44
  -1   7 -20   18.83   11.92
   1  -7  20   12.76    5.47
   1   7 -20   22.69    9.44
   1  -6  20   55.84    8.16
   1  -6  20   84.97   12.90
  -1  -6  20   55.67   10.10
   1   6 -20   92.62   12.37
  -1   6 -20   96.68   14.35
   1   5 -20   17.60    9.08
  -1   5 -20   17.61   11.22
   1  -5  20    4.44    6.18
  -1  -5  20    2.46    6.04
   1  -5  20    0.00    8.95
  -1   4 -20  144.13   16.40
   1   4 -20  135.67   14.12
   1  -4  20  143.51   14.28
   1  -4  20  149.86   11.64
  -1  -4  20  128.91   12.20
   1  -3  20   -2.95    7.61
  -1  -3  20    8.19    5.86
   1  -3  20    0.32    4.83
   1   3 -20   19.61    9.72
  -1   3 -20   11.41   10.08
   1  -2  20   22.07    9.02
   1  -2  20   32.66    6.21
  -1  -2  20   20.16    6.78
  -1   2 -20   44.05   11.30
   1   2 -20   36.58    9.71
   1  -1  20  171.17   11.62
   1   1 -20  184.33   12.04
   1  -1  20  195.65   16.01
  -1   1 -20  209.92   18.56
  -1  -1  20  177.40   13.65
   1   0 -20   27.29    8.18
   1   0  20    8.91    4.16
   1   0 -20   11.54    5.49
   1   0  20   19.71    8.04
  -1   0 -20   40.91   10.30
  -1   0  20   26.11    5.85
   1  -1 -20  189.55   16.28
  -1   1  20  175.30   13.84
   1  -1 -20  184.51   13.29
  -1   1  20  183.52   12.56
  -1  -1 -20  174.92   15.95
   1   1  20  191.22   14.82
  -1  -1 -20  172.28   13.67
  -1   2  20   15.44    6.13
   1   2  20   36.08    9.73
   1  -2 -20   33.59    6.99
  -1  -2 -20   28.29    7.78
  -1  -2 -20   30.24    7.80
  -1   2  20   30.62    7.60
   1  -2 -20   20.91    7.55
  -1  -3 -20   -0.22    6.82
  -1  -3 -20    4.45    6.71
   1   3  20    1.08    8.30
  -1   3  20   -3.48    5.23
  -1   3  20   -1.17    7.32
   1  -3 -20    1.06    7.08
   1   4  20  152.30   15.11
  -1  -4 -20  142.36   14.13
   1  -4 -20  190.90   15.63
  -1   4  20  142.77   12.53
  -1   4  20  169.04   13.36
  -1  -4 -20  143.89   14.03
   1  -5 -20   14.71    8.80
   1   5  20   10.37    8.79
  -1  -5 -20   15.88    8.68
  -1   5  20   19.06    7.75
  -1   5  20    8.35    6.42
  -1  -5 -20    9.26    7.27
  -1  -6 -20   86.63   13.42
  -1   6  20   94.42   12.58
  -1   6  20   97.90   11.73
   1   6  20   92.55   13.27
  -1  -6 -20   88.67   11.74
   1  -6 -20   85.08   12.94
  -1   7  20   13.78    7.62
   1   7  20   23.17    8.88
  -1  -7 -20    5.05   10.24
  -1   7  20   16.43    7.33
   1  -7 -20   21.81    9.47
  -1   8  20   13.51    7.84
   1   8  20   10.69    9.15
   1  -8 -20   -0.46    8.32
  -1   8  20   15.22    9.73
  -1  -8 -20    1.40   11.42
  -1  -9 -20   17.70   11.89
   1  -9 -20   13.54   11.13
   1   9  20   22.30   10.14
  -1   9  20   21.39   10.51
   1 -10 -20    6.34    9.33
  -1  10  20    8.58   10.19
  -1 -10 -20   10.93   13.67
   1  10  20    3.57    9.66
  -1  11  20   -0.73   10.48
   1 -11 -20    0.23   10.48
   1  11  20   -4.22    9.88
  -1 -11 -20   12.72   13.07
  -1  12  20   13.80   11.62
   2 -11  20   19.06    7.23
   2  11 -20   11.18    9.07
  -2 -11  20    1.71    9.80
  -2 -10  20   -6.35    9.01
   2  10 -20   -8.24    8.54
  -2  10 -20   -5.86   10.93
   2 -10  20    0.84    6.99
  -2  -9  20   14.13    9.50
  -2   9 -20   15.33   10.58
   2  -9  20    5.34    3.99
   2   9 -20   21.08   10.73
   2   8 -20   26.93   10.60
   2  -8  20   38.09   10.44
  -2  -8  20   21.26   10.02
  -2   8 -20   35.48   10.49
   2  -8  20   22.47    7.73
  -2  -7  20   26.79    9.30
   2   7 -20   19.22   10.23
  -2   7 -20   24.60   11.65
   2  -7  20   29.87    9.87
   2  -7  20   49.30    8.41
   2   6 -20   77.99   12.03
   2  -6  20   78.38    9.55
   2  -6  20   77.67   13.19
  -2  -6  20   62.70   10.25
  -2   6 -20   98.44   15.26
   2   5 -20   19.73   10.07
  -2   5 -20   19.46   11.86
   2  -5  20    6.77    8.62
   2  -5  20   14.68    6.57
  -2  -5  20   37.17    8.79
   2  -4  20  151.56   12.12
   2  -4  20  146.50   16.62
  -2   4 -20  150.28   17.44
   2   4 -20  159.67   15.28
  -2  -4  20  136.56   14.20
   2   3 -20   17.77    6.15
  -2  -3  20   11.41    7.03
  -2   3 -20   26.12   10.79
   2   3 -20   23.46    9.37
   2  -3  20   15.00   10.23
   2  -2  20  188.00   15.99
  -2  -2  20  178.63   14.54
  -2   2 -20  166.52   17.69
   2   2 -20  174.53   13.48
  -2   1 -20   13.77    9.08
   2  -1  20   20.99    9.86
   2   1 -20   31.89    8.51
   2   1 -20   19.45    6.08
  -2  -1  20   15.90    7.36
  -2   0 -20   35.77   10.96
  -2   0  20   48.85    8.87
   2   0 -20   45.25    8.67
   2   0  20   41.23   10.07
   2   0 -20   47.52    8.79
   2   1  20   11.21    8.72
   2  -1 -20   35.47    8.68
  -2   1  20   19.49    7.50
   2  -1 -20   27.99    7.20
  -2  -1 -20   34.06   10.13
  -2   2  20  190.66   16.63
   2  -2 -20  182.76   15.75
   2   2  20  176.64   16.77
   2  -2 -20  210.09   14.81
  -2  -2 -20  178.49   13.50
  -2  -2 -20  194.59   18.01
  -2  -3 -20   15.24    6.45
  -2  -3 -20    9.33    8.30
   2   3  20   25.62    9.69
   2  -3 -20   10.85    7.59
  -2   3  20    6.38    7.20
  -2   4  20  152.04   15.70
  -2  -4 -20  137.20   16.24
   2  -4 -20  139.38   14.35
   2   4  20  156.27   16.08
  -2  -4 -20  137.45   12.92
   2  -5 -20   12.02    7.25
  -2  -5 -20    6.54    7.69
   2   5  20   16.50   10.76
  -2   5  20   -3.41    5.42
  -2  -5 -20   11.84    9.66
   2  -6 -20   60.20   11.14
  -2  -6 -20   88.06   14.40
  -2  -6 -20   72.44   11.64
   2   6  20   83.93   13.06
  -2  -7 -20   33.31   11.41
   2   7  20   26.41   10.09
  -2   7  20   23.93    9.10
   2  -7 -20   16.25    8.98
  -2  -7 -20   24.33    9.63
  -2   8  20   43.11   10.09
  -2  -8 -20   17.43    9.88
   2  -8 -20    7.15    9.59
   2   8  20   16.20   10.32
   2   9  20    7.60   12.22
  -2  -9 -20   11.95   10.58
  -2   9  20   27.61    9.38
   2  -9 -20   12.38    9.16
   2 -10 -20   -0.50    8.82
   2  10  20  -10.72    8.94
  -2  10  20   -5.70    6.56
  -2 -10 -20   32.03   12.22
  -2  11  20    8.10    7.69
  -3  -9  20   22.54    9.44
   3  -9  20   25.07    8.61
   3  -8  20   20.04    8.64
  -3  -8  20   24.12    9.17
   3   8 -20   23.79   13.37
  -3  -7  20   33.08    9.38
   3   7 -20   23.80   10.81
   3  -7  20   23.47    9.82
   3   6 -20   12.36    9.89
   3  -6  20    8.43    9.36
  -3   6 -20   12.47   10.49
  -3  -6  20   11.80    8.14
   3  -5  20   14.48    9.65
  -3   5 -20   27.81   10.40
  -3  -5  20   25.59    8.43
   3   5 -20   30.50   11.18
   3   4 -20   29.09   11.11
  -3  -4  20    3.82    7.79
   3  -4  20   13.35   10.57
  -3   4 -20   20.28   10.31
   3   3 -20   39.53    8.49
  -3  -3  20   26.76    7.41
  -3   3 -20   20.81    9.80
   3   3 -20   34.57   10.38
   3  -3  20   49.02   12.70
  -3  -2  20   56.81    9.62
   3   2 -20   89.29   12.55
   3   2 -20   98.80   12.45
  -3   2 -20   92.54   14.88
   3  -2  20   73.99   13.89
  -3  -1  20   32.94    8.84
   3   1 -20   15.36    9.30
  -3   1 -20   32.67   11.40
   3   1 -20   25.93    7.21
   3  -1  20   31.55   10.33
  -3   0  20  109.52   13.63
   3   0 -20  112.29   13.54
  -3   0 -20   95.51   15.18
   3   0  20   87.80   13.80
   3   0 -20  101.62   12.52
  -3  -1 -20   22.64   11.33
  -3   1  20   26.25    9.17
   3  -1 -20   28.31    8.56
   3   1  20   17.97   10.96
   3  -1 -20   38.90   10.08
  -3  -2 -20   83.73   14.70
   3  -2 -20   71.95   11.67
   3   2  20  100.49   15.14
  -3   2  20   64.14   11.72
  -3  -3 -20   45.60   14.14
   3   3  20   33.31   10.28
   3  -3 -20   44.65    9.79
  -3  -3 -20   50.56    9.08
  -3   3  20   37.96   10.87
  -3   4  20   12.66    8.88
   3   4  20   10.39    8.67
  -3  -4 -20  -14.03   11.17
  -3  -4 -20   14.62    7.62
   3  -4 -20   11.34    8.62
  -3  -5 -20    9.23    7.78
   3  -5 -20   23.31    8.99
   3   5  20   -6.54    6.73
  -3  -5 -20  -22.49   10.54
  -3   5  20   16.32    9.50
  -3   6  20   11.18    8.79
   3  -6 -20    6.40    7.78
  -3  -6 -20    4.40    8.36
   3   6  20   12.19    6.38
   3   7  20   26.99   10.47
  -3  -7 -20   16.91    9.10
   3  -7 -20   12.56    8.38
  -3   7  20   28.29   11.56
   3   7  20   14.24    6.23
  -3   8  20   28.87   10.25
  -3  -8 -20    8.69    9.73
   3   8  20   14.11    5.31
   3  -8 -20    4.45    8.72
   3   8  20   11.90    9.65
   3   9  20   12.43    6.24
  -3  -9 -20    5.69   10.20
  -4  -5  20  -12.46    5.55
  -4  -4  20    7.92    7.34
  -4  -4  20   -2.90    7.37
   4   4 -20   -7.70    9.53
  -4   4 -20   -8.05    7.76
   4  -4  20   -3.67    7.28
   4  -3  20   12.80   10.40
  -4  -3  20    7.37    6.37
   4   3 -20    8.45    7.36
  -4   3 -20    6.31   10.01
  -4   2 -20    0.18    9.56
   4   2 -20    7.57    7.97
   4  -2  20   -8.68   10.60
  -4  -2  20   11.67    7.42
   4   2 -20   26.35   10.73
   4   1 -20    7.32    9.99
  -4  -1  20   -3.39    7.28
   4   1 -20   12.60    8.40
  -4   1 -20    8.83    9.55
   4  -1  20   49.30   12.01
  -4   0  20   23.37    9.06
   4   0  20   39.09   12.33
   4   0 -20   -7.39    8.10
  -4   0 -20    2.10    9.97
   4   1  20   19.09   10.72
  -4   1  20    1.19    7.66
   4  -1 -20    2.55    7.56
  -4  -1 -20  -11.17    9.81
  -4  -2 -20  -17.67   10.43
  -4   2  20   16.67    8.72
   4  -2 -20    8.10    8.50
   4   2  20   15.50   11.16
   4  -3 -20   10.20    7.63
   4   3  20    2.79    9.08
  -4   3  20    8.68    8.30
  -4  -3 -20  -17.57   10.10
   4   4  20   -7.21    8.63
  -4  -5 -20    7.37    6.58
   4   5  20  -19.92    7.16
   0 -12  21   10.98   11.40
   0  11 -21   -9.40    9.28
   0 -11  21   18.75   10.75
   0  10 -21    8.28    9.15
   0 -10  21   -8.16    7.20
   0  10 -21    5.89   10.57
   0   9 -21   -2.30    9.22
   0  -9  21    9.79    7.78
   0   9 -21   10.14   10.49
   0  -8  21    3.76    7.93
   0   8 -21    6.60    9.97
   0   8 -21   -2.55    9.74
   0  -7  21    5.28    8.17
   0   7 -21   18.11   10.02
   0   7 -21   12.81    9.32
   0  -6  21   10.88    7.07
   0  -6  21    2.80    7.08
   0   6 -21   -4.28    8.93
   0  -5  21   -4.10    5.66
   0  -5  21    7.53    7.70
   0   5 -21   -3.41   10.85
   0  -4  21    8.49    7.10
   0   4 -21   11.39    9.94
   0  -4  21    1.34    2.33
   0   3 -21   23.41   10.79
   0  -3  21    5.24    6.14
   0  -3  21   -0.39    7.40
   0   2 -21    5.37    7.01
   0  -2  21    2.67    5.48
   0  -2  21    1.49    7.00
   0   1 -21   20.64   10.82
   0  -1  21    4.48    6.93
   0  -1  21    0.75    5.24
   0   0  21   26.97    6.69
   0   0 -21    6.08    4.87
   0   0 -21    9.74    4.54
   0   0  21   24.86    7.10
   0  -1 -21   15.30    9.17
   0   1  21   13.32    5.66
   0   1  21   13.45    6.93
   0  -1 -21    1.97    5.03
   0  -2 -21    5.53    8.30
   0   2  21    3.49    3.90
   0   2  21    5.75    7.11
   0  -2 -21   16.22    7.57
   0   3  21    6.06    4.95
   0  -3 -21   16.30    8.17
   0   3  21    7.88    7.88
   0  -3 -21    2.70    6.77
   0   4  21    1.98    3.97
   0   4  21   -9.25    6.91
   0  -4 -21   17.56    8.17
   0  -4 -21    7.06    6.74
   0  -5 -21   44.05    9.58
   0  -5 -21   14.70    8.74
   0   5  21   10.86    8.67
   0  -6 -21    7.29    9.44
   0   6  21   -2.03    7.97
   0   7  21   15.11    9.54
   0  -7 -21    2.61    9.78
   0   8  21   15.83   10.53
   0  -8 -21    5.47   10.35
   0   9  21    7.87    9.48
   0  -9 -21    8.67   11.13
   0 -10 -21    4.10   10.09
   0  10  21   -9.56    9.81
   0 -11 -21    5.73   10.11
   0  11  21    7.09   10.71
   0  12  21    3.76   12.09
   0 -12 -21   -8.90    8.96
  -1  12 -21    8.01    6.82
   1 -11  21    6.48    8.43
  -1  11 -21    9.09    7.83
   1  11 -21   19.10    9.29
  -1 -11  21   -0.15    9.67
   1  10 -21    2.91    9.15
  -1  10 -21   -8.51    6.97
  -1 -10  21    7.84   10.23
   1 -10  21    1.27    7.75
   1   9 -21   35.75    9.85
   1  -9  21   25.55    9.17
  -1   9 -21   40.76   11.06
  -1  -9  21   48.90   11.75
  -1   9 -21   14.83    8.36
  -1   8 -21   23.47    9.40
   1  -8  21   24.24    8.51
  -1  -8  21   16.88   10.23
  -1   8 -21   33.97    7.85
   1   8 -21   38.46   11.26
   1   7 -21   51.32   10.93
   1  -7  21   44.42   10.32
  -1   7 -21   57.09   13.79
  -1  -7  21   38.12   10.01
   1  -6  21   27.92    7.69
  -1  -6  21   27.97    9.08
  -1   6 -21   35.04   11.58
   1  -6  21   18.20   10.03
   1   6 -21   20.78    9.86
  -1  -5  21   96.52   11.21
  -1   5 -21  139.41   15.26
   1  -5  21  106.99   10.67
   1  -5  21  120.33   13.24
   1   5 -21  118.70   14.13
   1  -4  21   27.29    6.88
   1   4 -21   37.58   10.15
  -1  -4  21   26.51    7.29
   1  -4  21   29.46    9.67
  -1   4 -21   47.26   11.81
  -1   3 -21  202.49   18.16
   1   3 -21  176.55   16.55
  -1  -3  21  173.80   13.82
   1  -3  21  185.81   13.30
   1  -3  21  185.03   16.14
   1  -2  21   56.48    7.49
  -1  -2  21   65.63    9.32
  -1   2 -21   66.46   12.68
   1   2 -21   54.85   11.10
   1  -2  21   66.76   11.25
   1  -1  21  420.68   24.27
   1  -1  21  429.69   21.53
  -1  -1  21  457.19   24.08
  -1   1 -21  442.79   27.62
   1   1 -21  445.16   21.60
  -1   0 -21   26.68    9.92
   1   0 -21   13.59    8.10
   1   0 -21   19.41    6.61
   1   0  21   17.03    4.64
   1   0  21   19.08    7.64
   1   1  21  460.79   25.57
  -1  -1 -21  436.84   27.55
  -1  -1 -21  450.81   23.84
   1  -1 -21  373.08   26.29
   1  -1 -21  423.18   22.53
  -1   1  21  466.87   22.35
  -1   1  21  456.60   24.75
   1  -2 -21   74.89    9.38
  -1  -2 -21   40.82    8.75
  -1  -2 -21   56.92    9.45
  -1   2  21   61.81    8.35
  -1   2  21   60.72   10.08
   1   2  21   60.13   11.29
   1  -2 -21   27.57    8.02
   1   3  21  205.70   16.96
  -1  -3 -21  206.12   17.19
  -1   3  21  180.41   14.86
  -1   3  21  189.15   14.60
  -1  -3 -21  181.65   16.80
   1  -3 -21  191.24   15.40
   1   4  21   47.70   12.00
  -1  -4 -21   26.17    9.20
  -1   4  21   39.62    9.51
  -1   4  21   24.66    6.84
  -1  -4 -21   34.79    9.08
   1  -4 -21   37.86    8.59
  -1  -5 -21  129.18   16.11
  -1   5  21  130.51   12.47
   1   5  21  124.64   13.72
   1  -5 -21  135.85   13.76
  -1   5  21  124.51   12.70
  -1  -5 -21  119.17   12.93
  -1   6  21   32.26    7.67
   1   6  21   33.91   11.97
   1  -6 -21   33.78    8.97
  -1  -6 -21   44.35   11.79
  -1  -6 -21   45.80    8.59
  -1   6  21   18.68    9.57
  -1   7  21   56.43   10.54
  -1  -7 -21   50.19   13.40
   1   7  21   60.09   12.22
   1  -7 -21   55.31   11.59
  -1   7  21   54.22   11.23
  -1  -8 -21   25.45   12.40
   1  -8 -21   32.31   10.69
  -1   8  21   35.54    9.60
   1   8  21   24.94   10.03
  -1   8  21   35.54    8.17
   1   9  21   35.12   10.91
   1  -9 -21   50.16   13.07
  -1   9  21   50.93   10.99
  -1  -9 -21   36.68   14.04
  -1 -10 -21   -7.53   11.27
   1 -10 -21    0.01    8.58
   1  10  21    8.31   10.15
  -1  10  21   -2.85    9.10
   1  11  21   11.02   11.14
  -1  11  21   19.72   10.30
   1 -11 -21   17.53   11.57
  -1 -11 -21    3.25   12.81
  -1  12  21   11.80   10.78
   2  11 -21   -3.29    8.39
  -2 -10  21   -4.38    9.55
   2  10 -21   19.29   10.16
   2 -10  21    3.06    6.53
  -2  10 -21    8.45   13.35
  -2   9 -21   16.94   11.95
   2   9 -21    2.09    9.89
  -2  -9  21   21.93   10.46
   2  -9  21    4.72    5.72
   2  -8  21   24.41   10.05
   2   8 -21   13.56   10.08
  -2  -8  21    6.52    9.72
  -2   8 -21   19.84   11.05
   2  -8  21    6.76    7.35
   2   7 -21   20.42    9.37
   2  -7  21   25.88   10.50
   2  -7  21   17.80    7.02
  -2  -7  21   18.53    9.02
  -2   7 -21    7.32    9.55
   2  -6  21   21.62    7.04
   2  -6  21   21.08   10.05
  -2   6 -21   28.22   11.99
   2   6 -21   23.84   10.46
  -2  -6  21   28.70    8.77
  -2  -5  21   72.56   11.12
   2  -5  21   74.21    9.76
   2  -5  21   77.82   12.44
   2   5 -21   83.18   12.62
  -2   5 -21   76.18   14.91
   2  -4  21   24.23    8.06
   2   4 -21   35.53   10.55
  -2   4 -21   28.77   11.41
  -2  -4  21   28.99    8.34
   2  -4  21   26.51   11.21
  -2  -3  21   86.74   11.55
  -2   3 -21   76.15   13.93
   2   3 -21  103.99   12.87
   2  -3  21   92.10   14.06
  -2  -2  21   43.11    8.09
   2   2 -21   52.94    8.37
  -2   2 -21   51.62   11.62
   2  -2  21   49.64   10.07
   2  -1  21   45.17   10.98
   2   1 -21   93.77   12.64
   2   1 -21   58.61    8.22
  -2   1 -21   68.62   12.75
  -2  -1  21   62.83    9.76
  -2   0  21    0.78    5.58
   2   0 -21    8.25    8.49
  -2   0 -21    6.46    8.02
   2   0  21   13.65    8.46
   2   0 -21   -4.34    5.37
  -2   1  21   70.35   10.17
   2  -1 -21   72.54   10.36
   2   1  21   61.58   11.32
   2  -1 -21   51.59    8.67
  -2  -1 -21   47.03   11.92
  -2  -2 -21   51.39   11.64
   2   2  21   56.43   11.92
   2  -2 -21   61.84   10.40
  -2   2  21   48.16    9.34
   2  -2 -21   64.71    9.44
  -2   3  21   83.93   11.49
   2   3  21  102.50   13.31
   2  -3 -21   99.79   12.33
  -2  -3 -21   90.04   12.86
  -2  -3 -21   78.93    9.83
   2   4  21   30.08   10.57
  -2  -4 -21   26.04    7.74
  -2  -4 -21   27.48    9.71
   2  -4 -21   27.51    8.16
  -2   4  21   16.08    8.36
  -2  -5 -21   93.39   14.51
   2   5  21   84.12   13.56
  -2  -5 -21   70.00   11.60
   2  -5 -21   70.70   11.78
  -2   6  21    9.31    5.46
   2  -6 -21   16.47    8.62
  -2  -6 -21   14.72    8.90
   2   6  21   30.67   11.39
  -2  -6 -21    7.92    8.77
  -2  -7 -21   22.36   10.01
   2  -7 -21   11.30    8.05
  -2  -7 -21   15.26   10.05
   2   7  21   31.92   10.42
  -2   7  21   19.41    9.50
  -2   8  21   19.63    9.45
   2   8  21   -2.25    9.07
  -2  -8 -21    7.52   10.40
   2  -8 -21    8.17    9.04
  -2  -9 -21    9.42   12.10
   2  -9 -21   -0.46    9.08
  -2   9  21   30.38    9.75
   2   9  21   12.54    9.44
   2 -10 -21    4.51   10.19
  -2  10  21    1.86    8.49
   2  10  21  -12.18    9.87
  -2 -10 -21    3.73   10.39
  -2  11  21   -0.82    6.17
  -3  -8  21    6.34    8.50
   3   8 -21   -5.14   10.45
   3  -8  21   12.60   10.14
   3   7 -21    2.13   10.19
   3  -7  21   11.72    9.46
  -3  -7  21   11.56    8.54
  -3  -6  21   16.81    8.25
   3  -6  21   22.96   11.25
   3   6 -21   21.97   10.89
  -3   6 -21   29.33   14.57
   3   5 -21   17.75   10.14
   3  -5  21   10.43   10.16
  -3   5 -21    9.31   10.66
  -3  -5  21    7.72    7.76
  -3   4 -21   41.53   12.32
   3  -4  21   49.23   12.16
   3   4 -21   36.67   11.47
  -3  -4  21   52.93    9.72
   3   3 -21    8.37    8.95
  -3   3 -21   14.30    9.83
   3   3 -21   13.34    7.26
  -3  -3  21   14.77    8.52
   3  -3  21   19.56   11.20
   3  -2  21   21.10   11.25
   3   2 -21   38.20   10.44
  -3  -2  21    2.18    5.49
  -3   2 -21   20.78    9.49
   3   2 -21   23.81    8.09
  -3  -1  21   11.53    7.77
  -3   1 -21    9.93    8.58
   3   1 -21    2.76    6.38
   3  -1  21   21.10    9.38
   3   1 -21   26.75    9.69
   3   0 -21   40.15   10.29
  -3   0  21   31.38    9.39
   3   0 -21   30.64    9.11
   3   0  21   17.37   10.02
  -3   0 -21   26.99   10.98
   3   1  21   -0.36    8.49
  -3   1  21   -1.62    6.75
  -3  -1 -21   12.21    9.76
   3  -1 -21    9.25    7.27
   3  -2 -21   12.67    7.35
  -3  -2 -21    1.58   10.68
  -3   2  21   20.57    8.21
   3   2  21   18.68   10.20
   3   3  21    3.79   10.03
  -3   3  21   10.09    8.69
  -3  -3 -21   12.28   11.50
   3  -3 -21   17.80    8.33
   3   4  21   54.16   12.71
  -3  -4 -21   31.36   13.65
   3  -4 -21   37.12   10.36
  -3   4  21   40.25   10.86
  -3  -4 -21   25.61    8.35
   3  -5 -21   19.62    8.95
  -3  -5 -21   -4.05   10.92
  -3   5  21   10.82    9.10
   3   5  21    9.40   10.05
  -3  -5 -21   19.20    8.40
   3  -6 -21    7.72    8.52
  -3  -6 -21   19.28    9.30
  -3  -6 -21   -2.67    9.81
   3   6  21   12.67   10.26
  -3   6  21   21.55    9.22
  -3  -7 -21   -4.07   10.68
  -3  -7 -21    8.98    8.90
  -3   7  21    8.09    8.89
   3  -7 -21    6.47    8.02
   3   7  21   10.74    9.09
  -3   8  21   15.93   10.37
   3  -8 -21    2.28    9.68
  -3  -8 -21    9.03    9.33
   3   8  21   25.25    9.06
   4  -4  21   -1.70    6.30
  -4  -4  21   10.55    7.21
  -4   4 -21    7.07    8.82
  -4  -4  21    6.66    8.32
   4   3 -21   11.27    8.15
   4   3 -21    4.17    7.76
  -4  -3  21    8.84    6.88
   4  -3  21    3.88    8.21
  -4   3 -21   11.38   10.07
  -4   2 -21   18.65   10.15
   4   2 -21   16.19    9.96
   4   2 -21    8.24    8.52
  -4  -2  21    8.10    7.31
   4  -2  21   11.33   10.46
   4  -1  21   44.91   12.85
  -4   1 -21   10.01   10.50
   4   1 -21   39.10   10.77
  -4  -1  21   20.15   10.04
   4   1 -21   39.87   10.46
   4   0 -21   13.38    8.25
  -4   0 -21   27.52   12.19
  -4   0  21   12.73    9.21
   4   0  21   16.48   11.53
   4   1  21   39.23   11.04
   4  -1 -21   26.53    8.57
  -4  -1 -21    9.93   11.09
  -4   1  21   24.62    9.23
   4  -2 -21    4.18    8.70
   4   2  21   -2.50   10.17
  -4   2  21    3.04    9.17
  -4  -2 -21   12.25   11.31
   4   3  21   22.22   10.27
   4  -3 -21    5.65    7.69
   4   4  21   -2.04    8.80
   0 -11  22   34.01   10.78
   0 -10  22    1.41    7.70
   0  10 -22   -2.66   11.08
   0  10 -22    6.51    8.61
   0  -9  22   46.79   10.41
   0   9 -22   62.20   13.30
   0   9 -22   50.56   12.53
   0  -8  22    6.76    7.75
   0   8 -22   20.05   11.12
   0   8 -22   10.66   10.71
   0   7 -22   90.17   13.69
   0  -7  22   78.85   12.03
   0   6 -22   68.76   12.74
   0  -6  22   70.76   10.52
   0  -6  22   78.79   10.62
   0  -5  22   44.80    9.72
   0  -5  22   39.17    8.36
   0   5 -22   30.14   12.23
   0  -4  22   21.88    7.56
   0   4 -22   19.47    9.58
   0  -3  22  304.44   19.15
   0   3 -22  319.18   22.48
   0  -3  22  286.92   19.34
   0  -2  22    3.41    4.78
   0  -2  22  -15.20    7.18
   0   2 -22    1.65    6.29
   0  -1  22  611.19   31.29
   0   1 -22  638.15   34.13
   0  -1  22  623.46   29.90
   0   0  22  187.05   14.51
   0   0  22  206.13   13.95
   0  -1 -22  635.79   35.21
   0   1  22  653.83   29.92
   0  -1 -22  628.36   29.73
   0   1  22  655.62   32.10
   0  -2 -22   21.02    8.44
   0   2  22    4.58    8.14
   0  -2 -22    6.47    7.57
   0   2  22    0.16    4.40
   0  -3 -22  263.58   19.46
   0   3  22  310.19   17.58
   0  -3 -22  267.16   20.29
   0   3  22  363.37   21.92
   0   4  22   29.36    5.93
   0   4  22   34.32    9.71
   0  -4 -22   32.64    9.12
   0  -4 -22   31.87    9.16
   0   5  22   30.81   10.10
   0  -5 -22   42.83    9.82
   0  -6 -22   85.20   12.76
   0   6  22   76.92   11.40
   0   7  22   80.92   12.57
   0  -7 -22   94.04   13.47
   0   8  22   21.18    9.94
   0  -8 -22   10.43    9.77
   0  -9 -22   51.70   12.95
   0   9  22   57.02   13.54
   0  10  22    9.56   10.17
   0 -10 -22   19.01   11.27
   0  11  22   55.80   13.37
   0 -11 -22   30.30   11.46
   1  11 -22   14.64    9.45
  -1  11 -22   -8.34    5.71
  -1 -11  22   12.03   10.33
   1 -11  22    4.16    8.03
  -1  10 -22  -12.95    6.91
  -1 -10  22   13.56   10.88
   1 -10  22    5.13    7.50
   1  10 -22   -3.84    8.71
   1  -9  22    8.63    8.23
   1   9 -22    3.46    8.78
  -1  -9  22   -1.74    9.03
  -1   9 -22   -1.68    5.64
  -1   9 -22    6.18   10.25
   1  -8  22   21.33    7.22
  -1  -8  22    1.17    8.65
  -1   8 -22    7.99    9.29
   1   8 -22   11.91   10.36
  -1   7 -22   39.53   12.83
   1  -7  22   32.93    9.21
   1   7 -22   38.42   11.66
  -1  -7  22   17.44    8.96
   1  -6  22   12.13    7.01
  -1  -6  22   14.08    8.53
   1  -6  22   16.77   10.11
   1   6 -22   15.97    8.87
  -1   6 -22   26.20   11.30
   1  -5  22   88.16   12.65
   1  -5  22   84.12   10.04
   1   5 -22   92.35   13.23
  -1   5 -22   84.81   13.11
  -1  -5  22   87.39   10.73
   1  -4  22    8.51    6.22
  -1   4 -22   32.62   10.41
  -1  -4  22   13.03    6.58
   1   4 -22   21.91   10.63
   1  -4  22   16.49    8.98
   1  -3  22   81.27   12.41
   1  -3  22   98.14    9.88
  -1  -3  22   94.41   10.73
  -1   3 -22   80.39   12.92
   1  -2  22   61.73   11.30
   1  -2  22   42.72    6.91
  -1   2 -22   60.99   12.54
   1   2 -22   53.47   11.08
  -1  -2  22   53.66    8.90
   1  -1  22   35.81    9.49
  -1   1 -22   36.52   10.87
   1  -1  22   28.17    6.31
  -1  -1  22   43.58    7.67
   1   0 -22  116.35   10.74
   1   0  22   95.17   11.49
  -1   0 -22  129.92   15.52
   1   1  22   34.27    9.75
   1  -1 -22   19.87   10.77
  -1   1  22   22.55    6.90
   1  -1 -22   44.47    7.81
  -1  -1 -22   54.50   11.21
  -1  -2 -22   61.53   10.61
  -1   2  22   53.87    8.80
   1  -2 -22   60.35    8.83
  -1   2  22   49.24    8.34
  -1  -2 -22   41.82    9.80
   1   2  22   59.45   10.43
   1  -3 -22   71.62   10.31
  -1  -3 -22   84.05   12.44
  -1  -3 -22   81.77   11.78
  -1   3  22   72.08    9.76
  -1   3  22   64.21    9.61
   1   3  22   79.85   12.11
  -1  -4 -22   28.09    9.70
  -1   4  22   16.74    6.84
   1   4  22   18.18    9.78
  -1   4  22   37.42    8.40
  -1  -4 -22   27.36    8.36
   1  -4 -22   19.50    8.75
  -1   5  22   87.74   11.43
   1  -5 -22   98.01   12.07
   1   5  22   85.57   13.12
  -1  -5 -22   90.39   13.51
  -1  -5 -22   92.30   11.62
  -1   5  22   86.28   10.65
  -1   6  22   21.79    7.24
   1   6  22   16.06    9.85
   1  -6 -22   16.27    8.49
  -1   6  22   11.48    9.46
  -1  -6 -22   18.10   11.55
  -1  -6 -22   27.36    8.27
  -1   7  22   32.56   10.18
   1  -7 -22   35.68   10.43
  -1  -7 -22   36.46   13.33
  -1   7  22   42.98    9.34
   1   7  22   45.01   11.98
  -1  -8 -22   28.72   12.27
   1  -8 -22   -0.34    8.63
  -1   8  22   12.83    9.45
   1   8  22   14.46   10.65
  -1  -9 -22    4.89   11.30
  -1   9  22   14.38   10.67
   1   9  22   17.28   10.63
   1  -9 -22   11.71    8.79
  -1  10  22   15.34    9.48
   1 -10 -22    4.00    9.78
   1  10  22   -0.20    9.83
  -1 -10 -22   -1.89   12.86
   1 -11 -22   10.43    9.16
  -1  11  22   30.82   10.53
  -1 -11 -22    5.72   12.60
   1  11  22   12.07   10.93
  -2 -10  22   -8.02    9.41
   2 -10  22    7.37    4.95
   2  10 -22    0.26    9.55
  -2  10 -22   13.80   12.71
   2   9 -22    1.28    9.17
  -2  -9  22   -0.64    9.27
   2  -9  22   -2.09    6.19
  -2   9 -22    1.28   10.69
   2  -8  22    9.71    7.56
  -2   8 -22    4.13   10.50
  -2  -8  22    8.65   10.41
   2   8 -22    9.09   10.23
   2  -8  22    5.16    9.50
   2  -7  22   35.88   11.24
   2   7 -22   26.58   10.85
  -2   7 -22   21.58   12.12
  -2  -7  22   24.24    9.80
   2  -7  22   17.33    6.16
  -2  -6  22   15.81    7.88
  -2   6 -22   22.09   11.30
   2  -6  22   14.90    7.04
   2   6 -22   15.71   10.09
   2  -6  22   15.29   10.28
  -2  -5  22  102.48   12.87
   2  -5  22  110.19   11.57
   2   5 -22  116.51   14.45
   2  -5  22  118.48   14.83
  -2   5 -22  117.48   16.26
   2   4 -22   15.22   10.20
  -2  -4  22    8.17    7.45
  -2   4 -22   32.42   13.18
   2  -4  22   12.53    9.53
   2   3 -22  134.95   13.88
   2  -3  22  132.72   16.14
  -2  -3  22  119.82   12.93
  -2   3 -22  128.52   16.94
   2   2 -22   -1.43    4.18
   2   2 -22   13.61    5.84
   2  -2  22    2.98    8.31
  -2  -2  22    6.12    5.34
  -2   2 -22   13.37    9.87
  -2  -1  22   29.11    7.37
  -2   1 -22   40.11   11.11
   2   1 -22   48.50    9.75
   2   1 -22   44.04    7.60
   2  -1  22   48.30   11.21
   2   0  22   -1.84    8.84
  -2   0 -22    5.09    7.98
   2   0 -22   12.76    7.89
   2   0 -22   -3.43    6.38
  -2   0  22    1.89    5.97
  -2  -1 -22   42.34   11.02
   2  -1 -22   52.21    9.29
   2   1  22   26.64    8.74
   2  -1 -22   49.86    9.25
  -2   1  22   32.63    8.84
   2  -2 -22   28.09    7.78
   2  -2 -22   11.45    7.77
  -2   2  22    6.92    7.14
   2   2  22   18.69   10.19
  -2  -2 -22   13.19    9.89
   2   3  22  126.35   15.31
  -2  -3 -22  129.81   15.96
   2  -3 -22  146.96   14.72
  -2   3  22  119.00   13.83
  -2  -3 -22  140.69   13.37
   2   4  22    8.26    9.86
  -2  -4 -22   23.52   10.35
   2  -4 -22    3.53    7.37
  -2  -4 -22   11.24    7.76
  -2   4  22   16.65    8.43
   2  -5 -22  114.00   14.67
  -2  -5 -22  120.29   14.99
  -2  -5 -22  100.77   12.78
   2   5  22  134.52   16.18
  -2   6  22    8.43    7.96
   2   6  22   14.85   10.17
   2  -6 -22   18.45    8.58
  -2  -6 -22   20.40   10.30
  -2  -6 -22   14.27    9.68
  -2  -7 -22   18.03   11.19
   2   7  22    6.25   10.40
  -2   7  22   21.48    9.07
  -2  -7 -22   15.82    9.86
   2  -7 -22    9.15    7.75
  -2  -8 -22    9.72   11.36
   2  -8 -22    6.32    9.12
   2   8  22   -1.87    9.39
  -2   8  22   12.78    8.97
   2   9  22    1.29    9.62
  -2  -9 -22    6.36   10.61
  -2   9  22    4.16    7.75
   2  -9 -22   -5.30    8.47
   2 -10 -22   -2.83    8.33
   2  10  22  -17.39   10.17
  -2  10  22   29.30    8.85
  -2 -10 -22    1.99   11.90
  -3  -8  22   -4.86    9.25
   3  -7  22   26.03   10.40
   3   7 -22   24.65   11.99
  -3  -7  22   25.39    9.21
  -3  -6  22    8.08    8.22
   3   6 -22   17.69   11.02
  -3   6 -22    1.46   11.94
   3  -6  22    9.48   10.78
  -3   5 -22    9.41   10.29
   3  -5  22   16.75   11.48
  -3  -5  22    9.05    6.81
   3   5 -22   12.98   10.10
  -3  -4  22   15.53    7.37
  -3   4 -22    4.31    9.61
   3   4 -22    9.80    9.43
   3  -4  22   -3.51    9.53
   3   3 -22   40.96   10.39
  -3   3 -22   31.70   10.70
  -3  -3  22   29.27    9.68
   3  -3  22   28.12   11.75
  -3   2 -22   -0.29    8.56
   3   2 -22    0.73    6.70
   3   2 -22   20.43    9.13
  -3  -2  22   10.78    6.55
   3  -2  22    2.82   10.34
  -3   1 -22   84.73   15.46
   3   1 -22  108.04   13.48
   3   1 -22  104.01   12.12
   3  -1  22   98.06   13.87
  -3  -1  22   97.65   14.08
   3   0  22   -8.79    8.78
   3   0 -22    1.88    7.32
  -3   0  22    6.72    7.17
  -3   0 -22   19.70   10.65
   3   0 -22   15.50    9.27
  -3  -1 -22   98.94   15.19
   3   1  22   88.85   13.40
   3  -1 -22   96.85   12.04
  -3   1  22   99.75   12.78
  -3   2  22    6.58    8.09
  -3  -2 -22    3.61    8.81
   3   2  22    2.14    9.78
   3  -2 -22    7.63    7.32
  -3  -3 -22   15.27   11.42
  -3   3  22   36.74   10.25
   3  -3 -22   32.79    9.53
   3   3  22   30.05   11.18
   3   4  22   18.48   10.89
  -3  -4 -22   -6.14   10.81
  -3   4  22    9.88    9.41
   3  -4 -22    0.31    7.30
  -3  -5 -22    4.71   10.64
   3  -5 -22   14.12    9.61
  -3   5  22   11.30    9.53
  -3  -5 -22   15.88    8.41
   3   5  22    4.06    9.78
  -3  -6 -22   -2.77   10.29
   3   6  22    5.56   10.05
  -3  -6 -22    1.61    7.61
   3  -6 -22    6.35    7.94
  -3   6  22   -2.55    8.21
   3   7  22   22.42   11.10
   3  -7 -22   27.03   10.20
  -3  -7 -22   18.25    9.60
  -3   7  22   14.50    8.95
  -3  -7 -22   33.73   13.39
  -3   8  22   16.65    9.46
  -3  -8 -22    0.60   11.52
   3   8  22   31.31   10.46
  -3  -8 -22   10.92   10.21
   4   3 -22  -10.46    6.44
   4   3 -22    5.28    9.55
   4  -3  22    6.07    7.26
  -4   3 -22  -13.09    8.25
   4   2 -22   19.08   10.00
   4   2 -22    4.17    7.50
  -4   2 -22    2.34   10.28
  -4  -2  22   -2.61    6.38
   4  -2  22    8.88    6.96
   4   1 -22   50.51   10.77
   4  -1  22   28.90   10.70
   4   1 -22    7.22    8.69
  -4   1 -22   29.99   11.88
  -4  -1  22    7.46    8.62
  -4   0  22    7.29    7.75
  -4   0 -22   16.24   10.21
   4   0  22   13.39   11.61
   4   0 -22   -6.10    7.71
  -4   1  22   19.31    8.83
   4   1  22   20.65   10.83
   4  -1 -22    3.06    7.00
   4   2  22  -23.87    9.52
   4  -2 -22   10.66    8.53
   4   3  22   14.14   12.11
   0 -11  23    7.56    9.68
   0  10 -23   -3.01    8.43
   0 -10  23   15.09    8.92
   0  -9  23   13.59    8.56
   0   9 -23   -3.39   10.18
   0   9 -23    5.92   10.53
   0  -8  23    0.89    8.11
   0   8 -23   -2.09   10.71
   0   8 -23    5.73    9.67
   0   7 -23   -1.02   10.12
   0  -7  23   -0.19    7.32
   0  -6  23    2.97    6.85
   0   6 -23    4.02   10.07
   0  -6  23   12.28    8.29
   0   5 -23   17.12   11.47
   0  -5  23   18.22    8.54
   0  -5  23    4.49    6.30
   0  -4  23    3.33    3.81
   0   4 -23    4.74    8.55
   0  -4  23   -5.60    6.85
   0  -3  23   -5.25    5.60
   0  -3  23  -13.02    7.44
   0   3 -23    7.22   10.79
   0   2 -23   10.39    9.69
   0  -2  23   -0.19    7.27
   0  -2  23    8.82    5.78
   0  -1  23   16.21    6.14
   0   1 -23   26.33   10.66
   0  -1  23   19.66    7.13
   0   0 -23    2.97    4.79
   0   0  23   17.15    7.75
   0   0  23    9.69    5.10
   0   1  23   24.10    7.69
   0   1  23   15.85    5.54
   0  -1 -23   26.88   10.20
   0  -1 -23   19.10    6.62
   0  -2 -23   27.40   11.07
   0   2  23    5.02    4.37
   0  -2 -23   -1.44    7.73
   0   2  23   10.70    8.30
   0  -3 -23   21.05    8.69
   0   3  23   11.32    4.46
   0  -3 -23   17.20    8.46
   0   3  23   22.69    9.36
   0   4  23    5.30    8.34
   0  -4 -23   -0.38    9.21
   0  -4 -23    2.95    7.15
   0  -5 -23    0.23    8.33
   0   5  23    2.91    9.10
   0   6  23    5.26    8.98
   0  -6 -23   -6.61    8.38
   0  -7 -23    6.78    8.45
   0   7  23    2.42    8.45
   0   8  23   12.12    9.37
   0  -8 -23    9.44    9.89
   0  -9 -23    9.60    9.86
   0   9  23   -6.56    9.15
   0 -10 -23    6.58   10.83
   0  10  23   -9.12   10.15
   0  11  23    5.58   10.96
   0 -11 -23    8.19   10.92
   1  11 -23   13.99    9.69
  -1  11 -23   -4.92    7.57
  -1 -11  23   16.11   10.17
   1 -11  23    9.34    7.06
  -1 -10  23    9.30   10.57
   1 -10  23    2.84    7.49
  -1  10 -23    3.24    9.02
   1  10 -23  -13.34    8.14
   1   9 -23   32.33   10.45
   1  -9  23   22.09    8.63
  -1   9 -23   13.76    8.51
  -1  -9  23   20.26   10.83
  -1   9 -23   15.68   10.87
  -1   8 -23    9.98    9.46
  -1  -8  23   -1.97    7.68
   1   8 -23   11.47   11.04
   1  -8  23    4.55    6.15
  -1   7 -23   63.31   14.00
   1  -7  23   47.08   10.73
   1   7 -23   55.42   12.97
  -1  -7  23   34.24    9.23
  -1  -6  23    4.73    8.11
   1  -6  23   13.78    6.01
  -1   6 -23   14.17   10.23
   1  -6  23   20.38    9.68
   1   6 -23    6.83    8.74
  -1   5 -23  152.04   16.78
  -1  -5  23  128.98   13.36
   1  -5  23  138.78   14.80
   1   5 -23  153.82   16.17
   1  -5  23  133.24   12.50
   1   4 -23   30.29   11.49
   1  -4  23   16.58    9.46
   1  -4  23   16.46    7.11
  -1   4 -23   24.95   11.54
  -1  -4  23   19.87    7.16
   1   3 -23   96.26   13.65
  -1   3 -23  126.80   14.94
   1  -3  23  130.17   14.19
  -1  -3  23  116.09   11.93
   1  -3  23  115.97   10.85
  -1   2 -23   26.80   11.13
   1  -2  23   27.39    6.24
   1  -2  23   18.78    9.71
   1   2 -23   14.10    9.73
  -1  -2  23   32.08    7.18
   1  -1  23  324.86   22.08
   1  -1  23  311.25   17.68
  -1   1 -23  328.79   23.48
   1   0  23    1.60    9.02
   1   0 -23   -9.19    7.93
   1   0 -23    7.61    6.01
  -1   0 -23   25.95   10.08
  -1   0  23    3.77    4.46
   1   1  23  334.51   21.87
  -1   1  23  282.79   18.63
   1  -1 -23  336.06   19.98
  -1  -1 -23  307.35   23.08
   1  -1 -23  243.73   22.12
   1  -2 -23   19.75    7.12
   1  -2 -23    9.01    8.77
  -1  -2 -23   35.69    9.94
   1   2  23   32.29    9.24
  -1   2  23   22.89    6.74
   1  -3 -23  153.19   13.58
  -1  -3 -23  121.21   14.60
   1   3  23  134.32   14.34
  -1   3  23  127.84   12.68
  -1  -3 -23  119.84   14.71
  -1   4  23   22.87    7.75
  -1   4  23   17.05    7.05
   1   4  23   40.13   12.76
  -1  -4 -23   18.98   10.55
  -1  -4 -23   19.74    8.87
   1  -4 -23   18.25    7.56
  -1  -5 -23  156.75   17.84
  -1   5  23  149.45   13.50
  -1  -5 -23  141.70   15.42
  -1   5  23  188.42   15.63
   1   5  23  174.01   17.19
   1  -5 -23  149.93   15.69
   1   6  23   28.15   10.57
   1  -6 -23   13.29    8.54
  -1   6  23    7.36    6.97
  -1  -6 -23   31.91    8.57
  -1   6  23   21.64    8.54
  -1  -6 -23   16.86   12.63
   1   7  23   77.10   14.71
  -1   7  23   50.51   10.47
  -1   7  23   46.87    9.10
  -1  -7 -23   41.16   14.16
   1  -7 -23   44.53   10.71
   1  -8 -23   -0.13    9.29
  -1   8  23    3.00    8.95
  -1  -8 -23   13.12   13.22
   1   8  23   21.63   10.66
   1  -9 -23   29.14   11.36
  -1   9  23   23.50   10.26
  -1  -9 -23   12.89   13.84
   1   9  23   30.53    9.64
   1  10  23    2.30   10.32
  -1 -10 -23    3.77   13.32
   1 -10 -23    1.10   10.05
  -1  10  23    7.27    9.36
   1 -11 -23    7.81   10.31
  -1  11  23   14.84   10.00
  -1 -11 -23   19.25   11.41
   2  10 -23   -3.37   10.26
   2 -10  23    7.74    3.67
  -2 -10  23   10.25    9.95
   2  -9  23    4.61    6.50
   2   9 -23   14.12   10.44
  -2  -9  23   10.04   10.43
  -2   9 -23   -1.24   10.42
   2  -8  23   10.13    6.73
  -2   8 -23    0.05   11.22
   2   8 -23   15.21   10.53
  -2  -8  23    1.88    9.66
   2  -8  23    3.44    9.62
   2  -7  23   -0.82    6.09
  -2   7 -23    4.90   11.12
  -2  -7  23   -4.39    8.18
   2   7 -23    4.22    9.63
   2  -7  23    8.80    9.68
  -2   6 -23   24.43   11.56
   2  -6  23   19.16    6.66
   2  -6  23   16.22   11.04
   2   6 -23   37.20   11.57
  -2  -6  23   21.44    9.25
  -2  -5  23   29.81    9.67
  -2   5 -23   58.41   14.43
   2  -5  23   55.27    9.10
   2   5 -23   58.17   12.36
   2  -5  23   32.97   10.72
   2   4 -23   34.81   10.52
  -2  -4  23   20.47    7.03
  -2   4 -23   22.90   12.09
   2  -4  23   23.06   10.91
   2   3 -23   67.53   12.50
  -2   3 -23   42.73   12.38
  -2  -3  23   37.93    8.48
   2  -3  23   59.14   12.47
   2  -2  23   22.39   10.23
  -2   2 -23   30.45   11.13
  -2  -2  23   17.54    7.29
   2   1 -23   96.24   10.36
   2  -1  23   97.29   13.40
  -2   1 -23   94.87   14.66
   2   1 -23  105.72   12.69
  -2  -1  23   81.23   10.86
  -2   0  23   35.81    9.21
   2   0 -23   32.07    8.55
   2   0  23   25.32   11.28
  -2   0 -23   24.74   10.08
   2   0 -23   28.14    8.66
  -2   1  23  112.78   13.34
   2   1  23   86.83   12.71
   2  -1 -23  111.67   11.82
  -2  -1 -23   83.19   13.57
   2  -1 -23  101.61   12.04
  -2   2  23   12.80    7.08
   2  -2 -23   41.98    9.29
  -2  -2 -23   26.37    9.77
   2  -2 -23   23.94    8.61
   2   2  23   24.40   11.14
  -2  -3 -23   45.50   11.00
   2   3  23   31.62   10.84
   2  -3 -23   49.52    9.95
  -2   3  23   47.76   10.09
   2   4  23   20.35   10.59
   2  -4 -23   35.13    9.60
  -2  -4 -23   29.65    8.67
  -2  -4 -23   21.02    9.83
  -2   4  23   14.68    6.37
   2  -5 -23   66.57   12.78
  -2  -5 -23   45.29   11.91
  -2  -5 -23   46.02   11.32
   2   5  23   70.60   13.27
   2  -6 -23   20.09    8.26
  -2  -6 -23   19.16   10.49
  -2  -6 -23   30.66   10.52
  -2   6  23   21.63    8.38
   2   6  23   30.32   12.09
   2   7  23   -0.25    9.96
  -2   7  23    8.67    8.04
  -2  -7 -23   -2.23    8.67
   2  -7 -23  -16.31    7.15
  -2  -7 -23   13.68   11.34
   2   8  23   14.62   10.19
  -2  -8 -23    1.77   11.70
   2  -8 -23    8.84    9.15
  -2   8  23   13.90    8.91
   2   9  23    2.51    9.63
  -2  -9 -23   14.31   11.99
  -2   9  23   19.97   10.39
   2  -9 -23    6.22    9.47
  -2  10  23    7.86    7.71
  -2 -10 -23   13.92   12.62
   3  -7  23    7.82   10.47
  -3  -7  23    5.09    8.22
   3   7 -23   20.66   11.61
  -3   6 -23   10.17   11.13
   3   6 -23    5.78   10.89
   3  -6  23   14.55   11.36
  -3  -6  23   -8.67    7.66
  -3   5 -23   15.41   11.38
   3  -5  23   16.62   11.53
  -3  -5  23    6.92    8.32
   3   5 -23   22.09    9.86
  -3  -4  23    4.96    8.76
   3  -4  23    0.29    9.95
   3   4 -23    9.81    9.41
  -3   4 -23   22.19   10.83
  -3  -3  23   34.41   10.08
  -3   3 -23   35.89   11.40
   3  -3  23   30.49   12.24
   3   3 -23   30.02    9.22
   3   2 -23   22.37    9.71
  -3   2 -23   13.08    9.44
   3  -2  23   14.26   10.54
  -3  -2  23    8.74    6.70
   3   2 -23    4.22    6.45
   3   1 -23   40.92   10.05
  -3   1 -23   27.62   11.20
   3   1 -23   30.64    7.76
  -3  -1  23   18.72    7.90
   3  -1  23   52.38   11.54
   3   0 -23   18.61    9.22
  -3   0  23    8.31    6.81
   3   0  23   -7.09    9.41
   3   0 -23   -0.05    7.09
  -3   0 -23    7.80    9.56
   3  -1 -23   42.04    9.27
   3   1  23   38.54   12.46
  -3  -1 -23   47.56   12.54
  -3   1  23   30.63    8.89
  -3   2  23   16.57    9.86
   3   2  23   -5.07    9.43
   3  -2 -23   14.14    8.03
  -3  -2 -23   20.12    9.91
   3   3  23   25.79   10.79
  -3   3  23   30.02    9.86
  -3  -3 -23   26.81   11.53
   3  -3 -23   25.37    9.57
  -3   4  23   -1.39    7.46
   3   4  23   35.71   11.38
   3  -4 -23    5.65    8.89
  -3  -4 -23    7.31   11.15
   3  -5 -23   19.45    9.18
  -3  -5 -23  -12.92    9.46
   3   5  23    4.71    9.50
  -3   5  23   12.97    9.32
  -3  -6 -23  -17.88   10.95
   3   6  23    2.20   10.17
  -3   6  23    4.80    8.77
   3  -6 -23   15.32    8.88
  -3  -6 -23    6.17    8.18
  -3   7  23    6.31    8.37
  -3  -7 -23    5.34   11.71
  -3  -7 -23   -0.40    7.77
   3  -7 -23    1.18    9.61
   3   7  23   20.93   11.42
  -3  -8 -23    8.97   10.27
   4  -1  23   14.97    6.63
   4   1 -23    5.77    8.01
   4   0 -23    2.80    8.68
   4   0  23    6.45    8.79
   4  -1 -23   20.58    8.67
   4   1  23   23.72   10.57
   0  10 -24   33.91   10.13
   0 -10  24   20.27    9.64
   0  -9  24   18.17    9.22
   0   9 -24   17.59   11.58
   0   8 -24   52.08   13.40
   0   8 -24   77.01   13.48
   0  -8  24   63.95   11.62
   0  -7  24   21.75    9.16
   0   7 -24   33.06   11.88
   0  -7  24   37.88    9.24
   0   6 -24   13.25   10.09
   0  -6  24   16.19    7.81
   0  -6  24   26.44    9.09
   0  -5  24    6.08    6.16
   0  -5  24   32.66    9.13
   0   5 -24    1.66   10.92
   0  -4  24   45.22    9.20
   0   4 -24   51.78   11.01
   0  -4  24   47.96    8.10
   0   3 -24  110.64   16.17
   0  -3  24  135.52   13.45
   0  -3  24  121.16   13.15
   0  -2  24  296.83   18.52
   0   2 -24  336.78   25.05
   0  -2  24  303.50   19.56
   0  -1  24  170.96   12.88
   0   1 -24  131.99   15.06
   0  -1  24  178.55   15.57
   0   0  24  546.19   26.15
   0   0  24  533.84   27.38
   0   1  24  162.46   13.07
   0  -1 -24  178.64   16.38
   0   1  24  146.73   14.31
   0   2  24  342.39   21.05
   0  -2 -24  319.75   22.72
   0   2  24  297.63   18.30
   0  -2 -24  298.39   18.67
   0  -3 -24  147.94   14.93
   0  -3 -24  114.15   14.47
   0   3  24   93.37    9.49
   0   3  24   98.37   12.48
   0   4  24   80.58   11.94
   0  -4 -24   64.00   10.66
   0  -4 -24   51.60   10.52
   0   5  24    1.61    8.71
   0  -5 -24   20.76    8.99
   0  -6 -24   26.14   10.25
   0   6  24   16.03    9.44
   0  -7 -24   46.73   12.39
   0   7  24   23.14    9.55
   0  -8 -24   67.29   13.43
   0   8  24   76.23   12.90
   0   9  24   31.98   10.56
   0  -9 -24   11.80   11.62
   0 -10 -24   27.23   11.97
   0  10  24   52.06   12.61
   0  11  24   25.47   11.81
   0 -11 -24   17.41   11.47
  -1  11 -24    1.98    9.39
   1  11 -24    4.38    9.50
   1 -10  24   -4.47    7.01
  -1  10 -24   -4.00   10.78
  -1 -10  24   11.95   10.90
   1  10 -24   -1.54    9.67
  -1   9 -24    3.80    9.85
  -1   9 -24   17.44   11.35
   1  -9  24   13.93    8.79
   1   9 -24   21.39   10.49
  -1  -9  24   16.23   10.28
   1  -8  24    5.73    6.57
  -1  -8  24    1.95    8.00
  -1   8 -24    3.17    9.42
   1  -8  24   11.77    8.39
   1   8 -24    9.38   10.69
   1  -7  24   27.30    8.39
  -1  -7  24   28.48    9.97
   1  -7  24   55.71   10.60
   1   7 -24   46.03   12.57
  -1   7 -24   44.53   13.04
   1   6 -24   27.75   10.07
  -1   6 -24   17.90    8.52
   1  -6  24   22.67    9.80
   1  -6  24   28.95    7.35
  -1  -6  24   11.15    8.16
  -1  -5  24   31.49    8.29
   1  -5  24   14.75    6.96
   1  -5  24   24.22    9.63
  -1   5 -24   29.15   11.55
   1   5 -24   20.25   10.47
  -1  -4  24   78.18   10.66
   1   4 -24   81.01   14.15
   1  -4  24   80.60   12.45
  -1   4 -24   99.12   15.54
   1  -4  24   81.36   10.04
   1  -3  24   30.27   10.41
   1  -3  24   28.83    7.14
  -1   3 -24   39.87   12.26
   1   3 -24   29.02   10.21
  -1  -3  24   36.98    7.92
   1  -2  24   45.91    7.65
  -1  -2  24   47.70    8.89
   1  -2  24   42.91   10.83
   1   2 -24   23.73   10.84
  -1   2 -24   52.67   11.90
  -1  -1  24    3.81    3.02
   1  -1  24    8.56   10.09
  -1   1 -24   24.37   10.56
   1   1 -24   -4.84    4.01
   1  -1  24   10.49    5.63
  -1   0  24   -3.12    4.74
   1   0  24   13.93    8.83
  -1   0 -24   14.26    9.64
   1   0 -24   -5.44    8.81
   1  -1 -24  -10.72   11.14
   1   1  24   15.87    9.01
  -1   1  24    5.38    5.45
   1  -1 -24   19.17    7.32
  -1  -1 -24   30.02   11.01
   1   2  24   50.57   10.43
   1  -2 -24   17.35    9.81
  -1  -2 -24   46.76   10.16
   1  -2 -24   47.85    7.88
  -1   2  24   42.46    8.33
  -1   3  24   43.62    8.56
  -1  -3 -24   52.22   11.37
   1   3  24   52.19   12.07
   1  -3 -24   31.97    8.18
   1  -3 -24   14.18    9.10
  -1  -3 -24   45.17   10.89
  -1  -4 -24   91.24   14.28
  -1  -4 -24   96.06   12.66
  -1   4  24   74.11    9.66
   1   4  24   98.98   14.22
   1  -4 -24  111.10   13.34
   1   5  24   25.56   11.41
  -1   5  24   22.79    7.40
  -1   5  24   40.80    9.64
  -1  -5 -24   29.46    9.60
  -1  -5 -24   39.54   12.18
   1  -5 -24   46.39   10.70
   1  -6 -24   20.89    8.78
  -1   6  24   30.95    8.37
   1   6  24   26.03   10.54
  -1   6  24   30.61    9.13
  -1  -6 -24   39.44   13.19
  -1  -7 -24   58.79   14.54
   1   7  24   43.47   11.81
  -1   7  24   48.27   10.18
   1  -7 -24   41.55   10.19
  -1  -8 -24   20.98   13.02
   1   8  24    8.47   11.19
   1  -8 -24   -1.96    7.75
  -1   8  24   14.97    9.07
  -1  -9 -24    7.76   11.93
  -1   9  24   31.30   10.45
   1  -9 -24    7.78   10.87
   1   9  24   20.08   11.40
  -1 -10 -24   16.64   12.09
  -1  10  24   16.11   10.59
   1  10  24    6.79    9.29
   1 -10 -24   14.79   10.41
  -1  11  24    6.04   10.06
  -2  -9  24    6.67   10.12
  -2   9 -24   18.08   11.31
   2  -9  24   15.83    7.37
   2   9 -24   22.50   11.55
   2  -8  24   -4.27    9.85
  -2  -8  24   25.59   10.55
   2  -8  24    5.95    6.29
  -2   8 -24    3.48   11.15
   2   8 -24   14.47    9.81
   2   7 -24   13.11   11.19
   2  -7  24    0.40    9.11
   2  -7  24   16.61    7.13
  -2   7 -24   16.00   12.31
  -2  -7  24    7.31    8.61
   2  -6  24   70.49   13.30
   2   6 -24   47.33   11.72
   2  -6  24   35.57    7.70
  -2  -6  24   24.05    9.32
  -2   6 -24   53.70   13.83
  -2   5 -24   12.40   12.04
   2  -5  24   13.77    9.76
  -2  -5  24   24.60    8.85
   2   5 -24   19.92   11.23
  -2  -4  24   64.14   10.09
   2   4 -24   78.08   11.91
  -2   4 -24   78.86   15.48
   2  -4  24   73.99   13.04
  -2  -3  24   17.01    8.55
   2   3 -24   30.20   10.45
   2  -3  24   18.32   10.86
  -2   3 -24   39.20   15.45
  -2   2 -24   27.86   11.86
   2  -2  24   32.22   10.77
  -2  -2  24   34.15    8.66
   2  -1  24   62.91   10.96
   2   1 -24   76.65   10.93
  -2   1 -24   78.49   13.54
  -2  -1  24   42.88    8.46
  -2   0 -24   50.43   11.22
   2   0  24   54.90   11.82
   2   0 -24   41.00    8.95
  -2   0  24   33.72    8.06
   2   0 -24   41.05    9.69
   2  -1 -24   66.16   10.28
  -2   1  24   66.38   10.28
   2   1  24   59.74   12.30
   2  -1 -24   50.54    9.46
  -2  -1 -24   74.17   12.65
   2  -2 -24   35.77    8.95
  -2   2  24   16.24    7.27
  -2  -2 -24   37.75   10.37
   2   2  24   24.15   10.17
  -2  -3 -24   12.80    7.96
  -2   3  24   33.16    9.15
   2  -3 -24   17.12    8.98
   2   3  24   19.62   10.44
   2  -4 -24   87.68   12.99
  -2  -4 -24   93.62   14.52
   2   4  24   93.25   13.94
   2   5  24   21.16   10.77
  -2   5  24    8.26    7.85
   2  -5 -24   14.44    8.86
  -2  -5 -24   18.62    9.76
  -2  -5 -24   22.24   10.23
   2  -6 -24   49.35   11.27
  -2  -6 -24   20.98    9.95
   2   6  24   51.59   12.72
  -2   6  24   42.59   10.22
  -2  -6 -24   47.63   12.00
  -2  -7 -24    1.65    9.20
   2  -7 -24    9.22    8.59
  -2  -7 -24    9.69   10.45
  -2   7  24   10.89    7.56
   2   7  24   21.16   10.75
   2   8  24   -9.25   10.84
  -2   8  24   -2.20    7.12
   2  -8 -24   -6.06    7.71
  -2  -8 -24   12.38   11.34
  -2   9  24   21.94    9.28
   2   9  24   30.07   11.70
   2  -9 -24   19.84   11.14
  -2  -9 -24   21.03   12.49
  -3  -7  24    7.72    8.11
  -3   6 -24   38.89   12.98
  -3  -6  24    6.00    7.76
   3  -6  24   15.24   12.20
   3   6 -24   17.38   11.26
   3  -5  24   18.98   12.24
   3   5 -24   54.07   11.97
  -3  -5  24   33.88    8.76
  -3   5 -24   39.70   12.82
   3   4 -24   40.65   11.30
   3  -4  24   -2.32    9.91
  -3   4 -24   11.80   11.48
  -3  -4  24   33.17    9.88
   3  -3  24   39.87   12.74
   3   3 -24   30.72    9.28
  -3  -3  24   26.64    9.47
  -3   3 -24   27.69   11.08
  -3  -2  24   36.04    8.93
  -3   2 -24   29.40   10.88
   3   2 -24   55.13   12.03
   3  -2  24   29.83   11.82
   3   1 -24   21.64    9.51
   3   1 -24    7.87    6.18
  -3   1 -24   14.92    9.08
  -3  -1  24   11.29    6.99
   3  -1  24   19.85   10.38
   3   0 -24   69.55   11.52
  -3   0  24   78.42   12.74
   3   0  24   64.40   12.81
   3   0 -24   86.87   12.09
  -3   0 -24   86.85   15.16
  -3   1  24    8.04    8.12
   3  -1 -24   10.26    7.55
  -3  -1 -24    8.18    9.61
   3   1  24    1.33   10.35
  -3  -2 -24   40.13   12.27
   3   2  24   33.87   11.20
   3  -2 -24   37.33    9.48
  -3   2  24   33.95   10.14
  -3   3  24   19.07    9.57
   3   3  24    0.00    9.51
   3  -3 -24   24.63    9.61
  -3  -3 -24   25.10   10.65
   3   4  24   16.91   10.87
   3  -4 -24   13.22    8.76
  -3  -4 -24    1.76   10.00
  -3   4  24   14.67    9.09
  -3   5  24   11.73    9.52
  -3  -5 -24    7.94    9.95
   3   5  24   23.82   11.13
   3  -5 -24   19.66   10.12
  -3   6  24    2.21    8.81
  -3  -6 -24    1.00   11.57
   3  -6 -24    7.06    9.67
   3   6  24   10.83   10.02
  -3  -6 -24    3.34    7.45
  -3  -7 -24   21.50   10.08
   3   7  24    8.17    9.96
  -3  -7 -24    3.57   10.92
   0  10 -25    9.16    9.47
   0 -10  25   -2.87    7.51
   0  -9  25    2.48    8.48
   0   9 -25  -14.52   10.55
   0  -8  25    1.12    7.46
   0   8 -25    7.35   11.85
   0  -7  25   -1.08    7.97
   0   7 -25   -0.47   10.68
   0  -7  25    5.69    7.52
   0  -6  25    6.23    8.52
   0  -6  25    6.62    7.56
   0   6 -25    6.96   10.53
   0  -5  25   13.88    9.02
   0  -5  25   -7.25    3.47
   0   5 -25   -4.82   10.85
   0  -4  25    2.82    7.57
   0   4 -25    4.44    8.86
   0  -4  25   -1.80    6.17
   0  -3  25   -3.00    7.89
   0   3 -25   -2.60   12.43
   0  -3  25    0.90    6.23
   0  -2  25    4.39    5.75
   0   2 -25   10.02   12.30
   0  -2  25    7.01    6.88
   0  -1  25   -4.11    9.36
   0  -1  25    2.74    5.45
   0   1 -25    3.47    7.93
   0   0  25   19.22    8.24
   0   0  25   10.91    5.70
   0   0 -25   -2.84    4.38
   0   1  25    6.87    4.78
   0   1  25   -4.48    8.13
   0  -1 -25    6.76   10.32
   0   2  25    4.39    5.46
   0  -2 -25    8.55    9.64
   0   2  25    7.54    8.31
   0  -3 -25   -4.95    7.13
   0  -3 -25    0.12   10.23
   0   3  25    4.38    8.79
   0  -4 -25   14.52   10.90
   0   4  25    9.98   10.02
   0  -4 -25   10.88    9.19
   0  -5 -25    7.40    9.22
   0   5  25   -0.51    8.47
   0   6  25   16.89    9.86
   0  -6 -25    2.74    8.78
   0   7  25    9.57    9.95
   0  -7 -25   -0.29    9.43
   0  -8 -25   -1.69   10.27
   0   8  25   12.91    9.53
   0  -9 -25   -4.41    9.59
   0   9  25    0.46    9.51
   0 -10 -25    7.66   10.38
   0  10  25    4.84    9.66
  -1  10 -25    3.75   11.67
  -1 -10  25   -3.26   10.95
   1  10 -25   17.57   11.11
   1 -10  25    6.29    7.09
  -1  -9  25    0.25    9.96
   1   9 -25   -2.35    9.71
   1  -9  25   -0.40    7.51
  -1   9 -25   12.93   11.16
  -1   9 -25   -9.76   10.30
   1  -8  25    4.71    5.16
   1  -8  25   41.18   10.19
   1   8 -25   15.19   11.39
  -1  -8  25    2.67    8.63
  -1   8 -25   28.01   14.46
   1   7 -25    2.54   10.67
   1  -7  25   17.54    8.72
  -1   7 -25    6.51   12.50
   1  -7  25   -3.21    6.23
  -1  -7  25   -4.40    7.50
   1  -6  25   61.44   12.55
  -1   6 -25   42.43    9.98
   1   6 -25   57.50   11.30
   1  -6  25   38.77    7.89
  -1  -6  25   33.72    9.37
   1  -5  25   17.00    6.63
   1   5 -25   12.43   11.17
   1  -5  25    7.44    8.79
  -1  -5  25   14.03    7.23
  -1   5 -25   12.57   12.53
   1  -4  25  110.16   11.73
  -1  -4  25   91.74   11.08
   1  -4  25  113.64   13.93
  -1   4 -25  124.21   16.36
   1   4 -25  105.67   15.39
   1   3 -25   -2.34    9.35
  -1   3 -25    8.04   10.18
   1  -3  25    7.57    5.98
  -1  -3  25    5.26    6.40
   1  -3  25   14.60    9.50
   1   2 -25  134.32   16.51
   1  -2  25  154.83   12.52
   1  -2  25  173.68   15.69
  -1  -2  25  160.82   14.05
  -1   2 -25  155.51   16.78
   1  -1  25   38.84   12.68
  -1   1 -25   48.47   13.43
   1   0  25  139.98   14.09
   1   0 -25   88.13   13.26
  -1   0 -25  140.63   15.32
  -1   0  25  130.62   12.12
   1  -1 -25   30.59    8.31
   1  -1 -25   18.64   13.37
  -1   1  25   30.27    6.68
  -1  -1 -25   42.60   11.17
   1   1  25   38.17   10.24
   1   2  25  178.51   15.53
   1  -2 -25  122.09   17.07
  -1   2  25  188.64   15.82
   1  -2 -25  160.13   13.88
  -1  -2 -25  168.03   17.63
  -1   3  25    3.28    6.10
  -1  -3 -25    8.80    8.81
   1  -3 -25   13.45    7.58
   1  -3 -25   -0.36   10.48
   1   3  25   14.07    9.56
  -1  -4 -25  115.81   15.34
   1   4  25  130.39   15.61
   1  -4 -25  129.64   13.96
  -1  -4 -25  118.55   14.92
  -1   4  25  111.41   12.39
   1  -5 -25   18.10    8.59
  -1  -5 -25   26.45    9.51
  -1   5  25   14.08    6.52
  -1  -5 -25   12.63   11.07
   1   5  25   23.71   10.53
   1  -6 -25   55.53   10.88
  -1   6  25   70.64   11.22
  -1  -6 -25   53.38   14.26
   1   6  25   67.81   12.59
  -1  -7 -25   -7.26   11.53
  -1   7  25    0.92    8.04
   1  -7 -25    5.41    9.09
   1   7  25   18.40    9.95
   1  -8 -25    8.48    9.48
  -1   8  25   37.73    9.84
   1   8  25   29.69   11.03
  -1  -8 -25    9.05   10.90
   1   9  25    8.86   10.98
  -1   9  25    8.67    8.39
   1  -9 -25   -3.13    7.70
  -1  -9 -25    9.25   10.80
  -1 -10 -25   22.65   13.33
   1 -10 -25   17.21    9.91
   1  10  25   13.76   11.74
  -1  10  25    3.05   10.42
   2   9 -25    1.58   10.95
  -2  -9  25   22.02   10.34
   2  -9  25   11.19    7.70
   2   8 -25   -0.53   10.34
   2  -8  25   -7.82    9.79
  -2  -8  25    7.24   10.01
   2  -8  25    6.69    6.41
  -2   8 -25    6.53   10.65
   2   7 -25    3.73   10.85
  -2   7 -25    4.30   10.48
  -2  -7  25   -9.36    7.74
   2  -7  25    7.97    6.71
   2  -7  25   -2.79    8.91
   2  -6  25   43.81   12.21
   2   6 -25   24.42   11.53
  -2   6 -25   20.64   12.00
  -2  -6  25   27.31    9.09
   2  -6  25   31.87    8.05
   2   5 -25    9.56   10.22
  -2   5 -25   22.81   12.24
  -2  -5  25   11.01    7.27
   2  -5  25   -1.80    8.75
  -2  -4  25   10.16    6.74
  -2   4 -25   20.04   11.69
   2  -4  25   26.61   10.68
   2   4 -25   31.00   11.22
  -2  -3  25    7.97    7.06
   2  -3  25   -2.16   10.22
  -2   3 -25   28.80   12.97
   2   3 -25   15.98    9.51
  -2   2 -25   49.07   13.20
  -2  -2  25   63.80   10.87
   2  -2  25   54.22   12.97
   2  -1  25   23.12   10.14
  -2  -1  25   12.82    6.75
   2   1 -25   20.45    8.89
  -2   1 -25   31.20   11.77
   2   0  25   80.86   12.04
  -2   0  25   78.31   11.12
   2   0 -25   77.95   11.05
   2   0 -25   90.98   11.73
  -2   0 -25   67.63   13.00
  -2   1  25   10.39    7.03
  -2  -1 -25   22.20    9.64
   2  -1 -25   13.72    7.16
   2   1  25   14.23   10.82
   2  -1 -25   19.80    8.11
   2   2  25   61.84   11.70
  -2   2  25   55.18   10.59
   2  -2 -25   60.39   10.78
  -2  -2 -25   76.01   13.41
  -2   3  25   10.87    7.36
   2  -3 -25    3.73    8.25
  -2  -3 -25   16.14    7.56
   2   3  25    5.92    9.82
   2   4  25   16.43   11.30
   2  -4 -25   24.64    8.81
  -2  -4 -25   33.87   10.35
  -2  -5 -25   -1.55    8.82
  -2  -5 -25    9.27    9.09
   2   5  25    6.11   10.77
   2  -5 -25    6.23    9.23
  -2   5  25    3.32    6.54
   2  -6 -25   25.10    9.97
  -2   6  25   13.13    7.91
   2   6  25   31.33   11.53
  -2  -6 -25   36.88   10.96
  -2  -6 -25   18.83   10.81
  -2  -7 -25   10.87   11.51
  -2   7  25    8.05    8.92
   2  -7 -25    9.48    9.16
   2   7  25   25.98   12.82
   2  -8 -25    6.80    8.90
  -2  -8 -25   20.98   12.66
   2   8  25    7.83   11.73
  -2   8  25   13.22    8.39
  -2  -9 -25   26.23   13.02
  -2   9  25    9.04    8.04
   3   6 -25    9.01    9.85
   3  -6  25   18.60   10.64
  -3  -6  25   15.63    8.48
  -3   6 -25   11.63   11.35
   3  -5  25   -9.35   11.15
  -3  -5  25    0.25    7.46
  -3   5 -25    8.99   14.06
   3   5 -25   14.73   10.83
   3  -4  25    7.29   10.45
  -3  -4  25    6.05    7.79
   3   4 -25   18.95   11.05
  -3   4 -25   32.91   12.78
   3   3 -25    6.01    7.36
  -3  -3  25   -8.69    8.04
   3  -3  25    7.42   11.34
  -3   3 -25   21.68   11.57
  -3   2 -25   17.13   10.60
   3   2 -25   27.88   10.69
  -3  -2  25   13.56    7.35
   3  -2  25   16.99   11.27
   3  -1  25   25.38   11.61
   3   1 -25    4.12    5.69
  -3   1 -25    8.78   10.07
   3   1 -25   27.53   10.06
  -3  -1  25    6.38    6.30
  -3   0  25   28.77    9.07
   3   0  25   13.09    9.97
   3   0 -25   49.29   10.99
  -3   0 -25   24.92   11.02
   3   0 -25   31.45    9.29
   3  -1 -25    5.24    6.40
   3   1  25   16.37   11.04
  -3  -1 -25    5.08   10.39
  -3   1  25   -0.26    7.92
   3  -2 -25    2.50    7.15
  -3  -2 -25   16.66   10.04
   3   2  25   22.89    9.93
  -3   2  25    9.95    7.16
   3  -3 -25    8.13    9.20
   3   3  25   -0.31    8.88
  -3  -3 -25   -0.83    9.82
  -3   3  25   13.23    8.97
   3  -4 -25   -4.07    8.04
   3   4  25   28.28   11.31
  -3   4  25   23.97    9.47
  -3  -4 -25   11.63   10.70
  -3  -5 -25   -8.24    7.23
  -3   5  25   -0.58    8.28
   3  -5 -25    1.27    9.39
   3   5  25   11.60   10.21
  -3  -6 -25   -8.42   10.59
   3   6  25  -13.42    9.30
  -3   6  25   -6.72    7.66
   3  -6 -25   -1.02    8.81
  -3  -7 -25   -6.80   10.44
   0  10 -26    1.51    9.93
   0 -10  26    4.65    7.46
   0  -9  26    3.49    8.08
   0   9 -26   12.87   11.73
   0   8 -26    9.98   11.72
   0  -8  26    0.96    7.99
   0  -7  26   -3.23    8.18
   0   7 -26    6.85   11.41
   0  -6  26  173.54   15.30
   0  -6  26  136.52   14.70
   0   6 -26  175.35   17.70
   0   5 -26    5.10   10.68
   0  -5  26   15.17    8.67
   0   4 -26  248.53   20.96
   0  -4  26  262.04   18.81
   0  -4  26  260.43   18.68
   0  -3  26   24.78    7.37
   0  -3  26   18.37    8.78
   0   3 -26   10.66   13.52
   0   2 -26  185.13   19.48
   0  -2  26  188.01   14.52
   0  -2  26  173.01   15.29
   0  -1  26   19.78   10.53
   0   1 -26    5.65    8.88
   0  -1  26    6.94    5.43
   0   0  26  307.14   20.71
   0   0  26  280.75   17.82
   0  -1 -26   16.93   11.54
   0   1  26   16.30    6.11
   0   1  26   -0.92    8.68
   0   2  26  177.59   15.76
   0   2  26  167.40   12.88
   0  -2 -26  179.99   17.40
   0  -3 -26   34.69   10.16
   0  -3 -26   26.33    9.20
   0   3  26   12.82    9.31
   0  -4 -26  294.34   22.15
   0   4  26  310.79   22.10
   0  -4 -26  277.71   21.47
   0  -5 -26   14.46    9.54
   0   5  26   10.61    9.12
   0   6  26  205.66   18.63
   0  -6 -26  212.44   19.80
   0  -7 -26   14.91    9.44
   0   7  26    3.61    9.84
   0   8  26   26.19   10.98
   0  -8 -26   11.36    9.46
   0   9  26   14.14    9.79
   0  -9 -26   15.31   10.04
   0  10  26    1.00    9.81
   0 -10 -26   10.03   10.58
   1 -10  26   -1.52    7.06
   1  10 -26   17.92   11.12
  -1  10 -26   26.48   13.91
   1  -9  26    7.56    7.63
  -1   9 -26   -7.91   11.34
  -1  -9  26    1.80    9.82
   1   9 -26    6.77   11.40
  -1   9 -26    0.64   10.24
  -1   8 -26   26.78   14.66
   1  -8  26   17.03    9.30
  -1  -8  26   14.90    9.48
   1   8 -26   21.69   11.67
   1  -7  26   19.50    9.34
  -1   7 -26   14.80   13.03
  -1  -7  26    8.84    9.11
   1  -7  26   12.56    7.19
   1   7 -26   -1.52   10.84
  -1  -6  26    1.95    7.11
   1  -6  26    4.58    9.67
   1  -6  26    9.63    6.77
  -1   6 -26    6.98   11.60
   1   6 -26   -0.86    9.11
   1   5 -26   37.31   12.69
  -1   5 -26   48.52   12.85
  -1  -5  26   38.48    8.97
   1  -5  26   31.34   10.06
   1  -5  26   42.67    8.12
   1   4 -26   -5.22   11.04
  -1  -4  26   -1.74    6.05
  -1   4 -26    8.23   10.39
   1  -4  26    3.13    6.64
   1  -4  26    0.90    9.11
   1  -3  26    0.89    9.32
   1   3 -26   -3.69    9.30
  -1  -3  26   -6.53    5.96
  -1   3 -26   21.67   10.07
   1  -3  26    9.44    5.92
  -1   2 -26   86.14   13.70
   1   2 -26   76.89   14.13
   1  -2  26   78.59    9.13
  -1  -2  26   69.46    8.79
   1  -2  26   89.01   12.79
   1  -1  26  -10.02    9.63
  -1   1 -26   25.51   12.04
  -1  -1  26   -3.49    3.24
   1   1 -26   -0.78    5.45
  -1   0 -26  191.72   18.58
   1   0 -26  164.41   17.78
  -1   0  26  186.30   15.73
   1   0  26  214.58   17.23
   1   1  26   14.56    9.20
  -1  -1 -26   25.65   10.89
   1  -1 -26   -2.34   12.14
  -1   1  26    9.84    5.34
  -1  -2 -26   74.49   13.03
  -1   2  26   81.19    9.83
   1   2  26  110.25   13.48
   1  -2 -26   73.96   15.82
   1  -2 -26   83.13   10.70
  -1  -3 -26   16.10   10.24
   1   3  26    4.83    9.14
   1  -3 -26    1.30    6.48
  -1   3  26    1.74    5.29
  -1   4  26    2.13    5.78
   1   4  26   -0.59    9.69
  -1  -4 -26    5.77    7.94
   1  -4 -26   14.13    7.93
  -1  -4 -26   24.04    9.70
   1  -5 -26   39.77    9.59
   1   5  26   59.78   12.68
  -1  -5 -26   44.27   10.97
  -1  -5 -26   29.59   10.14
  -1   5  26   48.82    8.93
   1  -6 -26    8.78    9.07
  -1  -6 -26   10.61    9.55
   1   6  26    2.10   10.69
   1  -7 -26    8.47    8.21
   1   7  26    8.60    9.86
  -1  -7 -26    4.84    9.43
  -1  -8 -26   16.47   10.55
   1   8  26   19.25   11.52
   1  -8 -26   24.79   10.75
  -1  -9 -26   10.46   13.13
   1  -9 -26    8.56   10.23
   1   9  26   23.87   12.89
  -1 -10 -26   18.03   13.50
  -1  10  26   25.72    9.63
   2  -9  26   16.31    7.92
   2   8 -26   22.63   11.64
  -2   8 -26   11.58   11.04
  -2  -8  26   10.49   10.19
   2  -8  26   22.81    7.28
   2  -8  26   -0.73   11.88
   2  -7  26    3.21    9.79
   2  -7  26   17.40    6.65
  -2  -7  26  -20.78    8.91
   2   7 -26   11.18   11.65
  -2   7 -26    7.65   10.88
  -2   6 -26    9.02   10.42
   2  -6  26   33.92   12.16
   2   6 -26   25.57   12.32
  -2  -6  26   30.50    9.21
  -2  -5  26    6.69    7.32
   2  -5  26   -1.43    8.41
   2   5 -26    6.19   10.56
  -2   5 -26   23.64   11.24
  -2  -4  26    0.87    6.53
  -2   4 -26   12.12   12.34
   2  -4  26   15.69   10.35
   2   4 -26   20.12   11.58
  -2  -3  26   16.08    7.07
  -2   3 -26   29.34   11.95
   2   3 -26   32.68   10.32
   2  -3  26   31.62   12.27
  -2  -2  26   80.65   11.89
  -2   2 -26   95.96   15.75
   2  -2  26   99.63   15.93
   2  -1  26    0.78    9.41
  -2   1 -26    7.23   10.98
   2   1 -26   26.41    9.31
   2   0 -26  178.38   15.91
   2   0  26  195.32   19.39
  -2   0 -26  168.38   19.27
  -2   0  26  159.74   15.57
  -2   1  26    1.40    6.92
   2  -1 -26   14.28    7.69
  -2  -1 -26    5.18   10.40
   2  -1 -26   15.95    8.56
   2   1  26    8.48    9.03
   2   2  26   95.17   13.43
  -2  -2 -26   95.60   14.80
  -2   2  26   90.10   12.82
   2  -2 -26  103.01   13.36
  -2  -3 -26   42.92    9.53
   2  -3 -26   39.18   10.14
  -2   3  26   26.92    7.42
   2   3  26   34.23   11.03
  -2   4  26    2.91    5.72
   2   4  26   27.90   10.74
   2  -4 -26    6.97    8.75
  -2  -4 -26   11.74    8.60
   2  -5 -26    8.35    8.60
   2   5  26   -0.49    9.60
  -2  -5 -26    5.64    8.42
  -2   5  26   15.27    8.13
  -2  -6 -26   41.11   13.00
  -2  -6 -26   23.73    9.75
   2  -6 -26   20.47    9.42
  -2   6  26   16.77    7.78
   2   6  26   25.55   12.17
  -2   7  26   12.49    7.72
  -2  -7 -26   16.89   10.89
   2   7  26   25.08   11.59
   2  -7 -26   -0.07    8.39
  -2   8  26   39.71   10.89
   2  -8 -26   14.26    9.48
  -2  -8 -26   29.49   13.86
   2   8  26   27.76   12.36
  -2   9  26    5.12    7.03
  -2  -9 -26   33.41   15.14
  -3   6 -26   47.54   14.58
  -3   5 -26   12.42   12.18
   3  -5  26   28.02   11.69
   3   5 -26   12.29   10.70
  -3  -5  26    2.87    8.07
  -3  -4  26   44.82   11.40
   3   4 -26   58.42   12.52
   3  -4  26   51.71   13.15
  -3   4 -26   42.51   13.51
   3  -3  26   35.99   14.16
  -3   3 -26   40.69   13.04
  -3  -3  26   24.52    9.26
  -3  -2  26   39.43   10.12
   3   2 -26   52.02   12.70
  -3   2 -26   39.34   11.58
   3  -2  26   37.82   12.22
   3  -1  26   15.46   12.63
  -3   1 -26   13.36   10.67
   3   1 -26   26.58   10.34
  -3  -1  26    8.55    7.05
   3   0 -26   38.87   10.55
   3   0  26   27.09   10.24
  -3   0  26   14.54    8.00
  -3   0 -26   10.01    9.60
   3   0 -26    2.68    7.49
  -3  -1 -26   25.41    9.74
   3  -1 -26    7.41    7.40
   3   1  26   34.91   12.44
  -3   1  26   19.13    8.48
  -3  -2 -26   34.70   12.51
   3  -2 -26   35.33    8.97
   3   2  26   39.51   12.08
  -3   2  26   23.14    9.33
   3  -3 -26   14.66    9.54
  -3  -3 -26   18.89   10.66
   3   3  26   32.52   11.40
  -3   3  26   15.90    9.38
  -3  -4 -26   59.46   13.84
  -3   4  26   63.05   13.39
   3   4  26   65.14   13.38
   3  -4 -26   56.88   13.36
  -3  -5 -26  -15.78    6.41
   3  -5 -26    4.54    9.22
  -3   5  26    9.55    8.09
   3   5  26   27.47   11.65
  -3  -6 -26   21.25   11.17
   0  10 -27   -4.12    9.27
   0  -9  27  -12.16    7.79
   0   9 -27   -9.06   11.86
   0  -8  27   -0.74    7.73
   0   8 -27    0.74   12.03
   0  -7  27   -0.98    8.21
   0   7 -27   -1.71   11.43
   0  -6  27  -12.50    6.21
   0   6 -27    9.20   11.06
   0  -5  27   -3.46    2.82
   0   5 -27   -3.38   11.08
   0  -5  27    7.04    8.03
   0   4 -27   18.70   12.33
   0  -4  27    9.49    7.12
   0  -4  27    5.06    7.83
   0   3 -27    1.98   12.29
   0  -3  27   11.69    8.60
   0  -3  27    9.33    7.33
   0  -2  27   16.36    6.55
   0  -2  27    3.44    7.66
   0   2 -27   11.25   11.36
   0  -1  27   13.12    8.17
   0  -1  27   -4.87    4.96
   0   1 -27   -1.73   12.38
   0   0 -27   -2.58    3.46
   0   0  27   25.35    8.95
   0   0  27   -1.75    5.63
   0  -1 -27    0.37   10.43
   0   1  27    6.41    5.03
   0   1  27   -1.96    8.11
   0  -2 -27    0.66   10.76
   0   2  27   -1.32    7.85
   0  -3 -27   11.16   10.56
   0   3  27    0.55    9.37
   0  -4 -27   16.89   10.03
   0   4  27    5.05    9.06
   0  -4 -27   -1.12    8.48
   0   5  27    5.87    9.89
   0  -5 -27   15.12   10.95
   0   6  27   10.34    9.34
   0  -6 -27   -4.96    9.63
   0   7  27   11.59    9.09
   0  -7 -27    9.23    9.35
   0  -8 -27   -5.42    9.64
   0   8  27    9.64   10.25
   0  -9 -27   -0.14   11.42
   0   9  27   11.50   10.83
   0 -10 -27    4.69   11.29
   0  10  27   17.57   10.23
  -1  10 -27   -2.54   11.05
  -1   9 -27    3.94   10.94
   1  -9  27    6.07    7.32
  -1  -9  27    7.95    9.73
   1   9 -27   17.65   13.69
  -1   9 -27    7.45   11.75
   1   8 -27    4.24   11.43
  -1  -8  27    6.82    9.25
   1  -8  27    4.53    4.62
  -1   8 -27   20.18   13.80
   1  -8  27   29.31    9.94
  -1  -7  27   11.44    8.24
  -1   7 -27   12.89   13.12
   1  -7  27   22.35    9.65
   1   7 -27   24.90   12.29
   1  -7  27   19.64    8.15
  -1   6 -27   21.38   13.16
   1  -6  27   19.49   10.37
  -1  -6  27   21.54    8.79
   1   6 -27   -0.78    9.56
   1  -6  27   21.78    6.84
   1   5 -27   24.63   12.92
   1  -5  27   19.80    9.82
  -1   5 -27   37.35   12.40
  -1  -5  27   32.15    9.33
   1  -5  27   36.97    8.12
  -1   4 -27   43.34   12.54
   1   4 -27   21.33   11.91
   1  -4  27   14.26    7.97
   1  -4  27   34.75   10.68
  -1  -4  27   29.64    8.30
   1   3 -27   32.94   12.21
  -1  -3  27   46.45    9.10
   1  -3  27   74.52   12.38
   1  -3  27   53.38    8.94
  -1   3 -27   68.53   14.23
   1  -2  27   38.19   10.08
  -1  -2  27   24.84    5.92
  -1   2 -27   46.76   13.07
   1   2 -27   22.01   12.47
   1  -1  27   87.62   12.48
  -1  -1  27   80.66   10.72
  -1   1 -27   82.97   14.02
  -1   0  27   -0.68    6.03
   1   0 -27   -8.36   10.87
  -1   0 -27    6.94   11.21
   1   0  27   -1.10    8.88
   1   1  27   87.65   12.84
  -1  -1 -27   74.42   13.14
  -1   1  27   72.33   10.40
   1  -1 -27   64.14   13.98
   1   2  27   45.80   11.28
   1  -2 -27   42.87   14.20
  -1  -2 -27   46.17   11.70
  -1   2  27   43.22    8.00
   1  -3 -27   60.25   10.13
  -1   3  27   57.80    9.48
  -1  -3 -27   74.38   12.90
   1   3  27   73.05   12.63
   1   4  27   21.96   10.64
   1  -4 -27   30.96    9.11
  -1  -4 -27   51.77   11.95
  -1   4  27   31.42    8.54
  -1   5  27   42.89    8.51
   1  -5 -27   41.67   10.88
  -1  -5 -27   52.59   12.54
  -1  -5 -27   47.74   11.10
   1   5  27   42.15   12.08
   1  -6 -27   27.53    9.81
   1   6  27   38.68   12.22
  -1  -6 -27   21.99   10.26
   1  -7 -27   13.36    9.18
  -1  -7 -27   19.55   11.85
   1   7  27   17.00   11.01
   1   8  27   24.80   10.95
  -1  -8 -27   15.33   12.66
   1  -8 -27   10.83    8.28
   1   9  27   16.93   12.93
  -1  -9 -27   21.40   12.79
   1  -9 -27   19.77    9.98
   2  -8  27    9.00   12.24
   2  -8  27    5.56    6.22
  -2   8 -27   10.24    8.74
  -2  -7  27   10.91   10.30
  -2   7 -27    7.61   11.26
   2   7 -27    9.76   11.83
   2  -7  27   24.30   10.48
  -2  -6  27    9.27    8.58
  -2   6 -27   -7.67   11.58
   2   6 -27   11.65   11.29
   2  -6  27   17.29   11.21
  -2   5 -27    5.97   11.74
   2  -5  27    8.71    9.72
  -2  -5  27    9.39    7.03
   2   5 -27   21.99   11.07
  -2   4 -27   16.18   11.97
   2  -4  27   -0.38   10.02
[truncated: 33,318 more chars]
