# Supplementary material for: Crystal structure of (2E)-1-(5-bromo­thio­phen-2-yl)-3-(2-chloro­phen­yl)prop-2-en-1-one
Source: Acta Crystallogr E Crystallogr Commun. 2015 Nov 14;71(Pt 12):o930. doi: 10.1107/S2056989015021155 (PMC4719886; doi:10.1107/S2056989015021155)
Supplement: Supplementary file 2 [file e-71-0o930-Isup2.hkl]

data_I                                                                          
_shelx_title ' 4jey in P2(1)'                                                   
_shelx_refln_list_code          4                                               
_shelx_F_calc_maximum      216.63                                               
_exptl_crystal_F_000       648.00                                               
_reflns_d_resolution_high  0.7574                                               
                                                                                
loop_                                                                           
 _space_group_symop_operation_xyz                                               
 'x, y, z'                                                                      
 '-x, y+1/2, -z'                                                                
 '-x, y, z+1/2'                                                                 
 'x, y+1/2, -z+1/2'                                                             
                                                                                
_cell_length_a     3.9247                                                       
_cell_length_b    11.5487                                                       
_cell_length_c    28.1106                                                       
_cell_angle_alpha  90.000                                                       
_cell_angle_beta   90.000                                                       
_cell_angle_gamma  90.000                                                       
                                                                                
_shelx_F_squared_multiplier     1.000                                           
                                                                                
loop_                                                                           
 _refln_index_h                                                                 
 _refln_index_k                                                                 
 _refln_index_l                                                                 
 _refln_F_squared_calc                                                          
 _refln_F_squared_meas                                                          
 _refln_F_squared_sigma                                                         
 _refln_observed_status                                                         
   1 -14   0        141.87        108.96        63.92 o                         
   2 -14   0         54.61         45.40        55.49 o                         
   0 -12   0        150.65        110.06        38.68 o                         
   1 -12   0          6.10         46.29        39.45 o                         
   2 -12   0        185.62        226.45        46.23 o                         
   3 -12   0         38.23          2.44        43.33 o                         
   0 -10   0       4033.98       4013.30       143.47 o                         
   1 -10   0         58.58         63.50        20.84 o                         
   2 -10   0         46.79         50.13        24.51 o                         
   3 -10   0        201.10        200.83        73.24 o                         
   0  -8   0       2001.31       1981.74        81.18 o                         
   1  -8   0        505.98        576.78        61.31 o                         
   2  -8   0        226.43        281.29        35.74 o                         
   3  -8   0        486.72        475.42        37.56 o                         
   4  -8   0         58.87         39.05        44.73 o                         
   0  -6   0       9517.59      11086.44       293.17 o                         
   1  -6   0       4340.52       4641.43        96.44 o                         
   2  -6   0       2301.03       2221.19        58.25 o                         
   3  -6   0        143.58        139.69        23.52 o                         
   4  -6   0        115.63         65.82        45.46 o                         
   0  -4   0       5983.51       6777.90       248.10 o                         
   1  -4   0       8473.64       9096.59       187.95 o                         
   2  -4   0       4159.78       4033.85        79.15 o                         
   3  -4   0        242.34        199.31        26.45 o                         
   4  -4   0         86.80         62.69        30.31 o                         
   0  -2   0      46103.84      59174.13      1954.89 o                         
   1  -2   0       1500.66       1521.98        32.96 o                         
   2  -2   0       4156.71       4155.30        72.16 o                         
   3  -2   0       1731.61       1501.95        44.43 o                         
   4  -2   0         75.23         47.26        25.08 o                         
   5  -2   0        124.79         73.51        59.40 o                         
   1   0   0        771.89        759.63        27.76 o                         
   2   0   0       1435.54       1708.71        44.94 o                         
   3   0   0       2666.35       2704.49        85.10 o                         
   4   0   0          8.44         64.75        54.42 o                         
   5   0   0         99.39         80.53        46.78 o                         
   0   2   0      46927.23      54577.97      1519.42 o                         
   1   2   0       1776.47       1671.33        44.54 o                         
   2   2   0       3807.23       3809.51       161.45 o                         
   3   2   0       1912.81       1807.60        81.13 o                         
   4   2   0         92.24        188.91        39.19 o                         
   5   2   0        121.01        132.50        45.73 o                         
   0   4   0       6088.03       6504.92       282.72 o                         
   1   4   0       8308.32       8785.33       259.26 o                         
   2   4   0       4222.00       4139.81       110.53 o                         
   3   4   0        305.27        366.35        45.14 o                         
   4   4   0         82.97        142.60       112.78 o                         
   0   6   0      10448.09      11059.55       313.81 o                         
   1   6   0       4506.32       4689.76       122.55 o                         
   2   6   0       2372.56       2301.35        75.73 o                         
   3   6   0        114.88        149.97        39.88 o                         
   4   6   0         97.40        141.12        52.65 o                         
   0   8   0       1839.82       2116.49       128.39 o                         
   1   8   0        549.61        500.47        34.02 o                         
   2   8   0        283.48        386.01        35.33 o                         
   3   8   0        439.54        507.44        56.52 o                         
   4   8   0         49.73         77.06        73.64 o                         
   0  10   0       3968.76       3838.53       208.81 o                         
   1  10   0         46.00         47.32        36.91 o                         
   2  10   0         25.66         16.90        28.22 o                         
   3  10   0        188.44        124.36        77.73 o                         
   0  12   0        180.45        219.62        71.50 o                         
   1  12   0          4.42         39.05        42.57 o                         
   2  12   0        175.62        180.64        66.00 o                         
   3  12   0         47.90         38.62        56.28 o                         
   0  14   0         26.52          6.54        67.89 o                         
   1  14   0        137.48        145.72        51.03 o                         
   1 -14   1          9.41         17.86        39.14 o                         
   2 -14   1          8.07         36.97        59.64 o                         
   1 -13   1         19.33         92.90        34.95 o                         
   2 -13   1          3.55         36.65        27.77 o                         
   1 -12   1        112.17        140.06        28.14 o                         
   2 -12   1         64.57         30.03        25.22 o                         
   3 -12   1          1.90         70.95        58.54 o                         
   1 -11   1          8.59         44.49        21.42 o                         
   2 -11   1          5.63        -15.45        21.92 o                         
   3 -11   1          1.04         15.24        22.03 o                         
   1 -10   1        150.34        191.14        18.22 o                         
   2 -10   1         43.96         78.35        19.57 o                         
   3 -10   1         29.10         30.28        25.32 o                         
   1  -9   1        341.57        376.29        18.74 o                         
   2  -9   1         55.63         80.23        19.83 o                         
   3  -9   1         77.96         80.03        19.59 o                         
   4  -9   1         34.69         57.59        27.17 o                         
   1  -8   1        978.43        953.50        24.98 o                         
   2  -8   1        401.24        431.66        22.90 o                         
   3  -8   1         28.97         35.90        15.97 o                         
   4  -8   1         80.42         64.18        21.69 o                         
   1  -7   1       1030.92       1000.97        22.19 o                         
   2  -7   1        185.57        157.45        16.84 o                         
   3  -7   1         91.21         88.87        17.21 o                         
   4  -7   1         69.18         74.06        33.33 o                         
   1  -6   1       1934.01       2030.08        36.32 o                         
   2  -6   1        488.20        485.23        19.26 o                         
   3  -6   1        150.22        144.04        16.82 o                         
   4  -6   1        198.87        217.18        25.89 o                         
   1  -5   1        878.49        955.43        21.89 o                         
   2  -5   1        352.35        369.88        16.07 o                         
   3  -5   1         92.49         55.43        11.09 o                         
   4  -5   1         22.34         14.23        18.41 o                         
   1  -4   1       4188.42       4463.23        62.17 o                         
   2  -4   1        675.02        616.92        17.09 o                         
   3  -4   1        437.16        411.86        20.53 o                         
   4  -4   1        273.60        261.90        27.43 o                         
   1  -3   1       1667.13       1776.52        27.85 o                         
   2  -3   1        512.46        503.03        14.92 o                         
   3  -3   1        319.50        286.32        20.17 o                         
   4  -3   1        125.97         86.46        22.01 o                         
   5  -3   1          2.46         22.79        35.87 o                         
   1  -2   1       7343.68       8522.00       100.54 o                         
   2  -2   1       2034.02       2026.39        32.45 o                         
   3  -2   1        129.70        160.12        15.16 o                         
   4  -2   1        322.57        305.20        27.96 o                         
   5  -2   1          0.68          4.00        47.70 o                         
   1  -1   1       2870.96       3126.70        40.73 o                         
   2  -1   1        493.01        508.49        14.53 o                         
   3  -1   1        163.13        156.13        14.19 o                         
   4  -1   1        184.28        193.85        26.08 o                         
   5  -1   1          0.19         67.42        31.58 o                         
   1   0   1        101.86         98.43         7.09 o                         
   2   0   1        439.59        368.43        13.04 o                         
   3   0   1        544.29        519.32        25.16 o                         
   4   0   1        727.41        719.31        44.99 o                         
   5   0   1          3.62         -3.15        33.72 o                         
   1   1   1       2499.26       2734.86        56.00 o                         
   2   1   1        474.85        466.36        17.96 o                         
   3   1   1        126.20         95.28        19.99 o                         
   4   1   1        178.70         58.43        49.74 o                         
   5   1   1          0.09         36.24        28.49 o                         
   1   2   1       7738.62       8476.54       149.84 o                         
   2   2   1       1836.15       1906.14        51.55 o                         
   3   2   1        149.36        195.72        26.67 o                         
   4   2   1        324.19        404.85        40.99 o                         
   5   2   1          1.25         10.98        28.33 o                         
   1   3   1       1569.02       1728.42        33.47 o                         
   2   3   1        471.18        513.67        22.54 o                         
   3   3   1        306.56        275.89        29.60 o                         
   4   3   1        130.94        155.28        30.78 o                         
   5   3   1          2.28         57.69        56.89 o                         
   1   4   1       4075.19       4416.18        73.20 o                         
   2   4   1        764.67        740.33        25.24 o                         
   3   4   1        401.02        406.39        32.56 o                         
   4   4   1        258.85        275.83        35.61 o                         
   1   5   1        901.47        981.28        39.09 o                         
   2   5   1        395.28        460.64        29.00 o                         
   3   5   1         97.65        115.98        26.95 o                         
   4   5   1         25.94        -24.62        29.60 o                         
   1   6   1       1653.15       1762.72        44.45 o                         
   2   6   1        443.81        447.16        23.73 o                         
   3   6   1        179.89        239.17        31.11 o                         
   4   6   1        191.33        225.36        39.96 o                         
   1   7   1        942.77        897.99        31.21 o                         
   2   7   1        222.37        227.98        20.66 o                         
   3   7   1        104.30        124.70        31.35 o                         
   4   7   1         68.99        100.19        44.11 o                         
   1   8   1        986.91        914.79        32.17 o                         
   2   8   1        435.40        496.60        31.45 o                         
   3   8   1         20.72        106.00        32.05 o                         
   4   8   1         71.77        111.87        43.87 o                         
   1   9   1        333.60        349.47        22.02 o                         
   2   9   1         66.91         89.27        21.48 o                         
   3   9   1         89.18         85.30        31.40 o                         
   4   9   1         36.13        -22.70        48.65 o                         
   1  10   1        145.02        194.15        29.37 o                         
   2  10   1         59.42         99.74        23.11 o                         
   3  10   1         28.29         57.71        30.72 o                         
   1  11   1          3.26         23.97        26.54 o                         
   2  11   1          9.21         30.03        29.69 o                         
   3  11   1          1.82         47.84        32.06 o                         
   1  12   1        116.78        121.03        31.02 o                         
   2  12   1         63.70         58.28        33.97 o                         
   3  12   1          2.63         54.77        40.05 o                         
   1  13   1         14.56         -7.20        29.89 o                         
   2  13   1          2.70         20.75        42.27 o                         
   1  14   1         10.64         20.68        31.02 o                         
   0 -14   2         75.64        -18.21        45.77 o                         
   1 -14   2         13.34         30.10        43.29 o                         
   2 -14   2          1.51        -59.03        59.03 o                         
   0 -13   2         70.85        141.92        40.04 o                         
   1 -13   2         93.95         62.94        33.85 o                         
   2 -13   2         72.32         43.89        32.67 o                         
   0 -12   2         43.50         25.85        26.80 o                         
   1 -12   2         51.49         48.50        24.27 o                         
   2 -12   2          6.97         16.18        24.68 o                         
   3 -12   2          9.27         47.37        49.16 o                         
   0 -11   2        339.38        378.52        33.17 o                         
   1 -11   2         56.58         82.66        20.23 o                         
   2 -11   2         15.59         50.89        20.45 o                         
   3 -11   2         68.57         71.09        24.49 o                         
   0 -10   2          9.18         82.14        36.26 o                         
   1 -10   2        347.72        361.28        21.53 o                         
   2 -10   2        101.55        109.44        23.47 o                         
   3 -10   2         11.50         37.34        27.08 o                         
   0  -9   2       1924.07       1851.53        59.82 o                         
   1  -9   2        422.40        450.15        29.80 o                         
   2  -9   2          7.41         12.16        13.77 o                         
   3  -9   2        134.38        164.17        36.35 o                         
   4  -9   2         42.31         55.32        36.13 o                         
   0  -8   2        194.32        198.56        21.03 o                         
   1  -8   2         95.26        152.01        17.01 o                         
   2  -8   2        672.88        617.02        26.35 o                         
   3  -8   2         97.79        100.26        18.63 o                         
   4  -8   2         22.97         18.09        17.96 o                         
   0  -7   2       4042.85       3856.98        82.79 o                         
   1  -7   2        362.22        375.19        17.43 o                         
   2  -7   2        380.58        389.56        18.77 o                         
   3  -7   2        168.26        154.27        18.23 o                         
   4  -7   2         46.99         84.88        25.44 o                         
   0  -6   2       3118.81       3218.12        71.71 o                         
   1  -6   2         28.72         94.34        16.17 o                         
   2  -6   2        323.05        331.28        17.43 o                         
   3  -6   2        206.21        218.37        20.86 o                         
   4  -6   2         69.55        103.92        22.18 o                         
   1  -5   2        460.74        540.39        18.22 o                         
   2  -5   2       3505.75       3480.98        61.38 o                         
   3  -5   2         90.51        103.21        15.96 o                         
   4  -5   2          9.78         65.04        21.30 o                         
   0  -4   2       6851.25       7080.72       130.22 o                         
   1  -4   2        137.30        194.04        12.56 o                         
   2  -4   2        489.22        535.35        15.84 o                         
   3  -4   2        739.86        681.57        28.08 o                         
   4  -4   2        137.98        102.83        22.95 o                         
   0  -3   2      11264.17      12035.09       638.17 o                         
   1  -3   2       1488.68       1410.41        23.98 o                         
   2  -3   2       3152.63       3186.29        72.11 o                         
   3  -3   2        295.69        272.86        16.56 o                         
   4  -3   2          1.68          3.64        12.04 o                         
   5  -3   2        153.44         25.60        18.76 o                         
   0  -2   2       2832.36       2760.93       137.23 o                         
   1  -2   2        869.47        894.55        17.47 o                         
   2  -2   2       2958.11       2877.10        44.06 o                         
   3  -2   2        620.37        634.50        22.88 o                         
   4  -2   2         76.43         75.06        19.42 o                         
   5  -2   2         19.88         77.01        48.49 o                         
   0  -1   2       5479.22       5912.83       105.48 o                         
   1  -1   2      10330.54      11624.91       140.70 o                         
   2  -1   2        625.67        623.69        15.75 o                         
   3  -1   2       1290.53       1289.49        32.03 o                         
   4  -1   2         73.04         98.74        23.28 o                         
   5  -1   2        107.79         86.31        32.97 o                         
   1   0   2       4441.02       5049.48        78.95 o                         
   2   0   2       2073.39       2243.66        49.77 o                         
   3   0   2         38.76         30.34        14.11 o                         
   4   0   2          0.12         35.80        21.08 o                         
   5   0   2         14.01         52.71        29.65 o                         
   0   1   2       5189.93       5703.37       160.30 o                         
   1   1   2       9902.96      11414.35       307.22 o                         
   2   1   2        771.56        726.32        24.14 o                         
   3   1   2       1351.56       1344.94        47.70 o                         
   4   1   2         77.69         52.63        24.09 o                         
   5   1   2        100.91         70.09        28.06 o                         
   0   2   2       2183.10       2499.99       352.44 o                         
   1   2   2        961.64        969.71        23.48 o                         
   2   2   2       2868.62       2844.09        62.13 o                         
   3   2   2        591.78        601.94        36.49 o                         
   4   2   2         71.78        102.31        32.59 o                         
   5   2   2         21.18         58.49        27.71 o                         
   0   3   2      11633.14      12947.35       361.45 o                         
   1   3   2       1411.71       1409.34        28.82 o                         
   2   3   2       3052.05       3254.08        89.85 o                         
   3   3   2        393.60        419.85        38.43 o                         
   4   3   2          3.64         30.23        24.93 o                         
   5   3   2        142.35        237.35        74.12 o                         
   0   4   2       6709.11       6821.18       191.93 o                         
   1   4   2        101.03        196.30        24.39 o                         
   2   4   2        600.01        661.62        23.40 o                         
   3   4   2        752.89        712.12        40.90 o                         
   4   4   2        139.07        149.08        33.40 o                         
   0   5   2        922.18        892.74        44.31 o                         
   1   5   2        412.27        571.37        27.92 o                         
   2   5   2       3505.57       3551.90        65.96 o                         
   3   5   2         86.82        156.47        27.16 o                         
   4   5   2          6.00         -2.74        30.16 o                         
   0   6   2       3184.81       3162.85        74.47 o                         
   1   6   2         45.24        159.70        15.88 o                         
   2   6   2        262.34        277.08        20.48 o                         
   3   6   2        226.40        250.15        33.30 o                         
   4   6   2         74.03        110.12        33.84 o                         
   0   7   2       3656.16       3425.62        84.19 o                         
   1   7   2        342.95        343.80        20.40 o                         
   2   7   2        474.66        493.24        24.78 o                         
   3   7   2        129.97        162.51        30.69 o                         
   4   7   2         46.25        130.76        42.78 o                         
   0   8   2        162.40        169.31        22.74 o                         
   1   8   2         85.80        134.06        18.05 o                         
   2   8   2        681.01        716.04        31.82 o                         
   3   8   2        120.36        120.69        30.30 o                         
   4   8   2         26.42         57.63        41.35 o                         
   0   9   2       1974.43       1858.95        88.46 o                         
   1   9   2        469.51        478.02        29.99 o                         
   2   9   2          1.30         25.35        20.34 o                         
   3   9   2        127.85        169.63        32.75 o                         
   4   9   2         44.36         74.85        45.17 o                         
   0  10   2         13.30        172.12        90.47 o                         
   1  10   2        349.97        318.83        32.94 o                         
   2  10   2        117.53        114.96        25.24 o                         
   3  10   2         17.26         63.25        30.40 o                         
   0  11   2        345.75        346.82        52.93 o                         
   1  11   2         48.78         60.72        27.35 o                         
   2  11   2         10.22          8.82        30.14 o                         
   3  11   2         74.78        105.48        30.83 o                         
   0  12   2         30.99         52.33        41.53 o                         
   1  12   2         56.54         74.79        28.80 o                         
   2  12   2          5.32         25.62        34.10 o                         
   3  12   2          6.27         46.64        39.86 o                         
   0  13   2         87.62        125.20        50.51 o                         
   1  13   2         93.30         84.69        31.36 o                         
   2  13   2         67.35         73.59        41.94 o                         
   0  14   2         72.63         78.78        52.97 o                         
   1  14   2         13.24          7.46        27.93 o                         
   1 -14   3          1.37         68.46        34.79 o                         
   1 -13   3         24.93         24.10        31.05 o                         
   2 -13   3          4.18         26.83        33.34 o                         
   1 -12   3          0.86          4.53        26.05 o                         
   2 -12   3          6.46         32.59        25.69 o                         
   3 -12   3          3.62         19.66        46.63 o                         
   1 -11   3        489.94        471.86        28.51 o                         
   2 -11   3         53.90         81.96        23.18 o                         
   3 -11   3         34.92          4.62        22.23 o                         
   1 -10   3         14.71         41.81        17.49 o                         
   2 -10   3         50.65         58.42        19.10 o                         
   3 -10   3         10.51          4.23        17.74 o                         
   1  -9   3        892.14        934.18        29.52 o                         
   2  -9   3        315.14        317.96        25.11 o                         
   3  -9   3         12.12          2.69        19.20 o                         
   4  -9   3         31.60         31.38        31.53 o                         
   1  -8   3         22.97         28.45        11.21 o                         
   2  -8   3        191.99        179.43        17.48 o                         
   3  -8   3         32.96         38.41        16.29 o                         
   4  -8   3          3.71         22.53        21.44 o                         
   1  -7   3       1615.99       1732.07        39.19 o                         
   2  -7   3        201.66        162.98        14.58 o                         
   3  -7   3        172.97        167.96        18.57 o                         
   4  -7   3         89.02         94.40        23.74 o                         
   1  -6   3         11.99         31.74         9.69 o                         
   2  -6   3         67.74         80.61        12.26 o                         
   3  -6   3          3.49         10.39        13.55 o                         
   4  -6   3         18.20         24.19        34.79 o                         
   1  -5   3       9142.58       9820.02       120.85 o                         
   2  -5   3       2050.29       2021.64        44.12 o                         
   3  -5   3         43.90         66.15        17.01 o                         
   4  -5   3        110.28        110.58        22.23 o                         
   1  -4   3         20.03         46.97         6.13 o                         
   2  -4   3         56.78         81.88         7.73 o                         
   3  -4   3          8.81         47.00        14.16 o                         
   4  -4   3         24.16         41.22        17.02 o                         
   1  -3   3       5086.60       5249.29       110.90 o                         
   2  -3   3        945.97        988.86        44.57 o                         
   3  -3   3        332.65        329.65        16.44 o                         
   4  -3   3        465.55        418.31        30.20 o                         
   5  -3   3         16.27         63.61        40.33 o                         
   1  -2   3        214.20        204.89         8.56 o                         
   2  -2   3        155.52        171.99        10.06 o                         
   3  -2   3          5.54         17.00        11.75 o                         
   4  -2   3         17.07         22.89        17.62 o                         
   5  -2   3          3.08         46.39        59.79 o                         
   1  -1   3      44764.45      52290.89       617.69 o                         
   2  -1   3       4216.88       3894.69        59.17 o                         
   3  -1   3        283.18        301.52        19.12 o                         
   4  -1   3        567.16        498.16        33.24 o                         
   5  -1   3         21.37         66.64        34.44 o                         
   1   0   3       1092.45       1116.49        21.63 o                         
   2   0   3        306.13        248.20        14.06 o                         
   3   0   3         97.81        103.77        15.93 o                         
   4   0   3          1.13        -19.52        21.78 o                         
   5   0   3          8.64          0.18        26.75 o                         
   1   1   3      44984.38      52445.76       784.42 o                         
   2   1   3       4625.45       4241.21        80.37 o                         
   3   1   3        260.71        280.26        22.11 o                         
   4   1   3        570.65        527.74        39.22 o                         
   5   1   3         20.29         23.08        23.20 o                         
   1   2   3        191.24        193.29        13.30 o                         
   2   2   3        145.18        165.92        20.32 o                         
   3   2   3          6.83         11.82        21.47 o                         
   4   2   3         14.93         17.49        30.91 o                         
   5   2   3          2.84         14.16        24.29 o                         
   1   3   3       4978.35       5319.21        90.27 o                         
   2   3   3        951.83       1108.85        61.57 o                         
   3   3   3        401.90        505.18        40.58 o                         
   4   3   3        484.13        498.93        45.38 o                         
   5   3   3         15.08         34.53        52.00 o                         
   1   4   3         23.21         32.03        10.07 o                         
   2   4   3         60.00        122.09        14.29 o                         
   3   4   3          8.30         67.33        26.16 o                         
   4   4   3         22.85         79.47        30.70 o                         
   1   5   3       9501.51       9770.55       150.11 o                         
   2   5   3       2050.93       2044.49        44.65 o                         
   3   5   3         39.88        111.74        41.24 o                         
   4   5   3        123.49        121.97        33.22 o                         
   1   6   3         13.16         55.84        14.21 o                         
   2   6   3         65.31         84.92        16.84 o                         
   3   6   3          2.79         73.69        26.05 o                         
   4   6   3         18.84         29.81        37.57 o                         
   1   7   3       1827.13       1879.48        44.53 o                         
   2   7   3        250.90        257.10        20.77 o                         
   3   7   3        148.17        181.07        31.25 o                         
   4   7   3         99.90        160.38        45.45 o                         
   1   8   3         27.01         46.29        16.76 o                         
   2   8   3        187.05        221.04        22.64 o                         
   3   8   3         32.30         50.57        30.67 o                         
   4   8   3          4.17         65.21        51.68 o                         
   1   9   3        814.19        826.37        38.01 o                         
   2   9   3        258.79        297.04        28.87 o                         
   3   9   3          7.35         15.92        29.48 o                         
   4   9   3         30.96         31.65        42.98 o                         
   1  10   3         15.37         55.80        24.47 o                         
   2  10   3         48.66         63.91        24.91 o                         
   3  10   3         10.22         46.36        29.26 o                         
   1  11   3        490.17        485.59        45.20 o                         
   2  11   3         58.37         76.65        35.11 o                         
   3  11   3         29.56         63.68        33.72 o                         
   1  12   3          0.65         27.66        20.93 o                         
   2  12   3          6.07         62.05        34.96 o                         
   3  12   3          3.81         51.05        41.69 o                         
   1  13   3         21.27         31.55        21.38 o                         
   2  13   3          5.08         37.11        34.77 o                         
   1  14   3          1.57          9.12        22.07 o                         
   0 -14   4          4.00        -19.72        35.99 o                         
   1 -14   4         16.55         24.79        32.42 o                         
   0 -13   4        355.50        272.68        46.69 o                         
   1 -13   4         30.53          7.78        27.45 o                         
   2 -13   4         16.52         -2.61        32.37 o                         
   0 -12   4         34.55         25.18        26.88 o                         
   1 -12   4          6.71         32.37        28.14 o                         
   2 -12   4         10.02          4.24        15.48 o                         
   3 -12   4          4.52         22.74        40.70 o                         
   0 -11   4        271.82        243.33        33.35 o                         
   1 -11   4        109.42        124.00        21.33 o                         
   2 -11   4        258.66        220.24        27.70 o                         
   3 -11   4         72.51         48.99        24.69 o                         
   0 -10   4        128.67        142.28        24.67 o                         
   1 -10   4         23.04         47.11        18.08 o                         
   2 -10   4         10.04         31.96        18.08 o                         
   3 -10   4         41.56         15.98        18.75 o                         
   0  -9   4        162.90        159.69        22.86 o                         
   1  -9   4        775.50        836.01        30.04 o                         
   2  -9   4       1001.53        963.69        39.19 o                         
   3  -9   4         62.84         34.13        18.02 o                         
   4  -9   4          9.58         74.48        18.10 o                         
   0  -8   4       1204.55       1074.56        60.71 o                         
   1  -8   4        107.39        138.33        12.81 o                         
   2  -8   4        114.79        144.15        17.07 o                         
   3  -8   4        219.02        227.26        27.62 o                         
   4  -8   4          4.40         30.68        19.79 o                         
   0  -7   4       3098.37       3131.13       177.80 o                         
   1  -7   4       1248.18       1183.36        26.02 o                         
   2  -7   4        380.48        379.45        19.18 o                         
   3  -7   4        528.25        429.90        33.92 o                         
   4  -7   4         15.98         -5.15        23.83 o                         
   0  -6   4        625.21        651.08        36.50 o                         
   1  -6   4        643.31        654.77        18.39 o                         
   2  -6   4        286.76        284.01        16.10 o                         
   3  -6   4         62.18         51.13        16.32 o                         
   4  -6   4          8.42         24.94        21.21 o                         
   0  -5   4       5428.50       4932.76       213.38 o                         
   1  -5   4       1192.93       1236.96        29.15 o                         
   2  -5   4        559.38        528.30        21.13 o                         
   3  -5   4       1743.61       1750.21        52.72 o                         
   4  -5   4         47.05         23.75        18.60 o                         
   0  -4   4       1208.60       1222.49        99.02 o                         
   1  -4   4        631.80        638.51        15.97 o                         
   2  -4   4        483.25        485.43        17.69 o                         
   3  -4   4         45.13         55.87        11.18 o                         
   4  -4   4         24.66         43.61        17.48 o                         
   0  -3   4      26796.04      30250.91       511.43 o                         
   1  -3   4       3465.86       3579.84        57.07 o                         
   2  -3   4        288.60        280.11        11.06 o                         
   3  -3   4       1385.25       1340.66        31.34 o                         
   4  -3   4        106.25        104.41        20.51 o                         
   0  -2   4       3689.98       4116.06        69.03 o                         
   1  -2   4        829.48        899.23        18.51 o                         
   2  -2   4        937.41        835.19        25.90 o                         
   3  -2   4        464.69        435.79        19.78 o                         
   4  -2   4          2.91        -10.09        17.69 o                         
   5  -2   4         19.35         27.49        51.03 o                         
   0  -1   4       1045.17       1114.57        39.78 o                         
   1  -1   4      13256.63      14576.07       199.80 o                         
   2  -1   4       4845.08       4925.09        70.00 o                         
   3  -1   4        918.89        804.36        27.40 o                         
   4  -1   4         42.63         58.82        20.94 o                         
   5  -1   4        112.49        151.83        45.57 o                         
   0   0   4       6672.44       6591.12       226.86 o                         
   1   0   4        842.20        869.10        18.94 o                         
   2   0   4        284.02        267.23        14.19 o                         
   3   0   4        688.89        615.59        26.67 o                         
   4   0   4          0.04          7.00        21.55 o                         
   5   0   4          2.80         45.21        27.17 o                         
   1   1   4      13024.90      14278.02       220.66 o                         
   2   1   4       5236.37       5346.36       109.65 o                         
   3   1   4        808.92        754.60        32.19 o                         
   4   1   4         39.60         34.64        24.73 o                         
   5   1   4        120.34        197.16        36.71 o                         
   0   2   4       3464.69       3948.45       118.18 o                         
   1   2   4        788.37        871.42        22.00 o                         
   2   2   4        776.20        698.34        24.38 o                         
   3   2   4        432.87        429.20        30.11 o                         
   4   2   4          2.42         10.77        24.99 o                         
   5   2   4         15.93         -5.28        35.32 o                         
   0   3   4      27202.09      28763.37       561.34 o                         
   1   3   4       3674.93       3706.23        65.52 o                         
   2   3   4        297.83        290.76        25.23 o                         
   3   3   4       1227.08       1286.62        51.60 o                         
   4   3   4        104.24        137.13        34.53 o                         
   5   3   4         48.70         55.98        46.01 o                         
   0   4   4       1351.74       1223.27       188.86 o                         
   1   4   4        648.23        656.98        19.39 o                         
   2   4   4        465.80        468.81        24.29 o                         
   3   4   4         55.33        100.54        31.39 o                         
   4   4   4         23.12         76.71        35.80 o                         
   0   5   4       5222.17       5202.91       150.37 o                         
   1   5   4       1247.48       1248.22        32.36 o                         
   2   5   4        428.29        435.40        20.34 o                         
   3   5   4       1710.07       1629.88        61.66 o                         
   4   5   4         56.75         37.09        30.70 o                         
   0   6   4        542.61        516.25        90.48 o                         
   1   6   4        688.60        687.93        22.26 o                         
   2   6   4        274.60        285.55        20.53 o                         
   3   6   4         70.22         99.69        32.91 o                         
   4   6   4          6.86         51.99        37.54 o                         
   0   7   4       3105.14       3209.01       187.54 o                         
   1   7   4       1181.45       1089.70        35.96 o                         
   2   7   4        327.62        320.21        24.77 o                         
   3   7   4        558.58        559.30        44.89 o                         
   4   7   4         20.50         21.94        38.37 o                         
   0   8   4       1142.67        980.00        69.41 o                         
   1   8   4        121.20        156.68        18.28 o                         
   2   8   4        128.04        201.32        26.22 o                         
   3   8   4        219.32        233.05        31.94 o                         
   4   8   4          5.37        -11.00        40.06 o                         
   0   9   4        276.83        312.36        74.40 o                         
   1   9   4        787.52        817.42        41.05 o                         
   2   9   4        955.96        915.43        37.48 o                         
   3   9   4         73.77         82.62        28.99 o                         
   4   9   4          6.80          2.53        71.41 o                         
   0  10   4        127.58        113.93        40.16 o                         
   1  10   4         26.63         19.86        16.13 o                         
   2  10   4         14.68         22.47        27.45 o                         
   3  10   4         42.98         78.26        29.75 o                         
   0  11   4        202.11        179.99        51.72 o                         
   1  11   4        107.31         88.79        21.59 o                         
   2  11   4        283.18        278.25        39.81 o                         
   3  11   4         70.63         88.91        36.04 o                         
   0  12   4         28.40        -15.35        41.61 o                         
   1  12   4          5.58         28.68        24.34 o                         
   2  12   4          7.48         15.60        33.46 o                         
   3  12   4          6.47         15.47        40.41 o                         
   0  13   4        358.75        470.12        60.48 o                         
   1  13   4         35.07         71.20        35.20 o                         
   2  13   4         21.88         71.70        34.93 o                         
   0  14   4          2.78         57.12        49.30 o                         
   1  14   4         15.91         24.24        30.10 o                         
   1 -14   5          6.80         75.63        35.79 o                         
   1 -13   5         22.38         62.09        28.07 o                         
   2 -13   5          3.80        -20.63        20.63 o                         
   1 -12   5         85.61         58.50        24.54 o                         
   2 -12   5         14.97         24.19        24.66 o                         
   3 -12   5          2.32        -38.62        38.62 o                         
   1 -11   5         21.05         34.44        21.78 o                         
   2 -11   5         29.44         50.87        22.16 o                         
   3 -11   5         24.52         -0.51        19.42 o                         
   1 -10   5        118.80        151.45        22.52 o                         
   2 -10   5          1.80         35.59        18.40 o                         
   3 -10   5         53.78         33.12        19.35 o                         
   1  -9   5        201.82        207.41        19.60 o                         
   2  -9   5        132.38        162.91        21.85 o                         
   3  -9   5        107.69         80.41        20.20 o                         
   4  -9   5          8.27         72.88        20.36 o                         
   1  -8   5       1023.07       1077.33        29.78 o                         
   2  -8   5        102.74        131.75        17.65 o                         
   3  -8   5        167.31        124.91        21.24 o                         
   4  -8   5         27.44         21.66        20.44 o                         
   1  -7   5        541.49        521.44        17.64 o                         
   2  -7   5         52.17         55.77        12.22 o                         
   3  -7   5        325.81        257.89        36.20 o                         
   4  -7   5         54.06         46.14        22.04 o                         
   1  -6   5       1222.06       1142.72        25.10 o                         
   2  -6   5        475.03        432.97        18.32 o                         
   3  -6   5        215.95        208.02        20.51 o                         
   4  -6   5        180.66        200.21        27.05 o                         
   1  -5   5       2089.02       1941.47        35.28 o                         
   2  -5   5        604.31        592.35        24.83 o                         
   3  -5   5        110.82        139.80        20.86 o                         
   4  -5   5        121.91        102.36        38.79 o                         
   1  -4   5       3356.12       3366.60        50.74 o                         
   2  -4   5        230.24        191.31        11.67 o                         
   3  -4   5        407.63        404.69        19.74 o                         
   4  -4   5        335.66        304.33        29.33 o                         
   1  -3   5       2859.63       2799.06        45.65 o                         
   2  -3   5        901.58        850.35        20.82 o                         
   3  -3   5        584.82        538.96        20.20 o                         
   4  -3   5        302.22        287.50        26.22 o                         
   1  -2   5       8256.38       9067.86       127.03 o                         
   2  -2   5        133.09        105.87         9.24 o                         
   3  -2   5        347.91        347.61        17.50 o                         
   4  -2   5        210.48        227.25        26.94 o                         
   5  -2   5          3.88         25.30        50.72 o                         
   1  -1   5       2316.26       2414.49        44.45 o                         
   2  -1   5       1533.31       1506.10        28.37 o                         
   3  -1   5        650.68        603.79        26.96 o                         
   4  -1   5         50.04         51.26        20.93 o                         
   5  -1   5          3.72        -19.85        37.51 o                         
   1   0   5       1397.67       1543.79        29.82 o                         
   2   0   5        296.22        428.05        36.09 o                         
   3   0   5        631.23        636.53        30.80 o                         
   4   0   5        231.12        208.66        24.76 o                         
   5   0   5          7.46         72.31        28.30 o                         
   1   1   5       2090.89       2179.47        46.85 o                         
   2   1   5       1636.75       1612.35        54.73 o                         
   3   1   5        607.95        571.61        25.29 o                         
   4   1   5         43.22         60.01        26.09 o                         
   5   1   5          3.58         77.40        33.49 o                         
   1   2   5       8040.28       8868.26       136.93 o                         
   2   2   5        179.97        201.02        15.39 o                         
   3   2   5        387.97        386.37        25.74 o                         
   4   2   5        194.58        189.03        29.64 o                         
   5   2   5          4.51         31.58        29.84 o                         
   1   3   5       2802.71       2657.92        51.38 o                         
   2   3   5        912.76        893.08        31.73 o                         
   3   3   5        588.20        599.37        36.55 o                         
   4   3   5        309.52        292.47        36.10 o                         
   1   4   5       3302.60       3331.26        68.94 o                         
   2   4   5        316.66        313.89        20.96 o                         
   3   4   5        401.35        426.50        32.84 o                         
   4   4   5        316.43        373.90        46.06 o                         
   1   5   5       2175.14       1979.29        43.56 o                         
   2   5   5        603.13        547.24        25.44 o                         
   3   5   5        101.86        189.37        31.07 o                         
   4   5   5        121.61        108.90        39.56 o                         
   1   6   5       1143.70       1117.48        31.78 o                         
   2   6   5        355.62        325.05        26.12 o                         
   3   6   5        218.26        222.80        32.83 o                         
   4   6   5        175.02        278.45        44.43 o                         
   1   7   5        530.84        519.90        21.78 o                         
   2   7   5         67.14         74.29        21.64 o                         
   3   7   5        318.97        360.14        43.25 o                         
   4   7   5         54.48         45.33        40.01 o                         
   1   8   5       1093.27       1145.50        38.97 o                         
   2   8   5         79.08        123.21        24.37 o                         
   3   8   5        158.34        140.17        39.27 o                         
   4   8   5         28.49         -2.02        33.77 o                         
   1   9   5        239.54        256.27        37.56 o                         
   2   9   5        135.30        170.33        26.41 o                         
   3   9   5        117.57         93.79        37.00 o                         
   4   9   5         13.41         88.42        73.39 o                         
   1  10   5        134.54        213.30        29.84 o                         
   2  10   5          6.15         69.37        28.78 o                         
   3  10   5         55.49         32.13        29.42 o                         
   1  11   5         34.22         56.68        28.76 o                         
   2  11   5         35.12         42.80        27.64 o                         
   3  11   5         24.20         13.71        34.21 o                         
   1  12   5         84.24        127.23        31.75 o                         
   2  12   5         14.46          5.37        34.69 o                         
   3  12   5          3.79         16.62        37.87 o                         
   1  13   5         17.11         43.60        28.98 o                         
   2  13   5          2.96         25.72        33.61 o                         
   1  14   5          6.37         31.74        31.58 o                         
   0 -15   6         12.57          7.52        54.81 o                         
   0 -14   6        129.57        119.59        50.96 o                         
   1 -14   6         15.67         31.49        30.01 o                         
   0 -13   6          6.35         24.91        38.26 o                         
   1 -13   6         13.57         29.59        28.08 o                         
   2 -13   6          0.66         39.21        33.45 o                         
   0 -12   6         94.48        114.28        38.23 o                         
   1 -12   6        132.93        120.91        24.11 o                         
   2 -12   6         31.21         49.76        26.89 o                         
   0 -11   6         11.56          9.03        24.90 o                         
   1 -11   6        119.27        109.52        26.29 o                         
   2 -11   6          1.13         24.68        20.31 o                         
   3 -11   6          4.50         17.48        20.15 o                         
   0 -10   6        365.55        363.57        44.47 o                         
   1 -10   6       1015.10        989.30        37.90 o                         
   2 -10   6        267.60        232.74        23.84 o                         
   3 -10   6         16.80         17.21        18.79 o                         
   0  -9   6        272.36        226.15        33.49 o                         
   1  -9   6          7.18         -2.44        15.14 o                         
   2  -9   6         12.42         37.49        15.70 o                         
   3  -9   6         56.51         65.55        19.52 o                         
   4  -9   6          4.33          1.01        46.26 o                         
   0  -8   6         61.17         61.09        14.32 o                         
   1  -8   6        728.84        669.95        25.72 o                         
   2  -8   6        628.55        598.36        27.67 o                         
   3  -8   6         89.38         64.68        20.91 o                         
   4  -8   6          1.25          1.72        18.75 o                         
   0  -7   6        144.85        161.42        17.90 o                         
   1  -7   6        315.13        322.99        15.33 o                         
   2  -7   6         35.37         46.67        14.27 o                         
   3  -7   6         63.75         47.33        18.93 o                         
   4  -7   6         12.46         15.11        30.65 o                         
   0  -6   6      10240.49      10388.31       765.04 o                         
   1  -6   6         78.01         85.02         8.93 o                         
   2  -6   6        328.40        337.17        18.27 o                         
   3  -6   6        679.19        586.93        51.91 o                         
   4  -6   6         42.36         22.19        14.11 o                         
   0  -5   6        997.32        954.61        62.02 o                         
   1  -5   6         12.22         57.04        11.92 o                         
   2  -5   6        125.11        122.74        12.03 o                         
   3  -5   6         15.09         40.43        14.79 o                         
   4  -5   6          3.29         -0.48        19.67 o                         
   0  -4   6      18923.69      20400.73       359.79 o                         
   1  -4   6        514.87        522.54        14.29 o                         
   2  -4   6        763.87        779.94        21.77 o                         
   3  -4   6       1752.17       1571.89        37.35 o                         
   4  -4   6        105.81        110.81        22.42 o                         
   0  -3   6        557.02        536.91        14.59 o                         
   1  -3   6        260.73        264.08        19.16 o                         
   2  -3   6        162.17        186.84        11.97 o                         
   3  -3   6         31.44         46.50        12.52 o                         
   4  -3   6          0.07         18.67        25.98 o                         
   0  -2   6        995.55        962.32        26.82 o                         
   1  -2   6       1957.88       2187.25        56.74 o                         
   2  -2   6       4908.24       5190.95        78.85 o                         
   3  -2   6       1599.81       1539.50        35.93 o                         
   4  -2   6         76.26         70.85        27.25 o                         
   5  -2   6        113.88         78.04        59.09 o                         
   0  -1   6        993.28        954.48        29.45 o                         
   1  -1   6       1161.05       1067.95        24.38 o                         
   2  -1   6         27.52         29.26         8.63 o                         
   3  -1   6         84.38         99.80        17.33 o                         
   4  -1   6          0.18         -7.69        21.74 o                         
   5  -1   6          4.09         15.98        37.45 o                         
   0   0   6      20240.32      22277.78       456.11 o                         
   1   0   6      16433.34      17971.32       268.31 o                         
   2   0   6      11428.04      11955.85       174.44 o                         
   3   0   6        970.68        907.06        33.10 o                         
   4   0   6         20.75         -5.46        15.51 o                         
   5   0   6        158.07        272.40        58.83 o                         
   0   1   6        870.16        851.80        59.75 o                         
   1   1   6       1140.12       1043.04        23.19 o                         
   2   1   6         21.21         22.08         9.71 o                         
   3   1   6         77.89         62.83        15.64 o                         
   4   1   6          0.34          6.89        20.45 o                         
   5   1   6          3.29         35.44        32.32 o                         
   0   2   6       1393.78        999.86        48.83 o                         
   1   2   6       2230.66       2323.51        43.67 o                         
   2   2   6       5226.41       5454.77        95.36 o                         
   3   2   6       1587.35       1526.36        48.33 o                         
   4   2   6         63.99         41.68        24.67 o                         
   5   2   6        128.14        237.22        64.90 o                         
   0   3   6        598.46        567.36        27.80 o                         
   1   3   6        253.22        268.03        13.88 o                         
   2   3   6        134.09        162.04        17.30 o                         
   3   3   6         24.99         28.63        24.42 o                         
   4   3   6          0.25         19.24        26.56 o                         
   0   4   6      18136.05      20369.09       394.59 o                         
   1   4   6        391.26        402.35        19.05 o                         
   2   4   6       1086.46        919.89        50.35 o                         
   3   4   6       1731.96       1608.91        86.34 o                         
   4   4   6        103.11        141.29        36.71 o                         
   0   5   6       1014.99        997.97        30.82 o                         
   1   5   6         13.73         53.82        15.42 o                         
   2   5   6        124.71        153.57        20.34 o                         
   3   5   6         11.58         77.47        23.94 o                         
   4   5   6          2.42         32.23        34.62 o                         
   0   6   6      10877.35      10027.42       897.07 o                         
   1   6   6        101.28        103.85        13.82 o                         
   2   6   6        254.21        259.81        23.45 o                         
   3   6   6        756.57        771.58        45.39 o                         
   4   6   6         44.04          2.99        33.73 o                         
   0   7   6        139.62        118.49        28.27 o                         
   1   7   6        307.91        330.81        18.41 o                         
   2   7   6         40.83         81.37        22.15 o                         
   3   7   6         59.10         70.18        28.89 o                         
   4   7   6         11.24         51.55        48.45 o                         
   0   8   6         83.33        105.91        29.23 o                         
   1   8   6        659.87        603.07        27.82 o                         
   2   8   6        580.41        608.69        34.90 o                         
   3   8   6        127.62        158.18        35.40 o                         
   4   8   6          0.42         34.54        39.60 o                         
   0   9   6        292.08        332.12        68.20 o                         
   1   9   6          7.17         67.76        23.45 o                         
   2   9   6         10.62         38.51        24.31 o                         
   3   9   6         52.79         70.57        36.28 o                         
   4   9   6          3.78         22.12        69.30 o                         
   0  10   6        333.00        219.02        75.22 o                         
   1  10   6        985.69        984.08        42.41 o                         
   2  10   6        261.82        295.60        35.03 o                         
   3  10   6          6.68         33.66        32.92 o                         
   0  11   6         11.84         -3.53        28.55 o                         
   1  11   6        118.05        102.01        28.68 o                         
   2  11   6          0.86         13.12        34.75 o                         
   3  11   6          3.78         40.11        46.53 o                         
   0  12   6         93.62         96.63        47.02 o                         
   1  12   6        146.30        153.30        32.46 o                         
   2  12   6         34.90         79.97        35.13 o                         
   3  12   6         31.02         55.30        41.34 o                         
   0  13   6          7.78         42.64        46.29 o                         
   1  13   6         12.96         61.40        31.82 o                         
   2  13   6          0.65         47.44        49.00 o                         
   0  14   6        124.24        160.50        49.43 o                         
   1  14   6         15.89         74.12        32.91 o                         
   1 -14   7         38.15         40.67        32.79 o                         
   1 -13   7          8.36        -14.66        25.00 o                         
   2 -13   7          3.00         -1.68        24.52 o                         
   1 -12   7        124.79         91.77        20.57 o                         
   2 -12   7        131.62        152.97        28.21 o                         
   3 -12   7          2.36         52.86        41.00 o                         
   1 -11   7          2.68         -9.33        21.44 o                         
   2 -11   7          4.19         35.08        23.99 o                         
   3 -11   7          1.68         22.41        21.67 o                         
   1 -10   7        240.35        257.57        26.81 o                         
   2 -10   7        176.88        153.39        22.16 o                         
   3 -10   7         83.93         58.78        24.14 o                         
   1  -9   7        141.17        126.25        18.47 o                         
   2  -9   7        218.55        241.28        21.87 o                         
   3  -9   7          8.31         16.61        20.10 o                         
   4  -9   7          1.62         20.18        24.57 o                         
   1  -8   7       1230.15       1200.77        38.16 o                         
   2  -8   7        903.48        868.87        31.98 o                         
   3  -8   7         34.55         32.80        20.22 o                         
   4  -8   7         42.02         78.62        21.09 o                         
   1  -7   7        382.42        360.49        16.62 o                         
   2  -7   7        343.26        339.14        23.23 o                         
   3  -7   7         14.50        -12.08        12.08 o                         
   4  -7   7         31.95         59.96        19.50 o                         
   1  -6   7       1995.82       1865.45        33.57 o                         
   2  -6   7       1013.00        985.47        27.84 o                         
   3  -6   7        118.43        122.54        20.01 o                         
   4  -6   7        220.14        181.85        25.11 o                         
   1  -5   7        471.60        432.79        13.37 o                         
   2  -5   7        135.82        122.60        12.64 o                         
   3  -5   7         45.89         54.00        13.70 o                         
   4  -5   7         59.50         41.80        31.90 o                         
   1  -4   7       3106.06       3007.30        57.95 o                         
   2  -4   7       1199.90       1246.44        30.26 o                         
   3  -4   7        411.55        372.43        20.65 o                         
   4  -4   7        272.82        218.86        32.65 o                         
   1  -3   7       1557.74       1668.23        31.34 o                         
   2  -3   7        525.39        545.96        17.83 o                         
   3  -3   7         35.31         29.17        13.12 o                         
   4  -3   7         96.09         77.18        23.58 o                         
   1  -2   7       7320.86       7342.60       115.07 o                         
   2  -2   7       5004.39       5198.81        76.95 o                         
   3  -2   7        381.38        397.92        20.93 o                         
   4  -2   7        192.45        197.36        27.71 o                         
   5  -2   7          3.75        -14.42        48.03 o                         
   1  -1   7        800.22        769.17        24.09 o                         
   2  -1   7       1861.15       1775.63        45.03 o                         
   3  -1   7         12.41          4.29        16.23 o                         
   4  -1   7         40.33         36.65        20.78 o                         
   5  -1   7         27.74         99.66        43.47 o                         
   1   0   7       2631.74       2528.14        41.97 o                         
   2   0   7       4112.62       4065.09        68.65 o                         
   3   0   7       1594.36       1473.72        42.67 o                         
   4   0   7        440.89        391.56        39.65 o                         
   5   0   7          1.13         68.65        43.01 o                         
   1   1   7        621.85        604.04        15.77 o                         
   2   1   7       1808.23       1707.68        45.76 o                         
   3   1   7          6.50          1.18        19.31 o                         
   4   1   7         30.20         31.89        21.85 o                         
   5   1   7         28.06         44.34        44.57 o                         
   1   2   7       7441.16       7356.31       103.05 o                         
   2   2   7       4739.18       4961.08        91.43 o                         
   3   2   7        407.19        418.12        25.24 o                         
   4   2   7        200.71        204.20        37.07 o                         
   5   2   7          4.40         60.19        65.14 o                         
   1   3   7       1509.80       1585.59        32.84 o                         
   2   3   7        505.02        539.86        23.50 o                         
   3   3   7         33.29         70.51        24.55 o                         
   4   3   7         84.61        124.55        29.47 o                         
   1   4   7       3030.50       2992.43        74.94 o                         
   2   4   7       1239.75       1290.02        36.48 o                         
   3   4   7        366.98        330.14        32.98 o                         
   4   4   7        268.07        302.36        41.67 o                         
   1   5   7        484.38        457.74        18.08 o                         
   2   5   7        158.29        157.60        19.74 o                         
   3   5   7         40.78         50.64        22.21 o                         
   4   5   7         60.51         89.07        35.23 o                         
   1   6   7       1888.47       1789.05        40.39 o                         
   2   6   7        954.82        925.67        34.15 o                         
   3   6   7        154.80        182.76        27.49 o                         
   4   6   7        223.36        268.28        45.69 o                         
   1   7   7        367.82        370.13        19.71 o                         
   2   7   7        341.43        355.49        28.15 o                         
   3   7   7         11.70         30.30        28.19 o                         
   4   7   7         35.41         27.34        37.21 o                         
   1   8   7       1222.81       1214.42        37.67 o                         
   2   8   7        912.95        905.21        38.89 o                         
   3   8   7         33.25         22.91        28.21 o                         
   4   8   7         36.34         98.09        40.61 o                         
   1   9   7        160.40        196.06        25.50 o                         
   2   9   7        215.20        275.66        28.18 o                         
   3   9   7          9.45         47.69        35.43 o                         
   4   9   7          2.51         11.55        67.10 o                         
   1  10   7        198.74        270.10        28.63 o                         
   2  10   7        175.15        217.03        32.37 o                         
   3  10   7         84.72         85.64        35.91 o                         
   1  11   7          2.35         38.00        29.31 o                         
   2  11   7          4.89         57.63        30.53 o                         
   3  11   7          1.78         11.68        44.64 o                         
   1  12   7        133.41        163.77        32.85 o                         
   2  12   7        125.04         88.47        36.53 o                         
   3  12   7          1.89         84.27        57.08 o                         
   1  13   7          6.90         25.65        30.84 o                         
   2  13   7          3.61          5.90        34.79 o                         
   1  14   7         42.89         28.18        30.79 o                         
   0 -14   8         19.88        -34.20        34.20 o                         
   1 -14   8         49.29          1.48        32.38 o                         
   0 -13   8        116.62         92.99        40.64 o                         
   1 -13   8         12.87          8.67        21.07 o                         
   2 -13   8          8.37         63.92        28.92 o                         
   0 -12   8         61.65         47.98        36.40 o                         
   1 -12   8          7.88         27.01        23.85 o                         
   2 -12   8         92.27         73.62        28.17 o                         
   0 -11   8         31.25         -4.16        44.85 o                         
   1 -11   8         12.02          8.35        21.69 o                         
   2 -11   8        111.71         70.61        24.59 o                         
   3 -11   8         18.18         56.88        28.40 o                         
   0 -10   8        981.72        887.23        48.07 o                         
   1 -10   8          3.03         13.76        20.31 o                         
   2 -10   8         25.40         31.79        19.31 o                         
   3 -10   8         55.04         94.31        24.54 o                         
   0  -9   8        424.64        424.33        35.41 o                         
   1  -9   8         98.40         47.37        16.71 o                         
   2  -9   8        762.51        748.60        31.79 o                         
   3  -9   8          6.38         38.52        20.40 o                         
   4  -9   8         11.38          0.00        36.79 o                         
   0  -8   8        366.20        378.17        29.00 o                         
   1  -8   8        192.21        185.29        18.50 o                         
   2  -8   8        262.06        264.49        22.58 o                         
   3  -8   8        179.86         75.26        34.35 o                         
   4  -8   8         54.33         46.25        16.35 o                         
   0  -7   8       2139.25       2113.27       106.79 o                         
   1  -7   8        538.61        511.57        22.03 o                         
   2  -7   8        774.05        756.62        29.51 o                         
   3  -7   8        169.02        159.14        22.93 o                         
   4  -7   8          5.59         22.84        17.39 o                         
   0  -6   8        522.84        495.19        25.83 o                         
   1  -6   8       1549.16       1421.36        31.69 o                         
   2  -6   8        889.96        839.40        36.73 o                         
   3  -6   8         92.64        154.84        23.33 o                         
   4  -6   8         74.06         51.68        22.28 o                         
   0  -5   8       2415.20       2309.09        89.12 o                         
   1  -5   8        234.28        339.76        30.38 o                         
   2  -5   8        357.18        341.75        17.31 o                         
   3  -5   8        819.46        828.80        35.81 o                         
   4  -5   8         97.65         69.01        26.47 o                         
   0  -4   8       1596.59       1493.96        61.51 o                         
   1  -4   8       3467.48       3456.86        62.03 o                         
   2  -4   8       2151.47       2153.83        43.50 o                         
   3  -4   8        317.12        301.73        19.79 o                         
   4  -4   8         11.66         14.82        23.86 o                         
   0  -3   8      12799.99      14519.96       240.60 o                         
   1  -3   8       1536.56       1569.26        29.20 o                         
   2  -3   8        951.19        906.94        25.56 o                         
   3  -3   8        597.91        570.18        22.85 o                         
   4  -3   8         83.03         86.95        24.09 o                         
   0  -2   8       3506.67       3378.10        77.59 o                         
   1  -2   8         44.90         51.67         8.80 o                         
   2  -2   8       2665.28       2502.59        46.61 o                         
   3  -2   8        992.49        976.53        31.22 o                         
   4  -2   8         32.14         48.52        24.22 o                         
   5  -2   8         51.11         68.87        52.92 o                         
   0  -1   8       5205.13       4248.89       281.34 o                         
   1  -1   8        995.44       1004.24        23.62 o                         
   2  -1   8       2535.49       2598.19        52.51 o                         
   3  -1   8         81.29         68.17        16.50 o                         
   4  -1   8          1.20         37.52        19.74 o                         
   5  -1   8         99.33        133.59        44.91 o                         
   0   0   8      19062.50      19392.63       399.78 o                         
   1   0   8        215.28        217.95         9.73 o                         
   2   0   8         38.45         38.36        11.05 o                         
   3   0   8        568.44        601.65        28.49 o                         
   4   0   8         60.80         64.17        21.49 o                         
   5   0   8         14.48        -32.74        32.74 o                         
   0   1   8       4548.14       4057.04       365.37 o                         
   1   1   8       1016.44        973.42        23.72 o                         
   2   1   8       2563.72       2580.07        79.19 o                         
   3   1   8         24.35         32.16        20.92 o                         
   4   1   8          0.78         22.60        21.26 o                         
   5   1   8        101.50        229.22        71.25 o                         
   0   2   8       4011.78       3835.29       212.85 o                         
   1   2   8         73.03         88.46         8.52 o                         
   2   2   8       2391.05       2330.38        52.45 o                         
   3   2   8       1060.12       1081.95        37.05 o                         
   4   2   8         34.93         34.51        19.46 o                         
   5   2   8         45.52         79.01        61.11 o                         
   0   3   8      12583.14      14305.68       314.90 o                         
   1   3   8       1737.50       1772.14        34.08 o                         
   2   3   8        933.01        943.34        27.77 o                         
   3   3   8        531.88        609.42        33.22 o                         
   4   3   8         86.73        121.00        36.82 o                         
   0   4   8       1627.71       1421.75        56.00 o                         
   1   4   8       3397.26       3411.92        65.55 o                         
   2   4   8       2211.88       2227.44        51.63 o                         
   3   4   8        358.09        439.07        31.08 o                         
   4   4   8         10.85         33.18        33.07 o                         
   0   5   8       2561.79       2479.23        69.86 o                         
   1   5   8        239.15        366.40        41.43 o                         
   2   5   8        305.05        333.90        28.30 o                         
   3   5   8        759.38        790.39        38.89 o                         
   4   5   8        103.37        101.78        35.02 o                         
   0   6   8        597.33        583.59        31.47 o                         
   1   6   8       1600.93       1513.38        35.00 o                         
   2   6   8        862.74        778.12        34.86 o                         
   3   6   8         64.24         71.46        24.79 o                         
   4   6   8         71.24        101.73        50.62 o                         
   0   7   8       2346.91       2263.69        93.94 o                         
   1   7   8        469.90        466.56        21.40 o                         
   2   7   8        729.59        735.78        36.05 o                         
   3   7   8        147.92        146.54        27.75 o                         
   4   7   8          6.39        -32.29        34.65 o                         
   0   8   8        319.79        327.95        31.31 o                         
   1   8   8        208.49        242.16        21.11 o                         
   2   8   8        303.78        305.46        28.67 o                         
   3   8   8        171.68        212.50        38.26 o                         
   4   8   8         54.62         91.50        41.28 o                         
   0   9   8        549.67        520.82        49.69 o                         
   1   9   8         88.20         57.10        23.66 o                         
   2   9   8        757.08        753.59        39.12 o                         
   3   9   8         12.12         51.45        29.83 o                         
   4   9   8          9.31         55.36        68.93 o                         
   0  10   8       1067.29        834.36       163.95 o                         
   1  10   8          1.09         32.76        23.33 o                         
   2  10   8         32.49         27.43        27.27 o                         
   3  10   8         61.93         63.40        38.01 o                         
   0  11   8         15.90         19.08        47.18 o                         
   1  11   8          9.49         55.38        28.65 o                         
   2  11   8        124.25        156.83        32.80 o                         
   3  11   8         15.52          8.68        42.22 o                         
   0  12   8         81.18         13.93        45.89 o                         
   1  12   8          6.72         39.27        29.41 o                         
   2  12   8         81.85        123.26        38.10 o                         
   0  13   8        111.39         78.36        33.00 o                         
   1  13   8         15.77         39.13        30.91 o                         
   2  13   8         11.86         49.08        33.87 o                         
   0  14   8         15.53          8.05        29.61 o                         
   1  14   8         47.48         74.55        37.79 o                         
   1 -14   9          4.98        -14.61        26.93 o                         
   1 -13   9          4.77         12.43        24.30 o                         
   2 -13   9         11.99         15.36        26.98 o                         
   1 -12   9          0.29         18.51        22.63 o                         
   2 -12   9          8.66         11.90        24.56 o                         
   1 -11   9        139.11        124.96        24.02 o                         
   2 -11   9         46.41         38.52        31.84 o                         
   3 -11   9         73.17         74.60        40.96 o                         
   1 -10   9         29.63         41.35        17.64 o                         
   2 -10   9         28.76         46.42        19.91 o                         
   3 -10   9          4.39          4.84        21.71 o                         
   1  -9   9        169.81        150.26        22.30 o                         
   2  -9   9        180.85        232.57        23.53 o                         
   3  -9   9         34.84         44.21        19.33 o                         
   1  -8   9        524.47        475.61        23.64 o                         
   2  -8   9         85.13         94.09        16.50 o                         
   3  -8   9         10.64         51.14        19.03 o                         
   4  -8   9         16.23         34.40        16.98 o                         
   1  -7   9        144.12        136.61        14.99 o                         
   2  -7   9        252.07        229.39        20.64 o                         
   3  -7   9        164.51        151.49        24.49 o                         
   4  -7   9        112.90        116.14        28.94 o                         
   1  -6   9         82.12         97.79        17.89 o                         
   2  -6   9        139.25        124.00        21.19 o                         
   3  -6   9         32.09         57.29        17.20 o                         
   4  -6   9          0.92         -4.93        20.63 o                         
   1  -5   9       3586.64       3338.23       108.55 o                         
   2  -5   9       1122.26       1036.35        33.53 o                         
   3  -5   9        159.95        173.15        19.04 o                         
   4  -5   9        149.66         99.82        26.56 o                         
   1  -4   9        169.28        151.29        10.36 o                         
   2  -4   9         58.94         87.14        11.87 o                         
   3  -4   9         97.86        106.24        18.23 o                         
   4  -4   9          9.26         18.92        30.47 o                         
   1  -3   9       1297.82       1305.74        32.09 o                         
   2  -3   9       1038.54        970.86        26.20 o                         
   3  -3   9        566.39        539.23        25.11 o                         
   4  -3   9        467.17        369.94        34.01 o                         
   1  -2   9       2054.27       2122.60        40.66 o                         
   2  -2   9        307.28        293.66        17.40 o                         
   3  -2   9         34.37         59.21        16.46 o                         
   4  -2   9          9.56         25.10        19.03 o                         
   1  -1   9       5779.31       6595.81       178.60 o                         
   2  -1   9       3696.52       3753.40        65.80 o                         
   3  -1   9        881.60        899.70        38.78 o                         
   4  -1   9        564.89        559.97        35.14 o                         
   5  -1   9          0.33         22.06        56.65 o                         
   1   0   9        355.60        354.23        12.54 o                         
   2   0   9        209.52        217.90        13.65 o                         
   3   0   9         46.83         74.47        18.13 o                         
   4   0   9        106.62        119.18        23.59 o                         
   5   0   9          0.26        -24.27        24.27 o                         
   1   1   9       6539.16       7026.33        94.82 o                         
   2   1   9       3843.49       3876.90        70.03 o                         
   3   1   9        838.64        829.42        32.52 o                         
   4   1   9        585.49        587.93        36.87 o                         
   5   1   9          0.40        124.66        61.17 o                         
   1   2   9       1941.74       2060.33        36.04 o                         
   2   2   9        273.05        268.99        18.02 o                         
   3   2   9         31.90         73.63        17.99 o                         
   4   2   9          6.40         -3.03        20.56 o                         
   1   3   9       1689.97       1606.62        27.86 o                         
   2   3   9        921.67        889.15        27.67 o                         
   3   3   9        571.42        555.57        32.58 o                         
   4   3   9        497.50        492.95        49.13 o                         
   1   4   9        193.81        221.66        18.19 o                         
   2   4   9         62.44         88.60        16.77 o                         
   3   4   9         88.27         72.54        22.89 o                         
   4   4   9          6.79         18.51        33.27 o                         
   1   5   9       3676.77       3365.97        64.90 o                         
   2   5   9       1133.93       1085.67        35.73 o                         
   3   5   9        160.16        178.39        26.30 o                         
   4   5   9        154.04        159.23        37.18 o                         
   1   6   9         75.65        131.20        26.91 o                         
   2   6   9        128.91        176.18        21.40 o                         
   3   6   9         34.08         52.49        24.85 o                         
   4   6   9          1.33         58.64        36.33 o                         
   1   7   9        145.58        185.61        19.66 o                         
   2   7   9        331.78        357.24        28.69 o                         
   3   7   9        165.15        183.48        28.22 o                         
   4   7   9        110.42        179.99        41.99 o                         
   1   8   9        538.90        506.01        29.60 o                         
   2   8   9         78.78         98.98        24.18 o                         
   3   8   9          8.23         24.05        24.60 o                         
   4   8   9         14.96         31.08        31.03 o                         
   1   9   9        109.27         99.55        23.53 o                         
   2   9   9        156.98        208.61        27.38 o                         
   3   9   9         38.27         44.44        28.74 o                         
   1  10   9         33.91         65.66        24.57 o                         
   2  10   9         28.54         35.20        26.99 o                         
   3  10   9          3.18         29.62        29.82 o                         
   1  11   9        154.37        164.47        31.79 o                         
   2  11   9         42.52         28.38        29.28 o                         
   3  11   9         70.44        109.07        40.53 o                         
   1  12   9          0.30         12.40        30.21 o                         
   2  12   9          7.67         23.30        43.60 o                         
   1  13   9          4.16         29.09        30.20 o                         
   2  13   9          7.91         38.29        33.31 o                         
   1  14   9          5.86        -12.69        36.73 o                         
   0 -14  10         21.46         -4.40        35.62 o                         
   1 -14  10         12.56         29.01        35.17 o                         
   0 -13  10        166.84        140.37        63.31 o                         
   1 -13  10        127.89        127.18        31.28 o                         
   2 -13  10         61.22         67.61        53.27 o                         
   0 -12  10         17.11         28.03        35.76 o                         
   1 -12  10          6.69         32.92        23.28 o                         
   2 -12  10         10.74         17.13        25.11 o                         
   0 -11  10        390.93        355.51        61.81 o                         
   1 -11  10        104.11         96.48        21.88 o                         
   2 -11  10         74.09        100.04        25.40 o                         
   3 -11  10        107.39        142.69        45.12 o                         
   0 -10  10        177.03        115.66        56.43 o                         
   1 -10  10         37.37         30.30        20.95 o                         
   2 -10  10          4.37         32.80        13.32 o                         
   3 -10  10          0.93         13.17        24.08 o                         
   0  -9  10       2288.44       2421.50       101.80 o                         
   1  -9  10        253.36        264.34        25.07 o                         
   2  -9  10         70.01         82.18        17.64 o                         
   3  -9  10        267.25        206.73        24.49 o                         
   0  -8  10        595.00        543.98        36.72 o                         
   1  -8  10        536.91        561.17        30.18 o                         
   2  -8  10         22.47         34.97        17.14 o                         
   3  -8  10         26.99         37.53        19.80 o                         
   4  -8  10          4.53         50.56        45.91 o                         
   0  -7  10       4886.72       4675.10       119.23 o                         
   1  -7  10       1083.26        964.92        31.18 o                         
   2  -7  10        612.34        582.51        30.64 o                         
   3  -7  10        351.39        338.69        30.27 o                         
   4  -7  10         24.50         29.86        22.20 o                         
   0  -6  10        224.49        234.91        14.43 o                         
   1  -6  10        204.84        196.56        15.30 o                         
   2  -6  10         19.85         43.76        14.37 o                         
   3  -6  10        128.92        125.30        18.54 o                         
   4  -6  10         19.69         22.85        22.55 o                         
   0  -5  10        356.08        308.65        27.36 o                         
   1  -5  10       1381.32       1386.83        34.95 o                         
   2  -5  10       3030.25       2834.76        60.78 o                         
   3  -5  10        268.05        282.74        21.64 o                         
   4  -5  10          2.44         -3.27        20.25 o                         
   0  -4  10       1156.45       1161.98        39.73 o                         
   1  -4  10        109.97        106.23        12.61 o                         
   2  -4  10         17.07         14.14        10.19 o                         
   3  -4  10        217.22        173.02        18.41 o                         
   4  -4  10         16.47         18.14        20.87 o                         
   0  -3  10       6384.99       6274.52       129.74 o                         
   1  -3  10       4341.10       4673.43        79.01 o                         
   2  -3  10       2728.74       2614.24        53.10 o                         
   3  -3  10        489.10        449.37        24.65 o                         
   4  -3  10         35.71         52.12        22.78 o                         
   0  -2  10       2821.34       2849.41        76.73 o                         
   1  -2  10       1114.75       1171.14        37.53 o                         
   2  -2  10         64.68         72.70        13.46 o                         
   3  -2  10        215.75        223.25        20.93 o                         
   4  -2  10         48.42         20.84        19.05 o                         
   0  -1  10      15719.78      14782.88       304.13 o                         
   1  -1  10       2800.55       2605.04        43.86 o                         
   2  -1  10       1810.42       1719.74        40.07 o                         
   3  -1  10       2396.31       2411.90        65.28 o                         
   4  -1  10        195.66        193.17        25.37 o                         
   0   0  10        517.83        409.13        40.64 o                         
   1   0  10        176.03        297.78        17.86 o                         
   2   0  10        254.35        303.73        14.82 o                         
   3   0  10        185.64        200.60        20.89 o                         
   4   0  10        100.85         63.17        20.78 o                         
   0   1  10      15449.29      15284.55       442.52 o                         
   1   1  10       2483.58       2418.14        42.25 o                         
   2   1  10       1889.60       1809.75        43.14 o                         
   3   1  10       2447.88       2559.13        61.84 o                         
   4   1  10        207.38        187.11        35.36 o                         
   0   2  10       2612.20       2737.86        96.65 o                         
   1   2  10       1064.33       1092.72        23.56 o                         
   2   2  10         62.68         64.05        13.01 o                         
   3   2  10        206.51        182.01        20.38 o                         
   4   2  10         47.96         20.72        51.48 o                         
   0   3  10       6668.60       6322.12       148.23 o                         
   1   3  10       4204.63       4509.21        68.85 o                         
   2   3  10       2480.58       2458.15        47.68 o                         
   3   3  10        574.49        567.04        29.81 o                         
   4   3  10         45.43         36.14        46.59 o                         
   0   4  10       1186.41       1176.90        50.91 o                         
   1   4  10        113.38        146.98        12.58 o                         
   2   4  10         22.85         34.88        15.84 o                         
   3   4  10        214.77        204.21        26.27 o                         
   4   4  10         17.00         12.31        32.16 o                         
   1   5  10       1343.79       1363.20        33.22 o                         
   2   5  10       3052.44       2814.88        63.48 o                         
   3   5  10        273.29        317.96        29.17 o                         
   4   5  10          0.76         26.52        37.53 o                         
   0   6  10        194.79        214.71        27.19 o                         
   1   6  10        191.90        215.55        16.38 o                         
   2   6  10         25.01         47.62        19.03 o                         
   3   6  10        131.13        172.89        30.18 o                         
   4   6  10         20.56         28.31        28.80 o                         
   0   7  10       4618.37       4438.69       125.06 o                         
   1   7  10       1080.47       1033.99        31.25 o                         
   2   7  10        758.41        726.31        31.83 o                         
   3   7  10        314.46        302.72        31.06 o                         
   4   7  10         21.95         29.74        30.87 o                         
   0   8  10        625.98        599.41        39.19 o                         
   1   8  10        525.08        565.48        28.32 o                         
   2   8  10         24.07         41.81        23.80 o                         
   3   8  10         26.21         43.74        25.22 o                         
   4   8  10          4.73         34.34        37.74 o                         
   0   9  10       2197.77       2233.46       110.46 o                         
   1   9  10        288.41        297.71        26.91 o                         
   2   9  10         44.39         22.85        22.70 o                         
   3   9  10        249.97        238.13        31.55 o                         
   0  10  10        197.09        168.49        43.46 o                         
   1  10  10         34.88         64.09        25.04 o                         
   2  10  10          4.99         12.08        31.21 o                         
   3  10  10          0.35         67.75        36.55 o                         
   0  11  10        369.26        438.76        54.33 o                         
   1  11  10         93.58        147.11        31.35 o                         
   2  11  10         59.80         66.14        30.06 o                         
   3  11  10        113.00        191.93        40.74 o                         
   0  12  10         16.54         34.91        39.95 o                         
   1  12  10          6.23         36.52        30.28 o                         
   2  12  10         10.73         34.51        36.83 o                         
   0  13  10        195.81        176.00        56.59 o                         
   1  13  10        124.58        133.55        56.66 o                         
   2  13  10         56.92         83.86        50.29 o                         
   0  14  10         22.97         59.77        49.64 o                         
   1  14  10         12.86         96.80        64.47 o                         
   1 -14  11          7.02          3.54        30.74 o                         
   1 -13  11         24.50         54.02        28.51 o                         
   2 -13  11          4.43          0.40        69.85 o                         
   1 -12  11         28.34         10.21        20.35 o                         
   2 -12  11         37.58         51.34        25.18 o                         
   1 -11  11         94.47         51.52        24.65 o                         
   2 -11  11         13.53         66.11        21.06 o                         
   3 -11  11          6.35         52.65        26.83 o                         
   1 -10  11        135.43        141.63        23.97 o                         
   2 -10  11         20.39         30.44        21.73 o                         
   3 -10  11          6.76         22.67        23.57 o                         
   1  -9  11        250.48        226.51        24.68 o                         
   2  -9  11         29.20         54.93        21.77 o                         
   3  -9  11          2.18         11.94        16.08 o                         
   1  -8  11       1129.30       1152.07        41.88 o                         
   2  -8  11        142.59        141.97        19.79 o                         
   3  -8  11         28.28         -5.95        18.62 o                         
   4  -8  11         34.21        148.50        56.22 o                         
   1  -7  11        291.49        290.75        18.92 o                         
   2  -7  11         30.46         62.39        14.45 o                         
   3  -7  11        223.48        210.36        22.54 o                         
   4  -7  11         61.89         65.02        29.70 o                         
   1  -6  11        874.28        847.20        30.69 o                         
   2  -6  11        579.44        583.86        35.96 o                         
   3  -6  11        104.02        115.38        17.46 o                         
   4  -6  11         42.47         29.68        27.95 o                         
   1  -5  11       2034.87       1985.37        45.44 o                         
   2  -5  11        805.53        804.11        28.88 o                         
   3  -5  11        140.16        120.64        18.79 o                         
   4  -5  11         40.84         17.73        21.15 o                         
   1  -4  11       1413.98       1462.99        31.96 o                         
   2  -4  11        862.68        868.83        29.92 o                         
   3  -4  11        306.93        311.35        22.57 o                         
   4  -4  11         54.75         65.69        22.35 o                         
   1  -3  11       2402.88       2292.31        46.41 o                         
   2  -3  11        408.66        424.48        20.13 o                         
   3  -3  11        327.39        287.85        22.81 o                         
   4  -3  11        286.59        249.04        25.52 o                         
   1  -2  11       5105.31       5237.55        84.50 o                         
   2  -2  11        887.78        806.13        25.95 o                         
   3  -2  11        148.45        206.34        22.06 o                         
   4  -2  11        116.52        127.02        24.83 o                         
   1  -1  11       3500.18       3644.02        89.69 o                         
   2  -1  11        497.73        482.57        21.77 o                         
   3  -1  11        112.64        172.75        24.29 o                         
   4  -1  11        286.71        260.94        39.62 o                         
   1   0  11       2552.50       2441.04        49.06 o                         
   2   0  11        193.02        215.68        14.30 o                         
   3   0  11         38.36         69.14        18.51 o                         
   4   0  11        192.93        238.97        27.44 o                         
   1   1  11       3470.74       3550.89        63.57 o                         
   2   1  11        615.84        559.72        39.08 o                         
   3   1  11         65.82         72.02        18.72 o                         
   4   1  11        276.20        284.69        34.01 o                         
   1   2  11       4861.12       4796.77        76.44 o                         
   2   2  11        813.61        750.74        25.61 o                         
   3   2  11        133.26        121.20        21.32 o                         
   4   2  11        120.44        100.41        46.68 o                         
   1   3  11       2431.45       2323.06        43.79 o                         
   2   3  11        415.05        446.20        18.31 o                         
   3   3  11        343.76        320.65        26.06 o                         
   4   3  11        288.27        295.11        36.52 o                         
   1   4  11       1442.89       1450.67        33.54 o                         
   2   4  11        848.21        832.21        31.17 o                         
   3   4  11        295.83        274.50        27.94 o                         
   4   4  11         59.36         57.06        27.73 o                         
   1   5  11       2089.90       2011.98        42.19 o                         
   2   5  11        806.89        788.27        31.36 o                         
   3   5  11        135.90        136.27        25.69 o                         
   4   5  11         41.34         29.63        36.01 o                         
   1   6  11        881.59        847.13        29.47 o                         
   2   6  11        523.79        563.89        29.11 o                         
   3   6  11        105.75        130.73        29.53 o                         
   4   6  11         37.87         68.14        30.51 o                         
   1   7  11        293.62        318.58        20.13 o                         
   2   7  11         44.16         86.13        21.44 o                         
   3   7  11        210.17        195.66        29.69 o                         
   4   7  11         65.07         99.98        33.44 o                         
   1   8  11       1163.90       1177.69        38.55 o                         
   2   8  11        135.19        122.73        23.72 o                         
   3   8  11         26.73         50.85        26.25 o                         
   4   8  11         32.37         72.36       104.47 o                         
   1   9  11        299.21        299.79        28.54 o                         
   2   9  11         21.48         36.07        25.62 o                         
   3   9  11          5.84        -24.80        24.80 o                         
   1  10  11        152.25        151.34        26.39 o                         
   2  10  11         16.82         44.66        27.96 o                         
   3  10  11          4.96         -2.81        30.14 o                         
   1  11  11        112.79        151.25        32.30 o                         
   2  11  11         19.73          5.34        27.78 o                         
   3  11  11          3.54          7.68        35.62 o                         
   1  12  11         34.92         42.65        36.55 o                         
   2  12  11         32.23         49.70        35.61 o                         
   1  13  11         17.78         58.51        39.61 o                         
   2  13  11          3.79         66.44        83.84 o                         
   0 -14  12         10.09         65.77        43.12 o                         
   1 -14  12         53.42         52.13        38.68 o                         
   0 -13  12         83.23         69.52        42.49 o                         
   1 -13  12         26.66         36.91        35.15 o                         
   2 -13  12          3.24        -18.33        37.28 o                         
   0 -12  12         39.89         83.12        39.56 o                         
   1 -12  12         33.24         47.47        23.94 o                         
   2 -12  12        115.79        129.97        41.77 o                         
   0 -11  12         96.60        112.19        41.68 o                         
   1 -11  12          1.93          4.66        22.49 o                         
   2 -11  12         29.58         21.16        25.12 o                         
   3 -11  12          0.88         17.06        21.66 o                         
   0 -10  12        544.98        559.09        74.92 o                         
   1 -10  12         10.85         22.14        21.93 o                         
   2 -10  12         13.60         -2.22        21.54 o                         
   3 -10  12        163.21        152.69        29.57 o                         
   0  -9  12        471.99        436.26        47.45 o                         
   1  -9  12        100.02        108.23        22.20 o                         
   2  -9  12        115.01        103.88        24.85 o                         
   3  -9  12          0.11          0.48        21.38 o                         
   0  -8  12        701.51        669.90        37.78 o                         
   1  -8  12        355.35        360.68        54.08 o                         
   2  -8  12         35.62         35.42        19.94 o                         
   3  -8  12        267.39        269.33        33.72 o                         
   4  -8  12         35.33         41.43        35.75 o                         
   0  -7  12       1953.84       1738.86       253.72 o                         
   1  -7  12        527.34        503.11        30.97 o                         
   2  -7  12         50.47         44.60        19.40 o                         
   3  -7  12         33.89         69.65        18.23 o                         
   4  -7  12          0.33         23.82        22.11 o                         
   0  -6  12        454.92        454.13        41.13 o                         
   1  -6  12       1359.98       1225.72        33.35 o                         
   2  -6  12       1068.41        962.82        33.96 o                         
   3  -6  12        116.41        103.84        16.18 o                         
   4  -6  12         11.26         13.56        22.82 o                         
   0  -5  12        338.50        364.07        23.19 o                         
   1  -5  12        461.49        460.97        23.38 o                         
   2  -5  12        141.29        145.78        16.48 o                         
   3  -5  12         77.14         96.70        16.88 o                         
   4  -5  12          2.10         40.94        18.50 o                         
   0  -4  12       1180.22       1320.20        96.19 o                         
   1  -4  12       2328.51       2192.79        42.55 o                         
   2  -4  12       2377.02       2190.08        50.67 o                         
   3  -4  12        218.49        253.08        32.04 o                         
   4  -4  12          4.49         17.07        20.74 o                         
   0  -3  12       6846.54       7163.59       144.19 o                         
   1  -3  12        578.33        514.07        19.68 o                         
   2  -3  12         80.54        104.89        13.91 o                         
   3  -3  12         62.62         82.98        20.55 o                         
   4  -3  12         18.22         24.16        19.40 o                         
   0  -2  12       6664.80       6909.46       204.63 o                         
   1  -2  12        235.14        287.73        12.58 o                         
   2  -2  12       1273.08       1294.57        35.55 o                         
   3  -2  12       1252.57       1181.13        42.56 o                         
   4  -2  12        127.51        111.29        21.08 o                         
   0  -1  12       4990.77       4424.94       141.20 o                         
   1  -1  12        302.08        303.19        13.39 o                         
   2  -1  12        623.83        615.55        22.57 o                         
   3  -1  12         24.29         24.94        16.77 o                         
   4  -1  12         37.61         26.00        17.44 o                         
   0   0  12      17954.44      18906.95       395.12 o                         
   1   0  12        622.00        593.90        16.22 o                         
   2   0  12        297.47        341.20        16.97 o                         
   3   0  12       2300.59       2236.27        56.58 o                         
   4   0  12        322.84        316.62        30.14 o                         
   0   1  12       4630.98       4171.24       266.88 o                         
   1   1  12        271.37        239.74        10.99 o                         
   2   1  12        667.85        627.00        25.21 o                         
   3   1  12         13.93         26.24        17.24 o                         
   4   1  12         33.84         35.51        25.69 o                         
   0   2  12       8288.11       7892.17       145.82 o                         
   1   2  12        224.64        257.88        21.64 o                         
   2   2  12       1142.49       1192.88        36.33 o                         
   3   2  12       1350.26       1160.04        44.20 o                         
   4   2  12        133.69        106.72        29.04 o                         
   0   3  12       6699.75       6848.10       165.64 o                         
   1   3  12        602.27        524.69        20.41 o                         
   2   3  12         83.58         79.38        14.61 o                         
   3   3  12         46.62         56.76        19.90 o                         
   4   3  12         13.25          7.76        27.27 o                         
   0   4  12       1503.75       1383.56        99.40 o                         
   1   4  12       2231.69       2202.93        45.07 o                         
   2   4  12       2343.59       2249.61        58.70 o                         
   3   4  12        239.29        233.17        27.72 o                         
   4   4  12          6.35         38.70        29.41 o                         
   0   5  12        344.07        353.30        26.01 o                         
   1   5  12        465.72        512.05        20.75 o                         
   2   5  12        134.55        127.19        18.40 o                         
   3   5  12         78.28         77.09        24.12 o                         
   4   5  12          0.98        -23.37        43.75 o                         
   0   6  12        466.70        483.91        29.50 o                         
   1   6  12       1484.55       1377.30        34.66 o                         
   2   6  12       1072.83        997.71        39.67 o                         
   3   6  12        111.46        157.46        29.12 o                         
   4   6  12          9.87         18.12        31.05 o                         
   0   7  12       1945.79       1789.25        80.28 o                         
   1   7  12        509.32        491.99        22.53 o                         
   2   7  12         48.03         40.89        17.34 o                         
   3   7  12         38.53         49.78        24.86 o                         
   4   7  12          0.66         55.87        31.22 o                         
   0   8  12        471.60        393.68        38.17 o                         
   1   8  12        405.24        409.70        25.23 o                         
   2   8  12         67.89         81.94        20.24 o                         
   3   8  12        250.13        232.49        29.66 o                         
   4   8  12         38.72        -19.06        46.53 o                         
   0   9  12        492.35        549.91        48.91 o                         
   1   9  12        101.63        128.02        24.92 o                         
   2   9  12        113.74        104.99        22.60 o                         
   3   9  12          0.49         15.12        25.23 o                         
   0  10  12        543.62        667.01        76.39 o                         
   1  10  12         13.32         40.15        23.14 o                         
   2  10  12          8.01         32.53        20.38 o                         
   3  10  12        159.98         74.25        33.00 o                         
   0  11  12         85.27         60.84        41.85 o                         
   1  11  12          2.28        -17.35        33.92 o                         
   2  11  12         35.18         20.86        20.35 o                         
   3  11  12          0.41         56.29        49.25 o                         
   0  12  12         62.12        105.15        45.67 o                         
   1  12  12         27.94         76.30        39.45 o                         
   2  12  12        110.03        132.60        29.47 o                         
   0  13  12         84.45        137.01        51.53 o                         
   1  13  12         27.10         26.73        39.98 o                         
   2  13  12          3.55         20.89        30.22 o                         
   0  14  12          7.34         69.66        66.79 o                         
   1 -13  13          1.60         14.29        36.02 o                         
   1 -12  13        109.29        104.88        33.02 o                         
   2 -12  13         43.02         66.98        66.83 o                         
   1 -11  13          5.81         12.05        22.60 o                         
   2 -11  13         14.07          1.67        22.87 o                         
   3 -11  13          2.62         96.31        40.70 o                         
   1 -10  13        434.23        373.92        34.18 o                         
   2 -10  13         13.07         36.65        27.10 o                         
   3 -10  13         34.95         56.90        27.13 o                         
   1  -9  13        192.66        204.45        29.05 o                         
   2  -9  13          2.09         -0.91        19.98 o                         
   3  -9  13          9.13         60.32        27.05 o                         
   1  -8  13       1239.89       1121.62        53.91 o                         
   2  -8  13        262.75        290.65        29.02 o                         
   3  -8  13         42.31         82.78        20.81 o                         
   4  -8  13         38.11        170.98        46.26 o                         
   1  -7  13        102.81        143.88        22.59 o                         
   2  -7  13        170.34        148.44        17.99 o                         
   3  -7  13          8.70         29.50        18.04 o                         
   4  -7  13          4.33         31.80        24.11 o                         
   1  -6  13       1486.23       1354.72        38.13 o                         
   2  -6  13        616.64        575.74        26.40 o                         
   3  -6  13        119.49        107.35        18.35 o                         
   4  -6  13        110.61        102.31        27.51 o                         
   1  -5  13          6.87         25.17        12.45 o                         
   2  -5  13        156.62        161.09        17.14 o                         
   3  -5  13        145.27        149.19        20.58 o                         
   4  -5  13          2.26          2.00        17.76 o                         
   1  -4  13       2118.60       1842.21        42.17 o                         
   2  -4  13        694.50        693.47        27.77 o                         
   3  -4  13        306.89        307.75        22.72 o                         
   4  -4  13        142.31        208.10        28.87 o                         
   1  -3  13        464.25        436.63        16.16 o                         
   2  -3  13        373.47        401.11        20.59 o                         
   3  -3  13         36.09         57.84        20.95 o                         
   4  -3  13          1.73         36.06        18.20 o                         
   1  -2  13       7129.66       6881.34       113.39 o                         
   2  -2  13       1171.16       1134.89        32.20 o                         
   3  -2  13        252.05        273.42        25.04 o                         
   4  -2  13        167.50        192.65        26.76 o                         
   1  -1  13        476.16        483.53        14.99 o                         
   2  -1  13         62.74         66.67        12.78 o                         
   3  -1  13         54.66         71.70        18.50 o                         
   4  -1  13         21.94         47.90        21.30 o                         
   1   0  13       7022.85       6994.12        99.24 o                         
   2   0  13        423.03        428.27        21.36 o                         
   3   0  13        655.79        626.65        30.26 o                         
   4   0  13        423.99        437.34        32.78 o                         
   1   1  13        429.31        410.57        14.18 o                         
   2   1  13         45.09         51.61        12.55 o                         
   3   1  13         54.34         52.29        22.48 o                         
   4   1  13         22.64         62.25        26.42 o                         
   1   2  13       6931.64       6806.35       105.24 o                         
   2   2  13       1152.64       1070.68        30.76 o                         
   3   2  13        313.27        335.98        39.23 o                         
   4   2  13        159.10        153.99        32.24 o                         
   1   3  13        460.83        419.82        20.27 o                         
   2   3  13        374.73        397.26        25.75 o                         
   3   3  13         35.71         45.92        21.01 o                         
   4   3  13          0.49         -2.03        27.94 o                         
   1   4  13       1938.33       1728.59        42.56 o                         
   2   4  13        774.60        802.05        39.24 o                         
   3   4  13        300.80        311.73        29.58 o                         
   4   4  13        131.12        145.77        32.49 o                         
   1   5  13         14.10         52.83        17.37 o                         
   2   5  13        148.47        171.11        21.34 o                         
   3   5  13        145.63        136.97        25.49 o                         
   4   5  13          0.92         15.47        34.58 o                         
   1   6  13       1487.48       1285.97        33.99 o                         
   2   6  13        558.56        560.19        32.02 o                         
   3   6  13        141.10        166.39        30.12 o                         
   4   6  13        115.03        104.08        39.63 o                         
   1   7  13        105.83        138.81        16.95 o                         
   2   7  13        155.45        179.59        24.77 o                         
   3   7  13          8.60         15.66        24.20 o                         
   4   7  13          3.87         68.96        33.92 o                         
   1   8  13       1245.44       1169.37        43.02 o                         
   2   8  13        257.15        237.32        27.70 o                         
   3   8  13         31.89         74.01        35.18 o                         
   4   8  13         33.79        126.31        79.38 o                         
   1   9  13        205.89        217.08        22.99 o                         
   2   9  13          1.04          3.52        19.14 o                         
   3   9  13          8.66         34.72        26.00 o                         
   1  10  13        375.58        362.68        35.09 o                         
   2  10  13         16.80         34.38        18.56 o                         
   3  10  13         34.87         -2.30        27.24 o                         
   1  11  13          7.52          3.59        35.61 o                         
   2  11  13         12.38         18.13        22.05 o                         
   3  11  13          2.35         11.55        40.91 o                         
   1  12  13        105.51        140.38        41.65 o                         
   2  12  13         45.76         57.79        29.78 o                         
   1  13  13          2.03         59.86        39.35 o                         
   0 -13  14         46.71         18.25        39.31 o                         
   1 -13  14         25.34         22.15        31.85 o                         
   0 -12  14         54.26         76.39        54.60 o                         
   1 -12  14        103.81        112.08        31.30 o                         
   2 -12  14         11.03         33.25        39.64 o                         
   0 -11  14        136.35         61.52        40.40 o                         
   1 -11  14         33.72         26.37        25.94 o                         
   2 -11  14         17.04         12.47        24.86 o                         
   0 -10  14        129.43         90.99        36.94 o                         
   1 -10  14        219.68        218.83        32.35 o                         
   2 -10  14         68.27         35.83        36.38 o                         
   3 -10  14          1.71         47.32        31.77 o                         
   0  -9  14       1055.11        992.58        69.79 o                         
   1  -9  14         16.32          8.31        23.30 o                         
   2  -9  14         18.17          7.54        22.40 o                         
   3  -9  14        104.11        160.74        33.25 o                         
   0  -8  14         77.58         68.27        30.51 o                         
   1  -8  14        233.91        252.89        29.82 o                         
   2  -8  14        409.78        330.91        29.19 o                         
   3  -8  14         67.95        102.36        25.21 o                         
   0  -7  14       1857.36       1797.87        84.58 o                         
   1  -7  14        280.90        334.61        25.85 o                         
   2  -7  14        176.31        217.45        23.32 o                         
   3  -7  14        142.72        154.53        20.75 o                         
   4  -7  14         11.16         44.11        24.76 o                         
   0  -6  14       3446.77       3348.37       125.43 o                         
   1  -6  14         14.14         85.28        25.68 o                         
   2  -6  14        447.22        450.02        24.31 o                         
   3  -6  14        162.34        148.02        20.07 o                         
   4  -6  14         16.62         73.96        30.70 o                         
   0  -5  14        595.21        594.06        29.64 o                         
   1  -5  14       1050.63       1041.82        33.01 o                         
   2  -5  14        404.61        430.09        23.59 o                         
   3  -5  14         48.63         72.41        18.17 o                         
   4  -5  14         34.06         14.27        21.88 o                         
   0  -4  14       8192.10       7932.21       162.86 o                         
   1  -4  14         44.21         66.47        10.58 o                         
   2  -4  14        421.18        401.86        22.74 o                         
   3  -4  14        485.46        437.04        32.99 o                         
   4  -4  14         37.55         47.21        17.89 o                         
   0  -3  14       2304.78       2329.89        60.98 o                         
   1  -3  14        986.93        994.52        24.34 o                         
   2  -3  14       1116.99       1131.06        33.07 o                         
   3  -3  14        335.95        304.85        28.38 o                         
   4  -3  14         33.07         45.43        19.65 o                         
   0  -2  14       1787.90       1627.00       102.99 o                         
   1  -2  14       1377.88       1369.02        31.33 o                         
   2  -2  14       1450.12       1459.90        39.14 o                         
   3  -2  14        469.02        544.88        30.25 o                         
   4  -2  14         72.40         64.22        23.53 o                         
   0  -1  14       4447.07       4278.89       185.05 o                         
   1  -1  14        216.75        289.98        31.39 o                         
   2  -1  14        304.05        332.54        17.83 o                         
   3  -1  14        914.12        958.80        40.45 o                         
   4  -1  14          2.34         40.45        26.62 o                         
   0   0  14       5308.55       5715.65       213.92 o                         
   1   0  14       2418.47       2187.76        38.60 o                         
   2   0  14        957.94       1000.88        32.83 o                         
   3   0  14         38.12         37.24        24.19 o                         
   4   0  14         40.14        103.54        25.29 o                         
   0   1  14       4274.93       4243.02       218.51 o                         
   1   1  14        161.07        202.50        33.75 o                         
   2   1  14        231.30        243.73        18.44 o                         
   3   1  14        892.69        904.00        37.98 o                         
   4   1  14          2.38         55.35        28.95 o                         
   0   2  14       1628.07       1598.09        94.30 o                         
   1   2  14       1541.09       1575.34        40.81 o                         
   2   2  14       1529.52       1466.23        41.72 o                         
   3   2  14        405.70        408.57        30.72 o                         
   4   2  14         57.91         62.48        24.16 o                         
   0   3  14       2217.84       2283.46        68.95 o                         
   1   3  14        907.31        946.22        29.36 o                         
   2   3  14       1087.38       1104.05        36.76 o                         
   3   3  14        356.71        386.78        27.80 o                         
   4   3  14         30.82         52.16        27.99 o                         
   0   4  14       8017.74       7836.60       187.44 o                         
   1   4  14         30.56         43.47        13.69 o                         
   2   4  14        564.43        576.95        31.66 o                         
   3   4  14        470.20        478.71        33.46 o                         
   4   4  14         31.44         39.16        27.65 o                         
   0   5  14        559.36        484.36        31.85 o                         
   1   5  14       1010.04       1023.57        32.77 o                         
   2   5  14        430.32        479.25        29.87 o                         
   3   5  14         63.43         85.32        24.49 o                         
   4   5  14         30.61         97.41        37.96 o                         
   0   6  14       3686.33       3585.51       106.73 o                         
   1   6  14         27.63        135.68        27.11 o                         
   2   6  14        349.77        336.22        26.70 o                         
   3   6  14        184.55        194.26        29.76 o                         
   4   6  14         17.97          1.26        35.64 o                         
   0   7  14       1804.45       1789.84        57.39 o                         
   1   7  14        283.59        306.17        19.84 o                         
   2   7  14        196.92        192.09        22.90 o                         
   3   7  14        135.30        147.83        30.19 o                         
   4   7  14         10.14         34.84        49.53 o                         
   0   8  14        145.12        121.39        29.96 o                         
   1   8  14        205.43        241.85        21.54 o                         
   2   8  14        392.54        361.32        26.90 o                         
   3   8  14         88.02        126.42        27.66 o                         
   0   9  14       1042.52       1064.48        54.25 o                         
   1   9  14         19.82         66.14        25.22 o                         
   2   9  14         30.79          8.59        17.10 o                         
   3   9  14        103.83        122.95        27.64 o                         
   0  10  14        164.06        144.89        46.36 o                         
   1  10  14        217.62        276.44        30.66 o                         
   2  10  14         86.08         82.55        26.13 o                         
   3  10  14          1.66        -11.47        28.27 o                         
   0  11  14        150.66        159.52        81.40 o                         
   1  11  14         32.17         28.68        29.29 o                         
   2  11  14         12.24         26.64        26.25 o                         
   0  12  14         40.02         72.04        44.41 o                         
   1  12  14        112.14        117.41        40.52 o                         
   2  12  14         14.94         48.09        25.14 o                         
   0  13  14         56.23         29.19        43.51 o                         
   1  13  14         24.34         14.11        55.70 o                         
   0  14  14         59.04        122.89        57.01 o                         
   1 -13  15         27.72         12.27        28.95 o                         
   1 -12  15         19.96         -5.43        29.47 o                         
   2 -12  15         13.66          7.68        25.17 o                         
   1 -11  15        120.89         95.50        29.12 o                         
   2 -11  15         60.37         78.97        32.42 o                         
   1 -10  15         16.09         32.28        25.48 o                         
   2 -10  15         22.16         26.87        25.71 o                         
   3 -10  15         28.00         16.32        24.29 o                         
   1  -9  15        134.79        118.64        26.23 o                         
   2  -9  15         84.27        103.09        24.76 o                         
   3  -9  15         27.30         77.24        40.89 o                         
   1  -8  15        629.19        582.14        38.61 o                         
   2  -8  15        101.35        102.97        18.36 o                         
   3  -8  15         12.72          5.45        22.21 o                         
   1  -7  15        230.14        246.55        24.00 o                         
   2  -7  15         92.82         86.31        21.23 o                         
   3  -7  15         85.14         82.59        24.18 o                         
   4  -7  15         68.69         82.44        31.29 o                         
   1  -6  15        609.64        584.09        26.89 o                         
   2  -6  15         50.33         76.92        16.03 o                         
   3  -6  15          9.50         -4.25        15.56 o                         
   4  -6  15         45.83        117.90        26.20 o                         
   1  -5  15       2424.18       2068.91        76.72 o                         
   2  -5  15        420.37        397.51        23.63 o                         
   3  -5  15         67.23         78.94        18.33 o                         
   4  -5  15        175.97        167.13        28.39 o                         
   1  -4  15       1034.04       1009.52        26.32 o                         
   2  -4  15         79.48         97.63        17.67 o                         
   3  -4  15         66.95         62.31        19.61 o                         
   4  -4  15         66.40         68.80        33.60 o                         
   1  -3  15       1628.01       1503.30        32.76 o                         
   2  -3  15        466.64        457.01        22.45 o                         
   3  -3  15        267.15        252.63        30.83 o                         
   4  -3  15        333.18        295.47        27.43 o                         
   1  -2  15       2386.22       2256.24        51.38 o                         
   2  -2  15        261.98        291.92        19.84 o                         
   3  -2  15         13.60         39.99        19.61 o                         
   4  -2  15          2.14          3.14        19.68 o                         
   1  -1  15       3290.76       3102.11        61.19 o                         
   2  -1  15       1428.22       1494.41        37.35 o                         
   3  -1  15        466.08        478.04        29.05 o                         
   4  -1  15        298.17        330.80        38.95 o                         
   1   0  15        120.37        138.62        10.90 o                         
   2   0  15          4.96         32.67        13.58 o                         
   3   0  15        183.96        193.48        20.99 o                         
   4   0  15          0.86         18.67        25.12 o                         
   1   1  15       3497.47       3319.83        59.24 o                         
   2   1  15       1564.37       1556.80        48.81 o                         
   3   1  15        468.05        505.49        29.78 o                         
   4   1  15        303.54        329.93        28.10 o                         
   1   2  15       2266.58       2145.63        52.74 o                         
   2   2  15        240.55        241.23        26.94 o                         
   3   2  15         14.98         34.73        18.58 o                         
   4   2  15          0.85         12.41        22.25 o                         
   1   3  15       1712.55       1601.81        38.64 o                         
   2   3  15        504.16        494.58        25.64 o                         
   3   3  15        295.56        327.25        26.41 o                         
   4   3  15        337.78        308.91        35.42 o                         
   1   4  15       1043.42        992.53        36.25 o                         
   2   4  15        101.64        127.69        19.43 o                         
   3   4  15         51.04         62.53        24.50 o                         
   4   4  15         61.38         67.82        29.61 o                         
   1   5  15       2415.43       2153.25        50.97 o                         
   2   5  15        454.80        462.26        30.70 o                         
   3   5  15         70.76        101.20        26.07 o                         
   4   5  15        178.76        250.58        64.94 o                         
   1   6  15        569.00        513.12        27.05 o                         
   2   6  15         38.52         51.34        21.59 o                         
   3   6  15         14.11         76.39        24.47 o                         
   4   6  15         44.25         60.82        37.49 o                         
   1   7  15        202.25        178.24        20.19 o                         
   2   7  15        134.99        164.77        25.96 o                         
   3   7  15         84.19         79.14        26.38 o                         
   4   7  15         74.85         79.03        47.72 o                         
   1   8  15        632.25        636.18        45.20 o                         
   2   8  15        105.72         81.54        24.88 o                         
   3   8  15         13.90         10.68        25.01 o                         
   1   9  15        109.63        126.13        26.64 o                         
   2   9  15         90.82         81.97        29.86 o                         
   3   9  15         31.89         57.88        26.42 o                         
   1  10  15         18.31         42.88        25.45 o                         
   2  10  15         25.23         61.08        27.01 o                         
   3  10  15         30.75         18.72        28.20 o                         
   1  11  15        118.16        120.47        28.15 o                         
   2  11  15         71.64         73.82        28.80 o                         
   1  12  15         19.17        101.93        41.93 o                         
   2  12  15         13.13         16.59        27.87 o                         
   1  13  15         22.09         68.25        43.77 o                         
   0 -13  16        153.33        179.62        65.81 o                         
   1 -13  16         57.24         39.20        43.77 o                         
   0 -12  16         31.81         14.76        40.50 o                         
   1 -12  16         11.37        -12.61        29.78 o                         
   2 -12  16          9.59         10.16        35.52 o                         
   0 -11  16        378.02        380.39        53.42 o                         
   1 -11  16         37.23         27.02        28.22 o                         
   2 -11  16        114.31         75.76        31.19 o                         
   0 -10  16         42.53         62.59        54.05 o                         
   1 -10  16        105.99         94.40        30.01 o                         
   2 -10  16         26.95         14.10        25.30 o                         
   3 -10  16          2.59        -26.66        26.66 o                         
   0  -9  16         67.02         35.42        44.95 o                         
   1  -9  16        127.03        144.25        27.24 o                         
   2  -9  16        599.69        518.12        43.74 o                         
   3  -9  16          6.79         -1.22        31.34 o                         
   0  -8  16        362.83        337.74        45.81 o                         
   1  -8  16          2.12         41.69        23.51 o                         
   2  -8  16         10.44         30.96        14.41 o                         
   3  -8  16          8.31         33.30        22.98 o                         
   0  -7  16       2088.51       1980.90       238.38 o                         
   1  -7  16        548.99        565.03        28.90 o                         
   2  -7  16        342.26        331.78        27.39 o                         
   3  -7  16        181.29        189.72        29.07 o                         
   4  -7  16          7.84         53.71        34.28 o                         
   0  -6  16         31.28         52.30        31.77 o                         
   1  -6  16        244.36        270.86        21.40 o                         
   2  -6  16        105.22         92.48        19.03 o                         
   3  -6  16         15.09        -15.22        15.22 o                         
   4  -6  16          0.61         80.97        44.76 o                         
   0  -5  16       2907.44       2621.71        70.67 o                         
   1  -5  16        273.31        291.92        21.02 o                         
   2  -5  16        229.13        247.08        19.96 o                         
   3  -5  16        665.90        659.14        35.90 o                         
   4  -5  16         29.12          6.19        22.19 o                         
   0  -4  16        382.56        300.41        24.91 o                         
   1  -4  16        339.00        379.15        19.18 o                         
   2  -4  16        204.86        212.23        20.98 o                         
   3  -4  16         33.50         49.28        19.51 o                         
   4  -4  16          0.04         44.71        22.05 o                         
   0  -3  16       8245.55       8133.44       190.84 o                         
   1  -3  16       1064.78        990.36        26.60 o                         
   2  -3  16        420.42        391.39        21.89 o                         
   3  -3  16        506.13        549.80        36.17 o                         
   4  -3  16         21.57         25.57        17.90 o                         
   0  -2  16       1802.22       1566.12        46.60 o                         
   1  -2  16         77.74        102.96        17.99 o                         
   2  -2  16         19.13         33.94        13.37 o                         
   3  -2  16         31.60         53.82        19.25 o                         
   4  -2  16          0.24         16.55        25.50 o                         
   0  -1  16       4919.79       4400.38       102.56 o                         
   1  -1  16        873.19        852.20        22.78 o                         
   2  -1  16       3292.45       3260.84        70.50 o                         
   3  -1  16        227.30        220.14        25.10 o                         
   4  -1  16          0.60         74.24        29.69 o                         
   0   0  16          6.74         11.39        13.17 o                         
   1   0  16        857.75        808.36        21.38 o                         
   2   0  16          0.67         36.58        18.17 o                         
   3   0  16         40.41         36.20        19.79 o                         
   4   0  16          1.95          2.78        25.12 o                         
   0   1  16       4508.05       4104.69       152.84 o                         
   1   1  16        891.64        862.51        30.98 o                         
   2   1  16       3506.23       3476.98        80.54 o                         
   3   1  16        171.36        141.04        22.52 o                         
   4   1  16          0.51          3.41        20.52 o                         
   0   2  16       1752.71       1486.28        52.33 o                         
   1   2  16         87.88        108.99        23.57 o                         
   2   2  16         20.77         29.79        17.79 o                         
   3   2  16         30.23         29.26        18.94 o                         
   4   2  16          0.48         19.93        21.77 o                         
   0   3  16       7829.46       7629.91       206.77 o                         
   1   3  16       1242.71       1127.46        31.56 o                         
   2   3  16        504.23        488.98        25.88 o                         
   3   3  16        434.00        486.26        32.04 o                         
   4   3  16         22.36         54.00        26.98 o                         
   0   4  16        413.71        354.10        28.39 o                         
   1   4  16        356.28        427.07        27.21 o                         
   2   4  16        202.89        229.59        21.69 o                         
   3   4  16         25.86         46.38        24.82 o                         
   4   4  16          0.16         39.02        28.86 o                         
   0   5  16       2825.19       2515.81        79.94 o                         
   1   5  16        284.13        313.20        21.66 o                         
   2   5  16        198.56        210.45        25.63 o                         
   3   5  16        652.56        662.92        38.60 o                         
   4   5  16         35.63         70.64        35.92 o                         
   0   6  16         26.04         27.48        20.57 o                         
   1   6  16        233.43        263.97        24.35 o                         
   2   6  16        102.15        130.38        24.70 o                         
   3   6  16         11.26         75.89        24.97 o                         
   4   6  16          1.06         15.20        37.45 o                         
   0   7  16       2265.30       2226.21        81.92 o                         
   1   7  16        487.51        496.76        32.01 o                         
   2   7  16        304.58        271.09        28.59 o                         
   3   7  16        195.64        222.83        32.60 o                         
   4   7  16          9.18        121.36        81.95 o                         
   0   8  16        377.54        382.88        38.50 o                         
   1   8  16          1.05         44.27        25.22 o                         
   2   8  16         10.44          3.81        18.25 o                         
   3   8  16          6.50         10.66        24.23 o                         
   0   9  16         76.21         73.24        36.81 o                         
   1   9  16        118.73        144.50        27.52 o                         
   2   9  16        561.78        478.94        40.09 o                         
   3   9  16         10.40         14.33        24.86 o                         
   0  10  16         44.67         60.07        31.52 o                         
   1  10  16        108.17         83.93        24.97 o                         
   2  10  16         28.08         57.35        25.33 o                         
   3  10  16          2.34        -23.08        26.89 o                         
   0  11  16        317.46        334.64        53.85 o                         
   1  11  16         40.40         74.41        31.63 o                         
   2  11  16        126.20        160.84        34.28 o                         
   0  12  16         29.28        -33.33        56.95 o                         
   1  12  16         10.55         54.69        39.96 o                         
   2  12  16          9.66         64.92        28.71 o                         
   0  13  16        146.67        245.80        54.08 o                         
   1  13  16         62.82         91.35        51.58 o                         
   1 -13  17         10.77         49.25        59.15 o                         
   1 -12  17          5.45         24.65        30.32 o                         
   2 -12  17          7.22        -52.98        52.98 o                         
   1 -11  17         41.71         69.28        30.20 o                         
   2 -11  17          1.57         18.58        25.63 o                         
   1 -10  17         15.02         50.61        27.69 o                         
   2 -10  17         86.77         70.04        27.55 o                         
   3 -10  17          4.15         19.62        44.43 o                         
   1  -9  17        121.79        128.99        30.03 o                         
   2  -9  17         67.06         84.60        25.48 o                         
   3  -9  17         16.51         19.84        23.43 o                         
   1  -8  17        354.05        390.16        35.12 o                         
   2  -8  17        208.07        193.56        34.67 o                         
   3  -8  17          8.70         14.94        22.81 o                         
   1  -7  17        332.09        309.07        27.28 o                         
   2  -7  17         33.65         35.07        20.30 o                         
   3  -7  17         97.42         98.80        21.08 o                         
   1  -6  17        644.08        640.54        33.75 o                         
   2  -6  17        149.10        135.55        21.55 o                         
   3  -6  17         24.20         66.55        18.91 o                         
   4  -6  17         52.68         70.31        28.37 o                         
   1  -5  17       1971.42       1821.71        59.64 o                         
   2  -5  17        158.27        160.76        18.55 o                         
   3  -5  17         16.00          0.14        24.67 o                         
   4  -5  17         63.56         94.20        23.01 o                         
   1  -4  17       1063.17       1039.76        30.76 o                         
   2  -4  17        126.05        163.01        20.43 o                         
   3  -4  17         35.14         47.94        19.83 o                         
   4  -4  17         83.19         84.20        23.11 o                         
   1  -3  17       1671.02       1615.22        35.44 o                         
   2  -3  17        114.48        144.97        18.14 o                         
   3  -3  17        135.61        114.79        23.56 o                         
   4  -3  17        209.26        200.43        25.45 o                         
   1  -2  17       1376.09       1273.44        30.97 o                         
   2  -2  17        787.98        799.22        27.28 o                         
   3  -2  17         12.61         26.28        20.74 o                         
   4  -2  17         98.09        117.52        32.07 o                         
   1  -1  17       2677.22       2552.25        46.34 o                         
   2  -1  17        468.91        493.24        25.71 o                         
   3  -1  17        186.18        154.44        25.67 o                         
   4  -1  17        137.89        220.15        52.78 o                         
   1   0  17        352.70        309.95        15.08 o                         
   2   0  17       1427.60       1408.95        40.66 o                         
   3   0  17          1.22        -18.84        18.84 o                         
   4   0  17         31.87         45.17        26.22 o                         
   1   1  17       2719.01       2613.25        51.78 o                         
   2   1  17        516.89        533.35        30.31 o                         
   3   1  17        149.29        131.25        23.57 o                         
   4   1  17        132.68        169.08        25.32 o                         
   1   2  17       1293.28       1206.62        34.40 o                         
   2   2  17        744.29        730.66        34.21 o                         
   3   2  17          6.07         26.49        20.09 o                         
   4   2  17         81.00        100.66        25.21 o                         
   1   3  17       1697.07       1668.03        41.80 o                         
   2   3  17         77.68        123.42        21.06 o                         
   3   3  17        137.43        134.70        22.89 o                         
   4   3  17        213.47        144.99        26.81 o                         
   1   4  17       1060.05       1108.11        39.33 o                         
   2   4  17        128.35        175.86        22.81 o                         
   3   4  17         33.10         86.19        25.72 o                         
   4   4  17         81.25         84.91        30.53 o                         
   1   5  17       2027.98       1944.73        93.88 o                         
   2   5  17        167.81        227.65        26.74 o                         
   3   5  17         10.63         50.45        26.68 o                         
   4   5  17         63.39         33.94        38.80 o                         
   1   6  17        626.15        617.81        32.67 o                         
   2   6  17        163.75        169.42        26.14 o                         
   3   6  17         19.18        101.21        26.93 o                         
   4   6  17         53.82         79.93        72.23 o                         
   1   7  17        338.52        364.91        29.79 o                         
   2   7  17         55.97         32.45        31.04 o                         
   3   7  17         93.66        133.79        33.53 o                         
   1   8  17        345.63        345.07        26.73 o                         
   2   8  17        214.94        176.87        28.93 o                         
   3   8  17         11.05         36.85        24.24 o                         
   1   9  17        135.11        150.39        24.24 o                         
   2   9  17         56.49         54.94        38.82 o                         
   3   9  17         20.67          9.31        26.98 o                         
   1  10  17         13.95         37.20        23.30 o                         
   2  10  17         87.80        109.66        29.27 o                         
   3  10  17          5.87        140.49        64.35 o                         
   1  11  17         52.54        106.00        32.93 o                         
   2  11  17          2.08         -5.73        27.45 o                         
   1  12  17          4.82         65.00        40.89 o                         
   2  12  17          8.05         10.22        95.97 o                         
   1  13  17          6.95        130.22        69.48 o                         
   0 -12  18        144.56        173.37        51.36 o                         
   1 -12  18         59.37         35.34        28.89 o                         
   0 -11  18          0.66         14.39        39.47 o                         
   1 -11  18         56.63         17.53        27.90 o                         
   2 -11  18          8.92         -9.80        34.35 o                         
   0 -10  18        117.08        110.14        42.94 o                         
   1 -10  18        184.02        196.06        31.72 o                         
   2 -10  18        151.48        134.54        30.34 o                         
   0  -9  18        247.45        196.90        40.26 o                         
   1  -9  18        213.24        155.25        30.77 o                         
   2  -9  18         44.41         76.19        25.19 o                         
   3  -9  18         26.84         38.02        27.95 o                         
   0  -8  18        135.87         86.26        34.41 o                         
   1  -8  18        186.33        178.33        29.61 o                         
   2  -8  18        186.15        190.36        28.53 o                         
   3  -8  18         41.54         11.01        26.97 o                         
   0  -7  18       1398.69       1262.05        72.79 o                         
   1  -7  18        104.49        137.47        23.53 o                         
   2  -7  18        127.47         87.72        30.69 o                         
   3  -7  18         49.42         56.14        21.48 o                         
   0  -6  18       1961.66       1743.85        67.72 o                         
   1  -6  18          5.54         14.30        13.84 o                         
   2  -6  18        157.44        165.55        23.76 o                         
   3  -6  18        298.04        288.75        31.07 o                         
   4  -6  18         14.82          7.69        48.15 o                         
   0  -5  18         78.56         92.78        21.46 o                         
   1  -5  18         28.02         96.30        18.47 o                         
   2  -5  18        604.28        571.40        29.12 o                         
   3  -5  18         45.79         53.79        23.27 o                         
   4  -5  18          6.67         28.27        20.05 o                         
   0  -4  18       5068.25       4878.44       111.62 o                         
   1  -4  18         53.26         72.69        14.59 o                         
   2  -4  18        208.85        171.45        19.65 o                         
   3  -4  18        703.10        805.01        40.16 o                         
   4  -4  18         31.91         73.05        22.98 o                         
   0  -3  18       2662.25       2639.62        84.73 o                         
   1  -3  18        685.96        716.52        27.59 o                         
   2  -3  18        682.69        681.68        29.59 o                         
   3  -3  18         32.45         43.61        20.74 o                         
   4  -3  18         28.56        104.33        24.18 o                         
   0  -2  18       2518.20       2256.67        90.18 o                         
   1  -2  18        614.23        592.93        22.85 o                         
   2  -2  18       1303.89       1292.32        40.10 o                         
   3  -2  18        398.00        350.17        28.25 o                         
   4  -2  18         21.06         66.36        28.48 o                         
   0  -1  18        602.46        521.35        31.25 o                         
   1  -1  18        795.11        739.38        22.24 o                         
   2  -1  18        108.30        135.25        21.21 o                         
   3  -1  18         56.32         79.71        22.36 o                         
   4  -1  18         59.40         48.17        35.26 o                         
   0   0  18       2707.18       2470.33        71.04 o                         
   1   0  18       1169.40       1071.88        26.77 o                         
   2   0  18       3098.47       3049.96        76.36 o                         
   3   0  18        259.06        250.11        42.34 o                         
   4   0  18         16.42         67.54        45.67 o                         
   0   1  18        476.34        362.11        28.85 o                         
   1   1  18        752.03        661.94        26.48 o                         
   2   1  18         79.89        109.15        20.98 o                         
   3   1  18         68.08         90.86        24.29 o                         
   4   1  18         62.18         68.84        30.88 o                         
   0   2  18       2299.16       2275.72       141.07 o                         
   1   2  18        706.76        675.19        25.64 o                         
   2   2  18       1426.01       1295.59        53.10 o                         
   3   2  18        424.81        417.12        35.10 o                         
   4   2  18         18.78         57.90        23.45 o                         
   0   3  18       2827.53       2755.97        82.57 o                         
   1   3  18        676.28        696.85        26.82 o                         
   2   3  18        591.91        658.00        76.62 o                         
   3   3  18         41.36         64.17        19.93 o                         
   4   3  18         31.58         47.22        29.14 o                         
   0   4  18       4889.46       4709.31       126.22 o                         
   1   4  18         87.23        134.25        24.34 o                         
   2   4  18        267.20        282.19        25.58 o                         
   3   4  18        703.05        683.08        39.15 o                         
   4   4  18         34.13         15.29        26.37 o                         
   0   5  18         56.67         71.20        23.92 o                         
   1   5  18         35.40         82.80        26.69 o                         
   2   5  18        585.62        584.38        41.86 o                         
   3   5  18         36.75         77.99        25.81 o                         
   4   5  18          6.84         28.09        45.09 o                         
   0   6  18       1990.58       1830.94        84.83 o                         
   1   6  18          1.33         41.93        20.65 o                         
   2   6  18        138.34        167.47        27.08 o                         
   3   6  18        336.28        325.28        33.73 o                         
   0   7  18       1298.92       1281.78        62.38 o                         
   1   7  18        110.62        141.51        23.56 o                         
   2   7  18        145.72        154.42        30.28 o                         
   3   7  18         39.86        113.01        31.68 o                         
   0   8  18        147.84        129.66        32.27 o                         
   1   8  18        172.09        183.67        23.97 o                         
   2   8  18        167.57        141.10        29.45 o                         
   3   8  18         66.01         39.45        26.80 o                         
   0   9  18        268.02        285.74        37.78 o                         
   1   9  18        222.19        216.34        26.20 o                         
   2   9  18         46.03         24.04        28.10 o                         
   3   9  18         28.06         39.02        36.87 o                         
   0  10  18        114.26        154.02        35.89 o                         
   1  10  18        189.99        187.39        33.60 o                         
   2  10  18        151.86        106.37        29.84 o                         
   0  11  18          0.72         31.36        45.61 o                         
   1  11  18         54.47         54.23        31.31 o                         
   2  11  18          8.50        -15.32        27.69 o                         
   0  12  18        127.44        129.38        50.29 o                         
   1  12  18         65.67        117.01        41.06 o                         
   0  13  18         42.07         47.85        53.35 o                         
   1 -12  19         68.18         34.36        31.47 o                         
   1 -11  19          3.59        -15.72        32.96 o                         
   2 -11  19          2.83         -8.40        30.24 o                         
   1 -10  19        136.01        162.50        30.46 o                         
   2 -10  19         19.43         38.33        27.34 o                         
   1  -9  19         20.20         59.81        26.96 o                         
   2  -9  19         21.44         14.24        32.20 o                         
   3  -9  19         10.87         49.74        25.33 o                         
   1  -8  19        364.59        409.53        36.56 o                         
   2  -8  19        103.76         91.00        25.82 o                         
   3  -8  19         19.53         60.86        26.29 o                         
   1  -7  19         37.66         52.26        22.15 o                         
   2  -7  19         62.40         41.47        21.06 o                         
   3  -7  19          2.12         70.08        33.36 o                         
   1  -6  19        760.35        771.89        37.88 o                         
   2  -6  19        254.72        266.08        24.38 o                         
   3  -6  19         43.37         77.08        25.90 o                         
   1  -5  19         12.04         14.82        17.06 o                         
   2  -5  19        238.20        206.86        21.84 o                         
   3  -5  19          2.31         28.59        19.86 o                         
   4  -5  19         25.88         20.15        26.51 o                         
   1  -4  19       1303.47       1199.04        37.47 o                         
   2  -4  19        184.67        219.59        21.66 o                         
   3  -4  19        125.61        153.28        24.18 o                         
   4  -4  19        116.99        157.89        28.67 o                         
   1  -3  19        104.87        119.98        16.72 o                         
   2  -3  19         56.10         71.51        17.86 o                         
   3  -3  19         15.39         20.05        25.58 o                         
   4  -3  19          6.19         80.62        24.38 o                         
   1  -2  19       2893.99       2694.23        59.33 o                         
   2  -2  19        459.46        420.98        24.07 o                         
   3  -2  19         77.44         50.42        24.81 o                         
   4  -2  19        161.00        176.22        31.67 o                         
   1  -1  19         98.81        129.94        16.23 o                         
   2  -1  19        271.80        306.31        21.95 o                         
   3  -1  19         35.59         58.58        21.00 o                         
   4  -1  19          6.56         33.03        29.80 o                         
   1   0  19       2633.34       2515.80        49.88 o                         
   2   0  19        243.97        291.63        25.75 o                         
   3   0  19        248.75        216.88        27.03 o                         
   4   0  19        312.64        281.78        60.42 o                         
   1   1  19         96.22        118.99        17.08 o                         
   2   1  19        264.00        306.57        25.73 o                         
   3   1  19         31.15         62.42        21.47 o                         
   4   1  19          6.82         34.94        28.48 o                         
   1   2  19       3014.80       2791.63        59.79 o                         
   2   2  19        406.83        337.56        28.60 o                         
   3   2  19         92.22         89.28        21.96 o                         
   4   2  19        167.42        244.64        52.34 o                         
   1   3  19        103.90        121.94        20.55 o                         
   2   3  19         65.21         94.96        21.52 o                         
   3   3  19         16.22        -10.12        18.24 o                         
   4   3  19          5.74         13.26        21.42 o                         
   1   4  19       1285.84       1165.76        42.39 o                         
   2   4  19        201.41        280.37        32.23 o                         
   3   4  19        117.08         76.93        19.54 o                         
   4   4  19        115.72        145.24        29.25 o                         
   1   5  19         11.67         37.28        20.54 o                         
   2   5  19        237.10        271.13        33.67 o                         
   3   5  19          3.35         37.75        22.06 o                         
   4   5  19         25.63        -45.59        45.59 o                         
   1   6  19        749.06        808.18        39.00 o                         
   2   6  19        226.57        305.34        40.03 o                         
   3   6  19         56.71         71.65        25.76 o                         
   1   7  19         36.84         69.86        23.78 o                         
   2   7  19         56.24         74.15        24.90 o                         
   3   7  19          1.77         78.80        27.53 o                         
   1   8  19        372.00        346.81        27.32 o                         
   2   8  19         99.27         34.81        36.69 o                         
   3   8  19         13.38         67.51        26.43 o                         
   1   9  19         20.32         45.51        22.40 o                         
   2   9  19         23.71        -16.07        26.59 o                         
   3   9  19         11.86         31.98        29.05 o                         
   1  10  19        119.36        215.06        33.98 o                         
   2  10  19         13.74          3.57        38.22 o                         
   1  11  19          3.49         35.29        32.08 o                         
   2  11  19          2.74          2.67        26.12 o                         
   1  12  19         74.53         96.06        39.16 o                         
   0 -12  20         42.34         67.67        46.77 o                         
   1 -12  20         33.96        -24.26        62.15 o                         
   0 -11  20          1.41         30.90        43.45 o                         
   1 -11  20         19.69         38.29        32.59 o                         
   2 -11  20          0.38         71.46        53.01 o                         
   0 -10  20        445.10        341.41       114.76 o                         
   1 -10  20         12.82         33.00        29.27 o                         
   2 -10  20          4.53         26.93        41.33 o                         
   0  -9  20         36.67          2.91        30.96 o                         
   1  -9  20         60.09        105.73        30.11 o                         
   2  -9  20         79.07         57.95        19.85 o                         
   3  -9  20         34.93        111.81        34.02 o                         
   0  -8  20        606.78        517.33        52.22 o                         
   1  -8  20         46.49         41.01        26.94 o                         
   2  -8  20        120.49        132.78        25.60 o                         
   3  -8  20         86.56         87.79        27.61 o                         
   0  -7  20        234.36        226.86        55.24 o                         
   1  -7  20         87.84         68.01        21.30 o                         
   2  -7  20        151.66        202.16        23.64 o                         
   3  -7  20        109.79        132.46        27.88 o                         
   0  -6  20        605.09        547.71        39.69 o                         
   1  -6  20        494.41        454.82        38.71 o                         
   2  -6  20        510.36        446.91        28.34 o                         
   3  -6  20         26.81         47.31        25.52 o                         
   0  -5  20       1382.03       1208.51        47.25 o                         
   1  -5  20         45.39         44.76        18.33 o                         
   2  -5  20         22.51         97.11        22.27 o                         
   3  -5  20        114.28         68.05        40.03 o                         
   4  -5  20          2.55        -20.70        60.59 o                         
   0  -4  20        833.03        849.92        47.17 o                         
   1  -4  20       1010.22        915.45        37.21 o                         
   2  -4  20        938.76        868.53        35.27 o                         
   3  -4  20         71.27         40.74        26.19 o                         
   4  -4  20          1.76          2.71        25.86 o                         
   0  -3  20        972.85        961.42        40.66 o                         
   1  -3  20          3.78         11.99        15.63 o                         
   2  -3  20        107.03         75.58        20.87 o                         
   3  -3  20        241.37        262.51        26.80 o                         
   4  -3  20          5.38         25.10        35.04 o                         
   0  -2  20       1961.25       1886.60        86.26 o                         
   1  -2  20        176.14        172.40        16.89 o                         
   2  -2  20       1251.80       1153.90        38.04 o                         
   3  -2  20        438.37        427.07        36.55 o                         
   4  -2  20         14.58          0.18        40.68 o                         
   0  -1  20        299.39        302.92        25.76 o                         
   1  -1  20       1169.84       1099.19        32.48 o                         
   2  -1  20        151.61        166.52        22.92 o                         
   3  -1  20        174.75        192.06        26.43 o                         
   4  -1  20          8.53         54.75        69.88 o                         
   0   0  20       8240.24       8084.57       186.73 o                         
   1   0  20         50.29        127.89        24.66 o                         
   2   0  20        285.80        274.53        25.56 o                         
   3   0  20        598.41        626.12        37.32 o                         
   4   0  20         29.56         76.10        59.76 o                         
   0   1  20        337.10        372.94        36.96 o                         
   1   1  20       1169.98       1142.08        37.96 o                         
   2   1  20        110.51        121.20        21.09 o                         
   3   1  20        141.91        145.00        25.22 o                         
   4   1  20          8.40         56.83        24.76 o                         
   0   2  20       2264.16       2139.20       102.18 o                         
   1   2  20        131.54        191.69        24.00 o                         
   2   2  20       1107.53       1084.32        48.51 o                         
   3   2  20        483.33        547.06        35.91 o                         
   4   2  20         17.09         77.90        25.70 o                         
   0   3  20        952.06        973.72        46.96 o                         
   1   3  20          2.88         23.06        23.44 o                         
   2   3  20         99.95        114.75        22.11 o                         
   3   3  20        221.94        208.55        26.93 o                         
   4   3  20          5.09         41.03        26.04 o                         
   0   4  20        880.36        862.23        45.65 o                         
   1   4  20        939.78        916.78        38.58 o                         
   2   4  20        946.14        946.68        49.09 o                         
   3   4  20         93.25        106.17        29.30 o                         
   4   4  20          0.60        -30.16        30.16 o                         
   0   5  20       1360.36       1156.78        70.88 o                         
   1   5  20         61.88         86.35        22.48 o                         
   2   5  20         17.12         59.70        34.89 o                         
   3   5  20        115.37         85.50        46.91 o                         
   4   5  20          2.16        -43.75        43.75 o                         
   0   6  20        626.22        573.15        82.92 o                         
   1   6  20        533.23        580.06        34.90 o                         
   2   6  20        544.60        525.21        46.78 o                         
   3   6  20         17.19         73.56        25.64 o                         
   0   7  20        225.52        261.83        36.53 o                         
   1   7  20        102.20        114.08        23.65 o                         
   2   7  20        141.48        143.79        31.01 o                         
   3   7  20        112.10        133.62        27.08 o                         
   0   8  20        522.18        493.63        46.81 o                         
   1   8  20         56.74         67.26        22.20 o                         
   2   8  20        155.64        194.61        31.68 o                         
   3   8  20         75.99        111.69        24.68 o                         
   0   9  20         21.67         48.69        32.78 o                         
   1   9  20         58.35         86.05        26.31 o                         
   2   9  20         84.13        113.38        32.35 o                         
   3   9  20         40.17         75.96        38.13 o                         
   0  10  20        465.81        458.43        52.47 o                         
   1  10  20          9.00         24.40        29.12 o                         
   2  10  20          1.13        -25.41        25.41 o                         
   0  11  20          0.25        -17.07        39.94 o                         
   1  11  20         20.24         19.74        30.18 o                         
   2  11  20          1.07         58.13        35.84 o                         
   0  12  20         57.22         75.89        44.44 o                         
   1  12  20         30.88         84.69        46.66 o                         
   1 -11  21         76.58         39.87        31.21 o                         
   1 -10  21          2.73          3.72        27.99 o                         
   2 -10  21         15.62         10.97        26.47 o                         
   1  -9  21        230.12        248.03        35.24 o                         
   2  -9  21         23.38         48.15        25.23 o                         
   1  -8  21        159.71        150.30        31.10 o                         
   2  -8  21         60.74         63.28        24.85 o                         
   3  -8  21         15.20         45.71        28.58 o                         
   1  -7  21        298.09        286.63        33.96 o                         
   2  -7  21         81.51        111.01        22.03 o                         
   3  -7  21         23.40         44.46        24.58 o                         
   1  -6  21        199.76        209.98        23.23 o                         
   2  -6  21         84.48        114.02        21.32 o                         
   3  -6  21        102.06         77.23        25.30 o                         
   1  -5  21        771.40        712.54        31.53 o                         
   2  -5  21        455.18        463.32        28.99 o                         
   3  -5  21         89.70         68.13        24.67 o                         
   1  -4  21        134.95        186.39        20.58 o                         
   2  -4  21        117.29        163.91        21.60 o                         
   3  -4  21        260.92        251.58        30.09 o                         
   4  -4  21         25.45         29.18        25.18 o                         
   1  -3  21       1189.60       1141.02        37.99 o                         
   2  -3  21        546.19        542.69        32.42 o                         
   3  -3  21         83.29         98.75        29.23 o                         
   4  -3  21         70.26         38.34        26.58 o                         
   1  -2  21        378.84        354.87        29.78 o                         
   2  -2  21        286.79        334.23        26.55 o                         
   3  -2  21         96.80         50.58        26.47 o                         
   4  -2  21         17.66         52.66        27.64 o                         
   1  -1  21       2784.16       2625.93        55.61 o                         
   2  -1  21        357.16        354.82        30.34 o                         
   3  -1  21         45.20         80.44        25.52 o                         
   4  -1  21        120.02        155.02        36.48 o                         
   1   0  21         99.97        113.40        18.27 o                         
   2   0  21          9.98         22.91        18.41 o                         
   3   0  21        193.98        183.22        27.04 o                         
   4   0  21         50.58        102.59        30.28 o                         
   1   1  21       2776.37       2780.27        65.83 o                         
   2   1  21        398.03        427.12        28.91 o                         
   3   1  21         40.40         38.70        25.81 o                         
   4   1  21        132.01        191.46        31.92 o                         
   1   2  21        325.98        372.02        28.38 o                         
   2   2  21        261.78        318.36        30.49 o                         
   3   2  21         96.83        150.51        24.95 o                         
   4   2  21         18.44         52.70        26.03 o                         
   1   3  21       1172.85       1163.78        43.90 o                         
   2   3  21        564.27        568.36        40.93 o                         
   3   3  21         82.25         62.26        23.97 o                         
   4   3  21         79.03         71.08        27.06 o                         
   1   4  21        146.98        231.83        25.77 o                         
   2   4  21        126.34        165.71        30.58 o                         
   3   4  21        250.94        265.93        35.97 o                         
   4   4  21         22.91         15.34        38.07 o                         
   1   5  21        788.02        779.53        37.02 o                         
   2   5  21        464.30        499.20        47.99 o                         
   3   5  21         90.26         72.21        30.36 o                         
   1   6  21        144.70        173.06        26.63 o                         
   2   6  21         70.31        122.65        29.35 o                         
   3   6  21        107.16        126.80        32.94 o                         
   1   7  21        298.60        340.48        31.66 o                         
   2   7  21         93.34        119.61        29.59 o                         
   3   7  21         24.07         43.85        32.95 o                         
   1   8  21        163.48        199.28        22.90 o                         
   2   8  21         65.19         74.84        30.04 o                         
   3   8  21         15.67         77.40        48.47 o                         
   1   9  21        229.10        219.76        27.47 o                         
   2   9  21         27.75         95.27        30.96 o                         
   1  10  21          6.75         -5.27        26.22 o                         
   2  10  21         18.91         23.62        33.57 o                         
   1  11  21         74.58         88.59        28.69 o                         
   2  11  21         10.13        -11.41        30.37 o                         
   1  12  21          3.42         57.92        35.22 o                         
   0 -11  22        205.79        197.13        47.98 o                         
   1 -11  22         36.89         48.83        29.44 o                         
   0 -10  22         34.03         52.27        53.78 o                         
   1 -10  22         20.26         33.06        29.56 o                         
   2 -10  22          2.95          5.54        22.53 o                         
   0  -9  22        299.42        298.43        49.58 o                         
   1  -9  22         25.68         36.86        27.95 o                         
   2  -9  22          5.19         -5.49        24.83 o                         
   0  -8  22         69.24         51.23        37.10 o                         
   1  -8  22         57.04         72.96        43.41 o                         
   2  -8  22         30.81         48.39        25.47 o                         
   3  -8  22         13.59         12.44        36.00 o                         
   0  -7  22        525.88        527.09        54.83 o                         
   1  -7  22        199.45        184.52        30.92 o                         
   2  -7  22        111.42        117.74        21.66 o                         
   3  -7  22        137.86        156.44        28.16 o                         
   0  -6  22        512.65        475.63        39.41 o                         
   1  -6  22        105.43        106.79        21.62 o                         
   2  -6  22         58.91        100.32        21.68 o                         
   3  -6  22          8.50         27.97        23.79 o                         
   0  -5  22        274.77        257.11        32.54 o                         
   1  -5  22        493.18        548.83        28.93 o                         
   2  -5  22        701.91        675.54        33.50 o                         
   3  -5  22         48.83         73.08        24.36 o                         
   0  -4  22        144.81        175.61        30.02 o                         
   1  -4  22         88.80        109.87        19.39 o                         
   2  -4  22         32.50         67.30        22.56 o                         
   3  -4  22          3.66         15.77        26.49 o                         
   0  -3  22       1775.33       1723.16        59.72 o                         
   1  -3  22        496.16        530.48        27.75 o                         
   2  -3  22        817.75        820.96        39.48 o                         
   3  -3  22        168.80        165.01        31.94 o                         
   4  -3  22          3.08         37.09        44.36 o                         
   0  -2  22          5.36         19.81        34.94 o                         
   1  -2  22        339.19        325.40        22.54 o                         
   2  -2  22         31.71         76.44        20.31 o                         
   3  -2  22         30.24         41.24        24.12 o                         
   4  -2  22          5.75         30.97        25.17 o                         
   0  -1  22       3573.32       3815.03        95.69 o                         
   1  -1  22        225.17        238.03        26.74 o                         
   2  -1  22        258.32        272.55        25.40 o                         
   3  -1  22        642.92        597.39        41.70 o                         
   4  -1  22         38.87         69.44        42.84 o                         
   0   0  22       1195.16       1206.44        61.45 o                         
   1   0  22        691.07        689.59        55.10 o                         
   2   0  22         13.90         16.18        19.60 o                         
   3   0  22          3.82         38.36        26.00 o                         
   4   0  22          5.32         39.93        27.20 o                         
   0   1  22       3865.97       3971.67       112.59 o                         
   1   1  22        162.37        183.46        30.56 o                         
   2   1  22        254.02        243.70        24.58 o                         
   3   1  22        653.57        603.42        36.40 o                         
   4   1  22         42.39        164.22        36.78 o                         
   0   2  22          5.90         10.34        20.14 o                         
   1   2  22        322.04        334.39        27.06 o                         
   2   2  22         31.54         50.08        19.55 o                         
   3   2  22         31.71         33.98        22.52 o                         
   4   2  22          5.92          2.58        42.88 o                         
   0   3  22       2091.80       2012.80        91.29 o                         
   1   3  22        435.76        447.28        33.07 o                         
   2   3  22        770.56        778.52        45.33 o                         
   3   3  22        199.87        216.83        32.43 o                         
   4   3  22          3.76        -19.64        37.90 o                         
   0   4  22        137.82        174.19        27.35 o                         
   1   4  22         94.56        160.31        24.14 o                         
   2   4  22         37.55        104.93        30.66 o                         
   3   4  22          3.42         63.39        29.89 o                         
   0   5  22        228.72        186.44        47.59 o                         
   1   5  22        475.88        533.67        33.23 o                         
   2   5  22        712.53        751.01        54.90 o                         
   3   5  22         42.29         57.58        30.29 o                         
   0   6  22        527.98        449.24        51.91 o                         
   1   6  22        101.69        111.51        24.72 o                         
   2   6  22         54.47         89.55        29.43 o                         
   3   6  22          8.04         30.42        30.56 o                         
   0   7  22        489.22        521.87        56.58 o                         
   1   7  22        213.22        244.96        29.99 o                         
   2   7  22        145.47        115.45        31.90 o                         
   3   7  22        111.90        122.03        36.81 o                         
   0   8  22         67.26        106.10        37.24 o                         
   1   8  22         59.24         71.49        30.21 o                         
   2   8  22         29.00         37.28        29.68 o                         
   3   8  22         13.00        144.29        44.79 o                         
   0   9  22        295.51        346.83        46.22 o                         
   1   9  22         32.24         38.92        22.84 o                         
   2   9  22          1.26         13.05        27.86 o                         
   0  10  22         33.63         29.20        34.54 o                         
   1  10  22         20.01         -9.39        28.16 o                         
   2  10  22          3.41         45.96        53.12 o                         
   0  11  22        229.04        340.99        81.70 o                         
   1  11  22         31.69         53.86        42.55 o                         
   1 -11  23         28.85         77.02        28.24 o                         
   1 -10  23          7.78         25.06        29.71 o                         
   2 -10  23          6.02         57.32        20.30 o                         
   1  -9  23        149.91        131.45        32.70 o                         
   2  -9  23         51.69         49.06        27.07 o                         
   1  -8  23         72.21         18.76        24.80 o                         
   2  -8  23         18.34         35.22        24.38 o                         
   3  -8  23         14.32         54.81        62.76 o                         
   1  -7  23        294.64        255.63        33.08 o                         
   2  -7  23         31.33         -9.12        20.31 o                         
   3  -7  23         68.94         21.61        25.24 o                         
   1  -6  23         81.58        104.00        20.70 o                         
   2  -6  23        132.08        128.06        22.28 o                         
   3  -6  23         10.22         11.17        37.13 o                         
   1  -5  23        877.19        856.79        36.53 o                         
   2  -5  23        292.25        295.22        29.32 o                         
   3  -5  23         67.77         43.87        37.11 o                         
   1  -4  23        106.61        111.82        20.41 o                         
   2  -4  23        162.89        159.68        24.32 o                         
   3  -4  23         29.97         27.66        29.19 o                         
   1  -3  23        757.68        771.61        32.56 o                         
   2  -3  23        292.75        289.02        31.06 o                         
   3  -3  23        175.47        179.80        32.68 o                         
   1  -2  23        137.27        153.53        21.69 o                         
   2  -2  23        117.15        167.58        24.17 o                         
   3  -2  23         57.41         83.92        25.60 o                         
   1  -1  23       2078.61       1891.88        68.13 o                         
   2  -1  23        578.81        588.94        33.37 o                         
   3  -1  23        168.75        244.72        38.07 o                         
   4  -1  23         77.09        106.33        32.18 o                         
   1   0  23         68.46         31.15        25.96 o                         
   2   0  23        192.65        182.83        25.71 o                         
   3   0  23          4.52         33.15        22.26 o                         
   4   0  23         47.17         28.19        37.74 o                         
   1   1  23       2065.19       1912.25        97.34 o                         
   2   1  23        614.90        609.42        34.17 o                         
   3   1  23        156.53        205.10        26.40 o                         
   4   1  23         74.34         82.55        54.84 o                         
   1   2  23        123.33        147.83        26.71 o                         
   2   2  23        103.89        128.25        32.17 o                         
   3   2  23         54.40         58.67        26.44 o                         
   1   3  23        719.99        750.64        42.24 o                         
   2   3  23        283.32        303.08        39.35 o                         
   3   3  23        179.99        185.68        31.21 o                         
   1   4  23         94.84        156.21        25.38 o                         
   2   4  23        156.79        136.01        27.48 o                         
   3   4  23         32.12         89.06        43.64 o                         
   1   5  23        933.04       1002.83        43.53 o                         
   2   5  23        288.98        384.53        46.83 o                         
   3   5  23         63.65         83.36        30.33 o                         
   1   6  23         69.51         90.69        23.81 o                         
   2   6  23        141.20        170.71        32.19 o                         
   3   6  23         11.83         34.25        30.87 o                         
   1   7  23        315.02        348.19        31.83 o                         
   2   7  23         36.35         28.21        28.99 o                         
   3   7  23         67.29         91.01        35.66 o                         
   1   8  23         64.86         67.80        30.30 o                         
   2   8  23         22.18         68.84        30.87 o                         
   1   9  23        143.04        140.96        26.88 o                         
   2   9  23         44.90         53.28        31.17 o                         
   1  10  23          8.38         -3.91        27.84 o                         
   2  10  23          7.04         18.59        37.67 o                         
   1  11  23         29.42         41.51        38.83 o                         
   0 -11  24         63.16        106.39        70.09 o                         
   0 -10  24        156.39        142.84        45.88 o                         
   1 -10  24         13.50         48.15        28.86 o                         
   0  -9  24         73.41         93.81        44.14 o                         
   1  -9  24         42.67         71.55        31.39 o                         
   2  -9  24         56.88         94.79        29.59 o                         
   0  -8  24        409.17        399.78        53.70 o                         
   1  -8  24         16.86         39.34        22.23 o                         
   2  -8  24         11.71         34.58        29.69 o                         
   0  -7  24        161.35        216.77        39.45 o                         
   1  -7  24        256.16        261.63        36.66 o                         
   2  -7  24         58.18         48.06        21.64 o                         
   3  -7  24         42.73         66.38        33.42 o                         
   0  -6  24         82.84        137.14        31.34 o                         
   1  -6  24        139.93        146.56        24.41 o                         
   2  -6  24        275.56        256.91        39.57 o                         
   3  -6  24         55.59         37.55        25.05 o                         
   0  -5  24        100.05        114.33        41.24 o                         
   1  -5  24        133.27        187.00        22.73 o                         
   2  -5  24         71.96        114.49        25.81 o                         
   3  -5  24        104.38        132.40        30.72 o                         
   0  -4  24        327.30        317.75        28.84 o                         
   1  -4  24        536.87        545.61        29.84 o                         
   2  -4  24        490.99        481.13        38.08 o                         
   3  -4  24         74.72         74.30        41.41 o                         
   0  -3  24        699.43        797.18        42.60 o                         
   1  -3  24        220.78        211.53        22.71 o                         
   2  -3  24        113.77         98.52        27.24 o                         
   3  -3  24        122.51        174.36        31.79 o                         
   0  -2  24       1932.90       1854.49        60.11 o                         
   1  -2  24        271.96        267.76        22.40 o                         
   2  -2  24        181.81        214.47        29.22 o                         
   3  -2  24        190.42        220.45        31.57 o                         
   0  -1  24       1074.02       1071.60        51.87 o                         
   1  -1  24         57.22         55.20        26.43 o                         
   2  -1  24        313.86        358.62        31.25 o                         
   3  -1  24         65.79         73.67        25.35 o                         
   0   0  24       3412.36       3302.12       115.56 o                         
   1   0  24          4.20         20.10        32.41 o                         
   2   0  24        175.15        265.36        26.39 o                         
   3   0  24        392.81        474.21        34.72 o                         
   0   1  24        866.75        913.98        49.65 o                         
   1   1  24         47.47         36.84        35.02 o                         
   2   1  24        362.42        432.36        35.34 o                         
   3   1  24         51.50         64.61        22.48 o                         
   0   2  24       1927.32       1973.34        84.43 o                         
   1   2  24        256.51        267.91        32.68 o                         
   2   2  24        149.85        132.78        32.34 o                         
   3   2  24        218.52        240.49        33.61 o                         
   0   3  24        627.34        601.15        41.82 o                         
   1   3  24        242.43        257.61        31.87 o                         
   2   3  24        139.33        183.92        32.92 o                         
   3   3  24        108.00        118.84        34.70 o                         
   0   4  24        427.16        416.66        88.00 o                         
   1   4  24        537.22        526.34        38.81 o                         
   2   4  24        462.30        511.01        47.76 o                         
   3   4  24         70.47        131.59        35.58 o                         
   0   5  24         52.16          9.97        41.61 o                         
   1   5  24        132.19        174.36        26.46 o                         
   2   5  24         61.16         90.66        30.68 o                         
   3   5  24        106.87        203.65        51.35 o                         
   0   6  24         83.78         89.75        42.12 o                         
   1   6  24        138.48        164.34        25.18 o                         
   2   6  24        287.82        294.71        36.35 o                         
   3   6  24         49.46         94.63        38.13 o                         
   0   7  24        150.62        168.42        45.48 o                         
   1   7  24        240.52        280.61        35.87 o                         
   2   7  24         43.72         90.76        30.28 o                         
   3   7  24         48.32         49.93        60.86 o                         
   0   8  24        403.71        431.03        46.76 o                         
   1   8  24         20.52         55.42        30.49 o                         
   2   8  24         16.33          9.00        28.29 o                         
   0   9  24         97.67        153.69        47.68 o                         
   1   9  24         43.91        113.74        29.13 o                         
   2   9  24         56.16        140.74        33.03 o                         
   0  10  24        161.02        262.42        55.46 o                         
   1  10  24         14.57         26.42        30.63 o                         
   0  11  24         50.59        155.64        72.17 o                         
   1  11  24         12.15         24.99        34.00 o                         
   1 -10  25         34.52         60.24        32.48 o                         
   1  -9  25          8.45          5.65        26.48 o                         
   2  -9  25         21.10        112.74        34.10 o                         
   1  -8  25         81.44         80.23        34.01 o                         
   2  -8  25         60.29         37.70        24.23 o                         
   1  -7  25         18.63          8.83        23.99 o                         
   2  -7  25          4.31         17.14        23.02 o                         
   3  -7  25         22.46        -41.55        63.80 o                         
   1  -6  25        341.34        290.32        30.77 o                         
   2  -6  25        149.90        188.29        24.70 o                         
   3  -6  25         22.75         39.01        38.52 o                         
   1  -5  25         83.44         97.29        20.65 o                         
   2  -5  25         16.20         29.61        23.32 o                         
   3  -5  25          1.20        -23.60        25.71 o                         
   1  -4  25        722.26        686.73        32.93 o                         
   2  -4  25        125.77        137.43        26.54 o                         
   3  -4  25         42.78         28.42        27.37 o                         
   1  -3  25         45.33         50.53        19.05 o                         
   2  -3  25         22.69         43.44        24.58 o                         
   3  -3  25         44.94          5.38        28.67 o                         
   1  -2  25       1013.20        968.89        36.95 o                         
   2  -2  25        324.95        390.89        36.15 o                         
   3  -2  25         84.36         70.57        25.85 o                         
   1  -1  25        203.54        203.61        32.99 o                         
   2  -1  25         61.06        107.98        22.00 o                         
   3  -1  25         16.81         55.37        23.73 o                         
   1   0  25        754.93        778.47        60.26 o                         
   2   0  25        411.49        489.74        32.05 o                         
   3   0  25        176.93        188.73        27.40 o                         
   1   1  25        202.47        221.17        31.56 o                         
   2   1  25         61.15        109.52        27.71 o                         
   3   1  25         14.74         59.76        25.08 o                         
   1   2  25       1113.39       1026.24        68.20 o                         
   2   2  25        316.51        343.62        41.24 o                         
   3   2  25         95.68        113.00        28.10 o                         
   1   3  25         39.16         32.88        25.18 o                         
   2   3  25         22.34         87.02        28.54 o                         
   3   3  25         50.96         56.54        27.05 o                         
   1   4  25        733.95        718.91        44.84 o                         
   2   4  25        123.22        137.73        40.21 o                         
   3   4  25         40.99        157.03        33.50 o                         
   1   5  25         87.70         95.50        28.21 o                         
   2   5  25         15.91         55.66        27.82 o                         
   3   5  25          1.91         49.02        31.45 o                         
   1   6  25        351.29        368.95        34.09 o                         
   2   6  25        130.34        131.00        31.36 o                         
   3   6  25         18.46         -5.44        35.97 o                         
   1   7  25         21.50         41.74        30.27 o                         
   2   7  25          4.72         59.59        32.09 o                         
   1   8  25         99.34        175.85        34.69 o                         
   2   8  25         54.22         43.39        30.69 o                         
   1   9  25          8.04         22.12        27.18 o                         
   2   9  25         20.99         35.94        39.60 o                         
   1  10  25         36.18         57.67        34.21 o                         
   0 -10  26         26.65         42.01        37.26 o                         
   1 -10  26         79.65         31.73        59.73 o                         
   0  -9  26         48.78         53.54        38.47 o                         
   1  -9  26          5.22         42.17        29.50 o                         
   2  -9  26         12.30        135.56        52.25 o                         
   0  -8  26         75.88         34.97        37.30 o                         
   1  -8  26         86.40        110.84        30.43 o                         
   2  -8  26        145.25         95.56        26.84 o                         
   0  -7  26         14.08         31.72        55.43 o                         
   1  -7  26          2.74         66.47        23.27 o                         
   2  -7  26         44.10         22.87        34.02 o                         
   0  -6  26       1093.99       1053.11       111.09 o                         
   1  -6  26          1.84         42.80        22.25 o                         
   2  -6  26        131.89        178.71        28.41 o                         
   3  -6  26        143.35        129.86        68.26 o                         
   0  -5  26         45.50         90.64        39.21 o                         
   1  -5  26        260.63        236.49        23.72 o                         
   2  -5  26         19.58         29.71        24.86 o                         
   3  -5  26         18.68         10.10        42.25 o                         
   0  -4  26       1620.78       1664.04        61.42 o                         
   1  -4  26         49.71         41.24        19.86 o                         
   2  -4  26         60.03         48.48        25.08 o                         
   3  -4  26        275.40        324.04        39.20 o                         
   0  -3  26        156.71        158.31        26.57 o                         
   1  -3  26         14.10         20.79        20.34 o                         
   2  -3  26        196.03        199.76        30.34 o                         
   3  -3  26         93.82        137.66        32.01 o                         
   0  -2  26       1096.61       1105.34        55.05 o                         
   1  -2  26        514.94        476.42        27.42 o                         
   2  -2  26        472.55        575.94        41.99 o                         
   3  -2  26        190.79        225.44        32.53 o                         
   0  -1  26         78.71         77.24        27.21 o                         
   1  -1  26         49.94          0.47        36.74 o                         
   2  -1  26         47.80         58.50        27.03 o                         
   3  -1  26         74.94         80.54        26.01 o                         
   0   0  26       1727.95       1787.79        82.54 o                         
   1   0  26       1062.03       1167.35        52.65 o                         
   2   0  26       1001.13       1069.09        52.73 o                         
   3   0  26        105.97        110.07        34.67 o                         
   0   1  26         83.96         49.92        28.43 o                         
   1   1  26         66.08         58.67        27.77 o                         
   2   1  26         38.43         62.45        26.55 o                         
   3   1  26         72.75        139.67        31.14 o                         
   0   2  26        946.56       1066.98        54.25 o                         
   1   2  26        558.07        544.81        39.11 o                         
   2   2  26        510.23        571.23        48.83 o                         
   3   2  26        174.20        234.97        34.16 o                         
   0   3  26        112.61         72.96        46.86 o                         
   1   3  26          9.33         31.60        25.69 o                         
   2   3  26        201.78        184.89        29.55 o                         
   3   3  26        102.14        173.75        41.59 o                         
   0   4  26       1580.22       1720.14       190.23 o                         
   1   4  26         61.38          8.27        25.36 o                         
   2   4  26         80.35         81.78        29.10 o                         
   3   4  26        263.42        358.70        40.27 o                         
   0   5  26         36.52         49.33        42.38 o                         
   1   5  26        252.61        303.44        34.69 o                         
   2   5  26         21.24         67.18        29.52 o                         
   3   5  26         22.99         90.58        31.30 o                         
   0   6  26       1206.57       1166.79        92.61 o                         
   1   6  26          0.71         14.85        36.37 o                         
   2   6  26        108.58        113.38        30.92 o                         
   3   6  26        157.11        290.51        89.10 o                         
   0   7  26         21.99         31.23        45.54 o                         
   1   7  26          3.20         42.21        38.89 o                         
   2   7  26         42.77         84.54        30.54 o                         
   0   8  26         90.42        112.13        49.53 o                         
   1   8  26         77.50        135.98        43.73 o                         
   2   8  26        134.16        160.16        34.95 o                         
   0   9  26         45.46         82.88        45.93 o                         
   1   9  26          3.77         31.51        34.69 o                         
   2   9  26         15.08         31.29        42.96 o                         
   0  10  26         19.64          7.66        42.65 o                         
   1  10  26         81.01        142.29        39.41 o                         
   1  -9  27         42.24         77.53        28.69 o                         
   1  -8  27         61.64         70.26        20.75 o                         
   2  -8  27         43.27         62.84        27.32 o                         
   1  -7  27         91.48        104.14        25.05 o                         
   2  -7  27         92.70         95.36        32.17 o                         
   1  -6  27        114.92        136.97        24.25 o                         
   2  -6  27         20.72         89.56        29.94 o                         
   1  -5  27        193.17        236.57        24.96 o                         
   2  -5  27         55.74         72.82        25.30 o                         
   3  -5  27         12.22         16.67        30.35 o                         
   1  -4  27        153.04        195.30        26.65 o                         
   2  -4  27         33.72         40.45        25.82 o                         
   3  -4  27         58.55         93.70        30.48 o                         
   1  -3  27        346.81        370.23        30.19 o                         
   2  -3  27        160.79        144.02        28.34 o                         
   3  -3  27          2.09         18.20        44.25 o                         
   1  -2  27        263.17        211.78        29.17 o                         
   2  -2  27        124.03        146.69        28.23 o                         
   3  -2  27         26.19         32.57        26.37 o                         
   1  -1  27        449.74        480.23        37.88 o                         
   2  -1  27        240.67        268.13        31.93 o                         
   3  -1  27         22.86         67.10        26.07 o                         
   1   0  27         10.16         -5.14        25.68 o                         
   2   0  27          7.19         34.35        43.58 o                         
   3   0  27         85.37        113.80        33.61 o                         
   1   1  27        423.25        489.59        42.79 o                         
   2   1  27        239.10        237.22        32.83 o                         
   3   1  27         26.15         89.67        39.44 o                         
   1   2  27        240.68        251.47        32.31 o                         
   2   2  27        108.89        116.04        35.06 o                         
   3   2  27         26.74        105.96        43.57 o                         
   1   3  27        338.93        369.55        44.84 o                         
   2   3  27        158.88        110.15        52.32 o                         
   3   3  27          3.18         22.49        23.06 o                         
   1   4  27        149.73        182.53        32.23 o                         
   2   4  27         46.59         90.79        30.14 o                         
   3   4  27         54.08        125.56        44.50 o                         
   1   5  27        208.41        235.96        33.56 o                         
   2   5  27         49.34         72.79        31.17 o                         
   3   5  27         10.37         -5.19        78.34 o                         
   1   6  27         80.95        111.78        61.28 o                         
   2   6  27         16.92         30.25        31.57 o                         
   1   7  27         96.51        111.99        42.49 o                         
   2   7  27         78.69         87.46        32.01 o                         
   1   8  27         67.29         99.66        41.92 o                         
   2   8  27         44.69         60.10        35.23 o                         
   1   9  27         47.60         67.16        37.25 o                         
   1  10  27          2.89        -15.52        67.52 o                         
   0  -9  28          2.81         -4.74        39.07 o                         
   1  -9  28         46.06         85.17        45.19 o                         
   0  -8  28         53.97         -9.82        44.85 o                         
   1  -8  28         32.14         45.36        23.45 o                         
   0  -7  28        251.25        238.15        67.62 o                         
   1  -7  28         28.92         45.37        22.92 o                         
   2  -7  28         93.22         99.32        37.39 o                         
   0  -6  28         61.79         27.13        51.12 o                         
   1  -6  28         36.27         85.98        23.39 o                         
   2  -6  28         22.80         64.79        45.27 o                         
   0  -5  28       1018.47        726.74       260.72 o                         
   1  -5  28         12.70         44.85        21.77 o                         
   2  -5  28         22.32         47.74        25.52 o                         
   0  -4  28         84.24         96.66        35.03 o                         
   1  -4  28         99.92         58.57        21.37 o                         
   2  -4  28         58.03        100.32        28.08 o                         
   3  -4  28          9.84         49.86        42.85 o                         
   0  -3  28        913.05        969.13        76.25 o                         
   1  -3  28         40.63         58.66        24.13 o                         
   2  -3  28        246.96        171.46        27.37 o                         
   3  -3  28        156.74        234.18        41.76 o                         
   0  -2  28         56.22         54.96        36.81 o                         
   1  -2  28        190.61        181.19        39.31 o                         
   2  -2  28        155.51        151.79        38.76 o                         
   3  -2  28         24.91         78.10        29.65 o                         
   0  -1  28        438.58        456.29        40.20 o                         
   1  -1  28        338.35        370.16        36.66 o                         
   2  -1  28        559.76        560.01        41.62 o                         
   3  -1  28         79.38        109.62        38.17 o                         
   0   0  28        731.62        709.09        52.71 o                         
   1   0  28         36.97         24.77        26.36 o                         
   2   0  28         24.52         34.65        29.00 o                         
   3   0  28          1.49        -26.42        59.35 o                         
   0   1  28        464.23        503.86        40.14 o                         
   1   1  28        359.83        374.79        64.17 o                         
   2   1  28        593.26        563.70        41.68 o                         
   3   1  28         62.25        136.53        30.85 o                         
   0   2  28         66.95         87.97        44.05 o                         
   1   2  28        191.77        168.99        28.19 o                         
   2   2  28        146.83        108.79        38.62 o                         
   3   2  28         27.52         69.39        39.45 o                         
   0   3  28        872.58        992.79       159.37 o                         
   1   3  28         62.40        102.58        42.94 o                         
   2   3  28        290.34        178.71        70.81 o                         
   3   3  28        142.79        251.29        40.43 o                         
   0   4  28         75.74        123.95        49.71 o                         
   1   4  28         96.65         67.24        26.28 o                         
   2   4  28         64.72         82.95        29.60 o                         
   0   5  28       1001.58       1105.03       114.09 o                         
   1   5  28          6.14         23.82        36.90 o                         
   2   5  28         19.56         56.57        30.19 o                         
   0   6  28         64.02         67.57        45.50 o                         
   1   6  28         37.46         65.10        41.43 o                         
   2   6  28         26.48         53.73        30.50 o                         
   0   7  28        305.44        408.42        60.57 o                         
   1   7  28         20.60         23.50        40.68 o                         
   2   7  28         77.08        132.76        35.91 o                         
   0   8  28         49.14         10.23        51.56 o                         
   1   8  28         32.43         47.35        41.58 o                         
   2   8  28         19.23        -13.75        41.61 o                         
   0   9  28          3.40         32.66        69.88 o                         
   1   9  28         41.17         60.57        54.92 o                         
   1  -8  29          6.24         36.66        25.07 o                         
   1  -7  29        128.70        119.72        25.09 o                         
   2  -7  29         54.84         86.65        63.06 o                         
   1  -6  29         23.02         48.51        25.17 o                         
   2  -6  29         20.06         52.29        27.73 o                         
   1  -5  29        385.00        349.09        44.93 o                         
   2  -5  29        158.35        146.29        29.09 o                         
   1  -4  29         33.15         24.80        20.23 o                         
   2  -4  29         50.40         44.15        26.53 o                         
   1  -3  29        352.34        394.60        41.62 o                         
   2  -3  29        179.21        140.89        26.13 o                         
   3  -3  29         28.35        105.17        61.54 o                         
   1  -2  29         38.01         51.14        37.42 o                         
   2  -2  29         52.20         39.98        59.96 o                         
   3  -2  29         23.35         27.74        47.24 o                         
   1  -1  29        809.47        962.75        50.56 o                         
   2  -1  29        283.47        324.78        34.95 o                         
   1   0  29         42.37         62.57        27.20 o                         
   2   0  29         35.98         83.87        28.82 o                         
   3   0  29          0.22         22.00        57.26 o                         
   1   1  29        816.89        987.68        56.18 o                         
   2   1  29        293.82        278.40        35.08 o                         
   3   1  29         36.82        227.81        66.67 o                         
   1   2  29         29.27         36.12        26.73 o                         
   2   2  29         66.46         33.61        35.41 o                         
   3   2  29         23.85        228.91        69.17 o                         
   1   3  29        344.20        391.20        35.98 o                         
   2   3  29        176.36        182.29        31.24 o                         
   3   3  29         28.99        131.75        37.03 o                         
   1   4  29         28.45          3.04        29.43 o                         
   2   4  29         51.65         69.37        29.30 o                         
   1   5  29        393.87        386.42        43.05 o                         
   2   5  29        168.14        173.98        32.17 o                         
   1   6  29         28.39         15.29        38.01 o                         
   2   6  29         18.90         54.73        31.46 o                         
   1   7  29        122.53        118.19        42.41 o                         
   2   7  29         65.42          9.60        39.76 o                         
   1   8  29          8.61         35.09        44.24 o                         
   1   9  29         60.01        103.70        70.95 o                         
   0  -8  30         77.04          0.35        38.44 o                         
   1  -8  30         80.92        109.33        29.37 o                         
   0  -7  30        206.61        229.26        48.32 o                         
   1  -7  30         62.96         83.86        24.28 o                         
   0  -6  30        161.01        105.96        55.73 o                         
   1  -6  30         22.78         18.25        23.13 o                         
   2  -6  30         12.13         42.31        76.91 o                         
   0  -5  30         37.67         83.11        46.99 o                         
   1  -5  30         39.98         81.87        24.45 o                         
   2  -5  30        155.90        138.99        30.79 o                         
   0  -4  30        418.35        330.54        62.27 o                         
   1  -4  30         15.02         22.53        29.46 o                         
   2  -4  30         13.13         -2.06        25.95 o                         
   0  -3  30        551.32        559.82        55.81 o                         
   1  -3  30         85.32         45.33        28.55 o                         
   2  -3  30        213.90        177.45        31.04 o                         
   0  -2  30        426.20        386.11        45.79 o                         
   1  -2  30        123.09         87.02        33.32 o                         
   2  -2  30         41.65         62.45        34.77 o                         
   0  -1  30        514.53        544.39        42.23 o                         
   1  -1  30         95.33        149.41        26.78 o                         
   2  -1  30         40.57         72.19        33.39 o                         
   0   0  30         24.06         12.16        37.69 o                         
   1   0  30         70.39         45.60        27.84 o                         
   2   0  30        210.99        196.30        62.03 o                         
   0   1  30        514.35        653.35        60.23 o                         
   1   1  30         80.88         74.07        26.54 o                         
   2   1  30         20.19         -9.09        26.04 o                         
   3   1  30         39.03        219.20        59.21 o                         
   0   2  30        385.21        421.63        62.56 o                         
   1   2  30        113.10        124.21        28.65 o                         
   2   2  30         54.80         33.25        32.82 o                         
   0   3  30        605.22        601.54        63.28 o                         
   1   3  30         80.34         92.36        41.91 o                         
   2   3  30        178.82        182.55        32.87 o                         
   0   4  30        441.78        477.28        61.28 o                         
   1   4  30         24.44         69.60        41.34 o                         
   2   4  30         12.71         40.14        29.91 o                         
   0   5  30         16.30        -13.41        45.14 o                         
   1   5  30         44.41         38.30        41.03 o                         
   2   5  30        152.26        138.16        32.99 o                         
   0   6  30        149.91        251.52        81.46 o                         
   1   6  30         16.22         54.11        39.71 o                         
   2   6  30         13.42         20.35        40.97 o                         
   0   7  30        182.51        313.39        79.10 o                         
   1   7  30         67.97         66.06        43.35 o                         
   0   8  30         86.94        119.99        49.47 o                         
   1   8  30         76.05         95.88        78.52 o                         
   1  -7  31          6.64         36.29        30.48 o                         
   1  -6  31        147.41        148.98        26.40 o                         
   1  -5  31         58.48         42.99        24.23 o                         
   2  -5  31          0.42         58.80        37.55 o                         
   1  -4  31        234.27        331.92        41.27 o                         
   2  -4  31         45.75        122.09        52.77 o                         
   1  -3  31         25.64         36.63        25.73 o                         
   2  -3  31         26.49         37.45        25.27 o                         
   1  -2  31        435.80        408.78        38.65 o                         
   2  -2  31         41.56         88.95        52.21 o                         
   1  -1  31        106.75        114.12        29.22 o                         
   2  -1  31         40.90         29.49        34.56 o                         
   1   0  31        570.58        541.84        42.84 o                         
   2   0  31         44.72         46.59        53.62 o                         
   1   1  31        110.69        132.75        29.48 o                         
   2   1  31         44.21          4.78        45.76 o                         
   1   2  31        458.11        480.84        39.24 o                         
   2   2  31         43.84         12.42        18.10 o                         
   1   3  31         26.19         33.70        26.06 o                         
   2   3  31         25.79        -11.72        28.43 o                         
   1   4  31        226.87        270.74        65.22 o                         
   2   4  31         42.52         69.51        32.03 o                         
   1   5  31         63.46        100.11        43.85 o                         
   2   5  31          0.19        -33.49        36.12 o                         
   1   6  31        144.27        138.83        46.74 o                         
   1   7  31          7.59         26.40        40.41 o                         
   0  -7  32         11.73         13.69        43.08 o                         
   1  -7  32         16.19         56.59        52.00 o                         
   0  -6  32        129.39         68.62        38.56 o                         
   1  -6  32         82.98        178.41        39.29 o                         
   0  -5  32         58.06         67.40        50.78 o                         
   1  -5  32         29.16          3.39        36.62 o                         
   2  -5  32          0.25        101.50        65.39 o                         
   0  -4  32        140.86        139.21        52.06 o                         
   1  -4  32        139.31        180.18        40.84 o                         
   2  -4  32        162.02        187.64        51.81 o                         
   0  -3  32          6.52         13.54        33.38 o                         
   1  -3  32          1.35        -22.02        22.02 o                         
   2  -3  32         15.00         43.00        25.66 o                         
   0  -2  32        411.83        460.76        54.42 o                         
   1  -2  32         87.81         91.09        31.78 o                         
   2  -2  32         95.49        157.20        35.72 o                         
   0  -1  32        102.11         95.88        81.15 o                         
   1  -1  32         30.73         23.32        25.78 o                         
   2  -1  32         18.74         10.09        37.92 o                         
   0   0  32        889.26        135.17        48.34 o                         
   1   0  32          0.75          6.55        28.26 o                         
   2   0  32         76.72         48.59        38.27 o                         
   0   1  32        109.49        113.36        88.85 o                         
   1   1  32         36.62         51.21        32.18 o                         
   2   1  32         16.53         15.79        25.79 o                         
   0   2  32        471.93        601.77       123.59 o                         
   1   2  32         70.56         43.17        27.79 o                         
   2   2  32         79.80        132.29        38.39 o                         
   0   3  32          4.50         75.74        44.99 o                         
   1   3  32          0.68         -3.09        41.12 o                         
   2   3  32         14.35         18.08        52.61 o                         
   0   4  32        157.05        250.14        72.81 o                         
   1   4  32        133.31        153.60        39.29 o                         
   2   4  32        156.66        252.19        60.99 o                         
   0   5  32         61.27         41.92        43.22 o                         
   1   5  32         30.57         77.07        44.14 o                         
   0   6  32         94.43         55.24        55.79 o                         
   1   6  32         91.15         58.42        42.69 o                         
   0   7  32         15.06        125.88        63.43 o                         
   1  -6  33         99.88        210.95        68.32 o                         
   1  -5  33         69.74         35.67        38.13 o                         
   1  -4  33        156.34        164.25        53.50 o                         
   1  -3  33        160.05        178.83        57.11 o                         
   2  -3  33         44.99         79.01        39.29 o                         
   1  -2  33        369.99        392.38        65.90 o                         
   2  -2  33         38.83         52.53        47.30 o                         
   1  -1  33        110.14         70.83        28.78 o                         
   2  -1  33         61.97         72.23        31.53 o                         
   1   0  33        194.38        185.71        33.79 o                         
   2   0  33          1.75         44.51        28.81 o                         
   1   1  33        108.58         84.61        30.45 o                         
   2   1  33         49.04         72.31        23.47 o                         
   1   2  33        346.86        387.71        38.68 o                         
   2   2  33         34.49        -34.91        67.40 o                         
   1   3  33        171.22        140.08        45.62 o                         
   2   3  33         36.14         -9.87        81.55 o                         
   1   4  33        152.95        227.08        45.26 o                         
   1   5  33         70.38         62.23        44.07 o                         
   0  -5  34         92.17         30.68        42.53 o                         
   1  -5  34         81.97        181.86        66.18 o                         
   0  -4  34         93.48         77.42        47.66 o                         
   1  -4  34          5.04          3.77        49.28 o                         
   0  -3  34        100.01        101.68        50.29 o                         
   1  -3  34         26.39         71.95        24.72 o                         
   0  -2  34          2.38         -4.89        75.59 o                         
   1  -2  34         45.48         22.97        28.20 o                         
   0  -1  34        683.03        943.94       124.66 o                         
   1  -1  34          1.23          0.57        25.12 o                         
   0   0  34         25.32         -9.96        45.71 o                         
   1   0  34         44.15         82.38        29.51 o                         
   0   1  34        719.13        720.53        97.04 o                         
   1   1  34          3.54         19.34        29.91 o                         
   2   1  34         62.42        -49.13        64.47 o                         
   0   2  34          2.89         41.13        89.89 o                         
   1   2  34         47.49         40.18        45.08 o                         
   0   3  34        108.48        110.24        81.58 o                         
   1   3  34         19.45         -3.16        38.10 o                         
   0   4  34         95.80          0.49        82.68 o                         
   1   4  34          5.04        -29.72        49.43 o                         
   1   5  34         81.18        161.27        67.71 o                         
   1  -4  35          8.26         82.07        68.81 o                         
   1  -3  35        106.88        180.46        41.05 o                         
   1  -2  35          3.85         34.50        41.69 o                         
   1  -1  35        138.70        207.76        44.29 o                         
   1   0  35         13.49         11.48        25.23 o                         
   1   1  35        148.78        190.38        46.56 o                         
   1   2  35          4.50         19.29        38.50 o                         
   1   3  35        110.63        139.45        66.79 o                         
   1   4  35          8.30         94.66        67.52 o                         
   0  -2  36        206.39        188.83        82.13 o                         
   1  -2  36         34.75         65.09        86.16 o                         
   0  -1  36        216.69        191.03        65.20 o                         
   1  -1  36         26.39         -1.55        23.94 o                         
   0   0  36         68.79         83.47        48.58 o                         
   1   0  36          2.45         -9.22        27.21 o                         
   0   1  36        180.37        246.51        97.77 o                         
   1   1  36         28.93         33.03        54.60 o                         
   0   2  36        203.59        273.34        85.37 o                         
   1   2  36         29.50        119.34        65.75 o                         
                                                                                
